# Supplementary material for: Mitogen-Activated Protein Kinase Is Involved in Salt Stress Response in Tomato (Solanum lycopersicum) Seedlings
Source: Int J Mol Sci. 2022 Jul 11;23(14):7645. doi: 10.3390/ijms23147645 (PMC9319631; doi:10.3390/ijms23147645)
Supplement: Supplementary file 1 [file ijms-23-07645-s001.zip]

Archive with 6 entries (6 files):
- Table S1 Statistics and quality evaluation of RNA-seq data.pdf
- Table S2.  All the identified DEGs.xls
- Table S3. GO enrichment analysis of differentially expressed genes.xls
- Table S4. KEGG pathway analysis  of differentially expressed genes.xls
- Table S5. The information of differentially expressed unigenes involved in MAPK signaling pathway.xlsx
- Table S6. Primer sequence for real-time RT-PCR.xlsx
