# Supplementary material for: Mitogen-Activated Protein Kinase Is Involved in Salt Stress Response in Tomato (Solanum lycopersicum) Seedlings
Source: Int J Mol Sci. 2022 Jul 11;23(14):7645. doi: 10.3390/ijms23147645 (PMC9319631; doi:10.3390/ijms23147645)
Supplement: Supplementary file 1 [file ijms-23-07645-s001.zip › Table S2. All the identified DEGs.xls]

Table S2. All the identified DEGs
gene_id	Control_1	Control_2	Control_3	NaCL_1	NaCL_2	NaCL_3	gene_name	gene_chr	gene_start	gene_end	gene_strand	gene_length	gene_biotype	gene_description	tf_family
101268337	23716.60447	21090.44167	21967.49372	6984.428411	8434.493973	6577.534049	Rbcs-3B	NC_015439.3	49352696	49359480	+	999	protein_coding	ribulose bisphosphate carboxylase small chain 3B%2C chloroplastic-like%2C transcript variant X1	-
543974	19541.7955	18279.80781	15062.62448	8008.999721	11952.09095	8523.70061	LOC543974	NC_015440.3	5956448	5958837	+	858	protein_coding	ribulose bisphosphate carboxylase small chain 2A%2C chloroplastic	-
778297	16980.14745	14428.17014	9274.718652	6894.410123	9616.276451	8471.496236	PSBR	NC_015444.3	67916506	67918179	+	719	protein_coding	PSII polypeptide	-
778298	9074.38123	7405.825726	4366.516822	5686.873592	9628.201366	7953.914921	LEMT1	NC_015446.3	4095055	4096763	+	611	protein_coding	type 2 metallothionein	-
101249777	12913.19104	12057.96234	9225.583907	1059.203696	4486.570439	2246.361104	LOC101249777	NC_015447.3	65486815	65489695	-	1783	protein_coding	ribulose bisphosphate carboxylase/oxygenase activase%2C chloroplastic	AAA
543973	8061.498876	6955.451768	6551.887272	3202.096122	4074.872696	3477.08999	rbcS1	NC_015439.3	35770444	35771430	+	795	protein_coding	ribulose bisphosphate carboxylase small chain 1%2C chloroplastic	-
778301	9406.794992	8365.896199	6482.184314	1380.279699	4309.799898	2620.871559	SEND33	NC_015447.3	26622029	26622602	-	574	protein_coding	ferredoxin-I	Fer2
101250853	9068.474431	8210.905078	5477.43357	1427.91769	3681.219163	1973.896617	SlFBA3	NC_015439.3	48088548	48090933	-	1438	protein_coding	fructose-bisphosphate aldolase	-
101264784	5619.092679	5912.770538	4313.891985	3233.672208	3628.979511	3004.682779	CAB1B	NC_015439.3	41093694	41094631	+	938	protein_coding	chlorophyll a/b-binding protein Cab-1B	-
101246870	7055.69644	5957.438704	5246.686716	977.8293237	3346.755626	1821.882706	SlFBA1	NC_015438.3	96998216	97000827	+	1577	protein_coding	fructose 1%2C6-bisphosphate aldolase 1	-
544097	3806.972685	3820.17163	2181.844176	3762.59496	5249.728528	6175.506324	TLRP	NC_015446.3	72290450	72291514	+	578	protein_coding	tyrosine- and lysine-rich protein	-
101249002	5454.531195	5578.859772	4591.600161	2473.86461	2294.773507	2041.875885	LOC101249002	NC_015446.3	6146164	6148033	-	1107	protein_coding	chlorophyll a-b binding protein CP29.1%2C chloroplastic	-
543975	6652.280665	6521.925528	4306.142881	933.2227132	2234.222994	1282.341568	CAB4	NC_015444.3	59208462	59209615	-	1040	protein_coding	chlorophyll a/b-binding protein precursor	-
101268297	6532.866685	6335.892692	4196.66189	1044.108327	2209.855295	1367.350908	LOC101268297	NC_015445.3	3142557	3143604	-	679	protein_coding	photosystem I reaction center subunit	-
101266527	6179.305218	5896.210585	4525.668118	1707.069381	1587.867601	1528.871296	CAB9	NC_015443.3	40164104	40166066	-	1176	protein_coding	chlorophyll a-b binding protein Cab9	-
101264376	5130.999645	5273.837301	4068.267419	1357.427118	1786.293448	1403.858496	CAB7	NC_015447.3	913432	917016	+	1052	protein_coding	chlorophyll a-b binding protein 7%2C chloroplastic-like	-
101243766	4948.342507	5303.825942	3979.678084	1173.510814	1802.641207	1234.380005	CAB13	NC_015449.3	4262296	4263529	+	925	protein_coding	chlorophyll a-b binding protein 13%2C chloroplastic	-
543931	4878.136932	4468.441609	3449.238808	2525.227499	1416.417655	1917.505405	PsbQ	NC_015439.3	44885253	44886758	-	693	protein_coding	photosystem II oxygen-evolving complex protein 3	-
543941	3540.212422	3465.742015	3033.083054	2544.239453	2456.759529	2403.529925	TCTP	NC_015438.3	89792123	89794120	+	874	protein_coding	translationally controlled tumor protein-like protein	-
101263969	4098.920439	3792.359031	3161.361043	802.8390936	1913.550835	1167.476752	LOC101263969	NC_015439.3	41070878	41074180	+	1401	protein_coding	chlorophyll a-b binding protein 1B%2C chloroplastic-like	-
101267774	2969.066068	3400.842941	2501.433142	2558.370904	1865.872759	1922.161912	LOC101267774	NC_015440.3	538022	539068	-	1047	protein_coding	chlorophyll a-b binding protein 3A%2C chloroplastic-like	-
101055572	4603.42553	4299.936187	2918.969462	252.6374278	2003.396962	817.1486487	GGP	NC_015443.3	45318737	45321475	+	1495	protein_coding	GDP-L-galactose phosphorylase	-
544053	3687.092228	3612.402885	3462.194022	1430.459519	1421.948373	1430.650484	PETE	NC_015441.3	65911252	65912088	-	837	protein_coding	plastocyanin%2C chloroplastic	-
544077	4166.134069	3916.374859	2996.53706	1877.864094	1202.49923	1548.517689	PSBP	NC_015444.3	58048858	58050558	-	1079	protein_coding	photosystem II 23 kDa protein	-
101249787	4174.965052	3770.318279	2785.685234	631.4002035	1496.62157	876.079788	SlFBA2	NC_015439.3	34493828	34496136	-	1545	protein_coding	fructose-bisphosphate aldolase	-
543978	3575.211628	3605.17175	3093.704054	1687.78698	1325.46379	1471.258933	LOC543978	NC_015443.3	37191742	37192550	-	809	protein_coding	photosystem I reaction center subunit II%2C chloroplastic	-
101266666	3634.35989	3419.119643	2646.637561	2368.850914	1350.392846	1692.288069	LOC101266666	NC_015446.3	61418057	61419282	+	777	protein_coding	photosystem I reaction center subunit IV B%2C chloroplastic	-
101253628	3735.863648	3759.964853	2979.780353	1209.182229	1307.793745	1233.033093	CAB-8	NC_015447.3	1940854	1942818	+	1070	protein_coding	type III chlorophyll a/b-binding protein	-
101254806	3610.586149	3751.236468	2720.517637	1275.932623	1166.796185	1184.255377	LOC101254806	NC_015443.3	46018182	46019303	-	687	protein_coding	photosystem I subunit O	-
101259182	4684.581102	3529.156615	1655.292394	2546.408643	1172.800034	1900.074502	LOC101259182	NC_015445.3	65164281	65165474	+	913	protein_coding	uncharacterized LOC101259182	-
544106	3418.2702	3105.499173	2185.084087	1183.515024	1751.382091	1336.515978	LOC544106	NC_015444.3	64461022	64465879	+	1822	protein_coding	peroxisomal (S)-2-hydroxy-acid oxidase GLO1%2C transcript variant X1	FMN_dh
101268669	3433.583411	3511.229782	2746.344762	828.6688009	1120.98402	846.3265803	CAB11	NC_015440.3	66975786	66977028	+	1091	protein_coding	chlorophyll a-b binding protein CAB11	-
101245301	1191.959578	1006.909953	669.0986467	1074.611354	4222.06002	2521.36241	SN2	NC_015438.3	97378371	97379464	-	633	protein_coding	snakin-2	-
101266713	3324.378519	3048.169308	2753.851283	1103.851842	1274.253703	1088.111376	LOC101266713	NC_015441.3	2597544	2600743	+	1514	protein_coding	glyceraldehyde-3-phosphate dehydrogenase A%2C chloroplastic	-
544086	2046.071772	2181.855873	1867.216374	500.2843411	2329.28849	1232.929212	PIP1-5	NC_015445.3	64382462	64385643	+	1164	protein_coding	plasma membrane intrinsic protein 1.5	-
101259494	3364.184156	2971.167195	2238.18757	1411.688158	1284.749298	1211.230856	LOC101259494	NC_015447.3	60094107	60094826	+	720	protein_coding	photosystem II core complex proteins psbY%2C chloroplastic	-
100736432	1523.194932	1307.27031	1088.567405	1057.68404	2905.959004	1715.951778	CyP	NC_015438.3	97436687	97437405	+	719	protein_coding	cyclophilin	Pro_isomerase
101263732	3074.084323	2783.360945	2259.547995	1534.058151	989.1933565	1292.90071	LOC101263732	NC_015444.3	67776401	67777072	+	672	protein_coding	photosystem I reaction center subunit V%2C chloroplastic	-
544061	126.3251075	93.7214554	79.3621432	1901.686338	5100.859657	3765.836097	LOC544061	NC_015446.3	68904057	68905412	+	688	protein_coding	glycine-rich protein%2C transcript variant 1	-
101265249	3082.100903	3084.545304	1869.131196	1489.056187	1088.715561	1388.176798	LOC101265249	NC_015443.3	48605341	48606566	+	870	protein_coding	photosystem I reaction center subunit XI%2C chloroplastic	-
101258321	2752.682432	2486.281359	1833.91041	1211.329769	1276.623699	1162.397191	OEE1	NC_015439.3	52336015	52337400	-	1243	protein_coding	oxygen-evolving enhancer protein 1%2C chloroplastic	-
101245583	2934.485915	2517.258487	1671.64894	1469.12605	1069.407556	1349.153857	LOC101245583	NC_015446.3	64435497	64436820	-	661	protein_coding	photosystem II reaction center W protein%2C chloroplastic	-
101245121	2795.87919	2719.996039	2266.08639	1344.354708	879.6299447	1064.269776	LOC101245121	NC_015439.3	39907865	39909212	-	904	protein_coding	photosystem I reaction center subunit III%2C chloroplastic	-
101255222	2710.037842	2759.011613	1908.015154	814.1743552	1089.357163	862.5549971	LOC101255222	NC_015445.3	1496991	1500172	-	610	protein_coding	photosystem I reaction center subunit psaK%2C chloroplastic	-
101258282	1963.990291	1939.184564	1494.611227	867.5095902	1601.43582	1085.468944	LOC101258282	NC_015444.3	66536157	66538332	+	1682	protein_coding	polyubiquitin	ubiquitin
101256131	2850.389801	2519.151319	2074.778361	852.3551576	908.5964374	792.3099899	LHCP	NC_015438.3	93227047	93228143	+	999	protein_coding	chlorophyll a-b binding protein CP24 10B%2C chloroplastic-like	-
544299	2670.319121	2448.55966	1816.356594	1313.395248	952.2440562	1106.7913	PSBO	NC_015439.3	37141763	37144004	+	1247	protein_coding	oxygen-evolving enhancer protein 1%2C chloroplastic	-
101265886	2187.33907	2494.72338	2098.171018	702.8873069	770.8526587	643.744195	LOC101265886	NC_015439.3	41080317	41081312	+	996	protein_coding	chlorophyll a-b binding protein 1C%2C chloroplastic	-
100147717	1200.675132	1031.553639	1214.817614	493.760266	1771.178994	755.0875845	LOC100147717	NC_015443.3	27228196	27228937	-	742	protein_coding	protein PELPK1	-
778358	945.9341889	912.1449124	835.550466	657.1412713	2054.912363	1662.724618	MT4	NC_015443.3	47417297	47418321	+	599	protein_coding	type 2 metallothionein MT4	-
101256629	2474.402068	2576.775233	2115.742685	655.191058	753.886448	631.3377694	CAB-10A	NC_015438.3	93221230	93222360	+	932	protein_coding	Chlorophyll a-b binding protein CP24 10A%2C chloroplastic	-
101259747	2278.913515	1992.533609	1504.178569	1281.709982	956.8148824	1097.52364	LOC101259747	NC_015442.3	34417599	34418175	-	577	protein_coding	uncharacterized LOC101259747	-
101264609	2250.129976	1964.538955	1543.749054	1200.448319	927.4137428	1057.762172	LOC101264609	NC_015440.3	70461484	70463216	+	767	protein_coding	photosystem I reaction center subunit VI-1%2C chloroplastic	-
544227	1578.838491	1513.729448	1130.379115	1250.199701	1607.220844	1267.310066	eIF-5A4	NC_015449.3	3203604	3206966	-	745	protein_coding	eukaryotic translation initiation factor 5A-4	-
101254439	2315.780983	2154.770302	1735.81759	748.5901624	1054.862546	798.1084817	LOC101254439	NC_015439.3	53459464	53466125	+	1954	protein_coding	serine hydroxymethyltransferase%2C mitochondrial%2C transcript variant X1	SHMT
543809	1392.603361	1569.953659	1041.536329	25.28399268	1835.373543	724.7151444	LOC543809	NC_015442.3	63112794	63116839	+	1941	protein_coding	inositol-3-phosphate synthase	-
101257518	2193.249404	2129.910785	1744.608259	282.0465264	964.649341	492.5490874	LOC101257518	NC_015447.3	60051481	60054169	-	1422	protein_coding	putative magnesium-protoporphyrin monomethyl ester cyclase	-
543998	2466.393696	2489.85053	2302.40626	578.7225354	668.3501502	575.7208559	GS2	NC_015438.3	79383527	79388792	+	1662	protein_coding	glutamine synthetase%2C transcript variant 1	-
544267	2340.175238	2420.350441	1881.786701	92.59458171	1098.845518	451.060248	LOC544267	NC_015439.3	45383686	45386330	+	1386	protein_coding	adenylyl-sulfate reductase	-
101055519	1816.934801	1991.421601	1511.105616	462.1964402	1123.131384	664.2875953	LOC101055519	NC_015449.3	67862918	67867392	+	1679	protein_coding	Hop-interacting protein THI032%2C transcript variant X1	Aminotran_5
544310	1780.582588	1852.19671	1580.852225	1576.449564	574.0952487	1056.977122	CAB6A	NC_015442.3	66309106	66310434	+	1039	protein_coding	chlorophyll a/b binding protein precursor	-
101248173	2366.997192	2323.676056	1620.255474	444.1990617	878.7650764	659.1806316	LOC101248173	NC_015449.3	2361536	2362094	+	559	protein_coding	uncharacterized LOC101248173	-
101248917	1323.680269	1406.805176	891.0071836	1172.255892	1612.77329	1332.641908	LOC101248917	NC_015438.3	86549603	86551290	+	747	protein_coding	S1-like RNA-binding domain-containing protein	-
101261882	1784.799896	1555.03817	1076.549295	454.2184912	1353.547153	796.2148805	LOC101261882	NC_015448.3	53509985	53510741	-	427	lncRNA	uncharacterized LOC101261882	-
101268123	2229.877487	2322.391711	1719.54506	520.1314045	614.9747854	524.1588124	LOC101268123	NC_015444.3	66169562	66171193	-	1047	protein_coding	chlorophyll a-b binding protein 13%2C chloroplastic-like	-
101245729	2166.511076	2183.615405	1404.029688	594.4322135	926.6420667	678.4718871	LOC101245729	NC_015440.3	540964	541913	+	950	protein_coding	chlorophyll a/b-binding protein	-
101258049	2220.744692	2023.123773	1490.684022	992.4806291	700.7400014	895.1686547	LOC101258049	NC_015449.3	67690766	67691347	+	582	protein_coding	photosystem II 5 kDa protein%2C chloroplastic	-
543585	2193.77719	2101.817733	1466.661585	244.7911017	1063.811461	504.1071532	CAT2	NC_015439.3	46957963	46962240	-	1802	protein_coding	catalase 2	Catalase
543803	2130.945847	1837.238696	2518.099084	213.9419189	509.2793636	281.0556779	ca2	NC_015439.3	50071765	50075360	+	1576	protein_coding	carbonic anhydrase%2C transcript variant 2	-
101255322	2087.764594	2056.462831	1870.411627	627.8974704	792.5468847	632.9431633	LOC101255322	NC_015445.3	60360349	60365371	+	1587	protein_coding	phosphoribulokinase%2C chloroplastic	-
101265555	2160.270828	2262.481134	1570.366301	874.2627991	621.1208259	756.4830084	LOC101265555	NC_015443.3	48607840	48609642	+	927	protein_coding	photosystem I reaction center subunit XI%2C chloroplastic	-
543976	2012.031486	2368.187999	1848.73274	161.9827043	550.275293	284.3939926	CAB5	NC_015449.3	693012	694548	-	969	protein_coding	chlorophyll a-b binding protein 5%2C chloroplastic	-
101260830	1709.35107	1649.415003	1686.577257	208.9410822	750.2956477	396.6452032	psbS	NC_015443.3	38438906	38440844	+	1003	protein_coding	photosystem II subunit S	-
104645883	1688.165616	1891.68944	1568.495118	424.9458569	593.9546384	483.7034366	Cab-1D	NC_015439.3	41087491	41088441	+	951	protein_coding	Chlorophyll a-b binding protein 1D	-
101247151	1304.195828	1257.326618	1454.265955	1057.547122	1079.306392	919.5909278	LOC101247151	NC_015446.3	3965390	3968898	+	2322	protein_coding	heat shock cognate 70 kDa protein 2-like	HSP70
101243864	1790.640326	1981.920169	1321.843668	462.0136099	774.6071811	554.9632846	LOC101243864	NC_015449.3	333861	336582	-	1053	protein_coding	cytochrome b6-f complex iron-sulfur subunit%2C chloroplastic	-
104645884	1628.644139	1723.276918	1685.02509	169.2051348	568.6169722	299.6417688	Cab-1A	NC_015439.3	41082735	41083706	+	972	protein_coding	chlorophyll a/b-binding protein Cab-1A	-
101248140	1755.870563	1532.814353	1257.628546	763.556942	672.5928386	694.4889036	LOC101248140	NC_015438.3	86555396	86558624	-	869	protein_coding	protein CURVATURE THYLAKOID 1A%2C chloroplastic	-
101250725	1509.418956	1505.890721	1203.507893	1.470435555	1193.726421	446.1016801	LOC101250725	NC_015446.3	4413568	4416662	-	1579	protein_coding	ribulose bisphosphate carboxylase/oxygenase activase 1%2C chloroplastic%2C transcript variant X2	AAA
101261284	1600.664086	1490.381437	1313.3397	617.9397512	715.7455589	626.6255771	LOC101261284	NC_015439.3	47624125	47627398	-	1603	protein_coding	ferredoxin--NADP reductase%2C leaf-type isozyme%2C chloroplastic	NAD_binding_1
101254882	1513.359023	1453.256238	1226.566498	777.7405206	595.0910063	627.312749	LOC101254882	NC_015449.3	63857704	63858721	+	1018	protein_coding	ATP synthase delta chain%2C chloroplastic	-
101262262	1092.877797	1049.55673	860.1512253	1007.727371	886.9168139	1053.940631	LOC101262262	NC_015438.3	96475050	96476360	+	990	protein_coding	glycine-rich RNA-binding protein	RRM_1
101260400	1307.599358	1052.623607	845.0074373	59.54854293	1141.249431	433.9907365	LOC101260400	NC_015439.3	52005692	52008911	-	1824	protein_coding	S-adenosylmethionine decarboxylase 2%2C transcript variant X1	SAM_decarbox
101266080	284.6588554	309.8422491	395.3727104	213.5737113	2160.34169	1014.845232	LOC101266080	NC_015447.3	58842985	58843761	-	649	protein_coding	non-specific lipid-transfer protein 2-like	-
778362	1389.181519	1337.457059	1077.512715	504.7609465	710.0466064	651.0102054	LOC778362	NC_015447.3	65482832	65483453	-	539	protein_coding	uncharacterized LOC778362	-
778286	1566.99884	1532.902325	1094.279849	559.7392558	677.6670561	539.1462761	gMDH	NC_015438.3	94255745	94258212	-	1074	protein_coding	glyoxisomal malate dehydrogenase	-
101249306	1197.741649	1162.49718	973.5934744	896.9856282	768.7555618	744.2774005	cTPT	NC_015447.3	2993023	2997304	+	1683	protein_coding	triose phosphate/phosphate translocator%2C chloroplastic	-
100191110	1560.240793	1503.164178	1181.439615	349.7313375	695.7519169	481.7181727	LOC100191110	NC_015438.3	97761759	97765336	+	1450	protein_coding	glycerate dehydrogenase	2-Hacid_dh_C
101265236	1564.323244	1550.583145	1251.511636	222.8710118	704.4385152	384.5021279	LOC101265236	NC_015442.3	6449938	6458106	+	1928	protein_coding	glutamate--glyoxylate aminotransferase 2	Aminotran_1_2
101250809	1054.832486	1183.184617	1056.774151	1047.814274	876.0371173	934.841182	LOC101250809	NC_015443.3	43728649	43734256	-	932	protein_coding	ubiquitin-conjugating enzyme E2 2	UQ_con
101265784	1369.872808	1385.674122	1099.125272	231.2818052	931.2995867	547.2522048	LOC101265784	NC_015447.3	58944298	58944919	+	622	protein_coding	ferredoxin	Fer2
100736451	1247.798842	1181.9195	778.1033039	89.05276752	984.6691997	437.1407626	BAM1	NC_015446.3	70857895	70860639	+	1954	protein_coding	beta-amylase	-
101253094	1564.601014	1510.015838	1395.406089	312.8821318	534.3041109	356.3130288	LOC101253094	NC_015443.3	45281779	45285501	-	1432	protein_coding	chloroplast stem-loop binding protein of 41 kDa b%2C chloroplastic	Epimerase
544187	1497.283047	1376.992555	802.2660378	1081.602717	1129.251628	1062.715003	LOC544187	NC_015446.3	67409397	67410618	+	764	protein_coding	indole-3-acetic acid-induced protein ARG2	-
101249445	1823.665879	1681.901473	1328.625545	320.0796644	451.4376332	360.6176222	LOC101249445	NC_015449.3	65792747	65796123	+	1667	protein_coding	glyceraldehyde-3-phosphate dehydrogenase B%2C chloroplastic-like	-
101248484	644.2812887	633.4743048	541.1408826	1456.31371	1059.936477	1229.267749	LOC101248484	NC_015442.3	65771415	65775717	-	1687	protein_coding	dnaJ protein homolog	DnaJ_C
101262299	1558.589405	1474.801472	1132.732932	266.4425069	533.0954546	348.0030826	LOC101262299	NC_015440.3	67020137	67021793	+	1657	protein_coding	geranylgeranyl diphosphate reductase%2C chloroplastic	-
544226	1463.973111	1440.729318	1392.711748	101.6375352	714.8866043	327.2863631	IPS	NC_015441.3	53121775	53124964	+	1943	protein_coding	inositol-3-phosphate synthase	-
101262255	1367.471596	1228.23419	911.4633173	28.24884266	811.9435118	346.8745956	LOC101262255	NC_015446.3	70536068	70537853	+	617	protein_coding	protein PROTON GRADIENT REGULATION 5%2C chloroplastic	-
101259757	1499.129951	1300.403117	1213.790294	150.471019	561.2377214	301.4737934	LOC101259757	NC_015443.3	47843315	47843983	-	669	protein_coding	uncharacterized LOC101259757	-
101259340	1198.385359	1262.021599	739.9713005	355.0230366	940.5363603	648.8825274	LOC101259340	NC_015443.3	3087878	3088911	+	715	protein_coding	protein SENESCENCE-ASSOCIATED GENE 21%2C mitochondrial	-
543903	777.015669	780.4837839	923.6989738	978.6166443	879.8206162	790.1955176	HSC80	NC_015444.3	67566147	67569351	-	2100	protein_coding	heat shock cognate protein 80	HATPase_c
544149	54.52352343	16.67765731	21.09443522	131.9139013	1347.387343	608.5042631	CHI3	NC_015439.3	47106246	47107335	+	956	protein_coding	chitinase	-
108491835	1117.551054	1352.868701	1217.891932	307.3759448	478.7919545	339.4531951	Cab-3C	NC_015440.3	542983	543917	+	935	protein_coding	chlorophyll a/b-binding protein Cab-3C	-
778315	793.4881993	855.7447122	1015.75009	627.0409391	697.3614004	609.0641868	LOC778315	NC_015443.3	46499135	46501381	+	985	protein_coding	aquaporin-like	-
101244882	1427.620882	1208.873848	977.6896053	492.8082121	530.390107	474.4740425	LOC101244882	NC_015443.3	39215296	39216847	-	793	protein_coding	glycine cleavage system H protein%2C mitochondrial	-
101254013	821.7205403	839.7945985	1130.513863	690.9460926	674.3327387	613.0483795	LOC101254013	NC_015445.3	1457133	1460123	+	1699	protein_coding	tubulin alpha-3 chain	Tubulin
544131	1279.225067	1004.103187	763.2478459	294.1621565	815.2602206	514.4293911	SlCaM2	NC_015447.3	62428884	62430597	-	780	protein_coding	calmodulin 2	-
101249087	797.295264	737.4059249	545.750007	872.8237791	908.1493337	806.3813472	LOC101249087	NC_015443.3	1499979	1505000	-	902	protein_coding	ubiquitin-conjugating enzyme E2-17 kDa%2C transcript variant 2	UQ_con
101261588	564.6536665	675.1256109	788.2384819	304.0930259	664.963714	438.7613726	LOC101261588	NC_015449.3	2921954	2923635	-	1091	protein_coding	proline-rich protein	-
101256375	1143.944269	1115.123729	804.3337309	151.2651079	753.9028347	363.3771371	LOC101256375	NC_015441.3	51036468	51041692	-	2581	protein_coding	ABC transporter F family member 5	ABC_tran
101256145	1276.111594	1282.989287	1051.720845	369.1298754	553.7284667	444.4178714	LOC101256145	NC_015439.3	51607740	51609808	+	728	protein_coding	protein SPIRAL1-like 1	-
101257121	706.7515226	821.63395	761.4776468	509.3790039	874.6727049	601.8890429	LOC101257121	NC_015447.3	60727618	60729834	-	783	protein_coding	60S ribosomal protein L21-2	-
101257488	852.8312106	726.7910967	547.5057298	939.3217426	838.7173564	891.9868222	LOC101257488	NC_015444.3	66543665	66546887	+	876	protein_coding	protein translation factor SUI1 homolog%2C transcript variant X1	SUI1
101257132	633.7644619	685.9342473	836.7405258	131.2341027	904.3022388	392.0322616	LOC101257132	NC_015448.3	5177537	5179261	+	896	protein_coding	induced stolen tip protein TUB8-like%2C transcript variant 1	-
101248254	852.9524308	845.8260296	657.0061171	629.4014516	623.6680494	678.2919857	LOC101248254	NC_015439.3	51836319	51837339	+	687	protein_coding	protein GAST1-like	-
101249381	1173.823318	970.6897308	600.5146191	328.6591324	712.2681819	493.64623	LOC101249381	NC_015444.3	62294677	62295609	+	933	protein_coding	ethylene-responsive transcription factor 4	AP2
101266426	1199.552746	1126.978071	919.3559708	428.0556862	451.9536813	402.0989325	LOC101266426	NC_015443.3	49068531	49069550	+	722	protein_coding	photosystem I reaction center subunit IV A%2C chloroplastic	-
544123	482.6147763	8.400054156	79.0342217	164.6251584	1251.252223	643.1143516	PR1b1	NW_020444107.1	1578	2384	-	807	protein_coding	pathogenesis-related leaf protein 6	SCP
101244751	1195.812072	1232.185967	1030.324438	444.3979123	338.7738764	392.3779824	LOC101244751	NC_015449.3	60102149	60104015	-	685	protein_coding	photosystem I reaction center subunit VI%2C chloroplastic-like	-
778328	645.0098063	627.0645764	534.9060945	293.5260006	902.7735256	441.5180615	LOC778328	NC_015445.3	62016452	62017238	+	787	protein_coding	methionine rich arabinogalactan	-
543804	854.5967471	1008.592386	797.9304551	18.52225144	741.389595	275.0585743	bmy3	NC_015438.3	76364333	76367265	+	1961	protein_coding	1%2C4-alpha-glucan-maltohydrolase	-
101253805	1066.230213	959.0901437	873.4627114	454.0929144	451.2194709	424.9800526	LOC101253805	NC_015444.3	68116895	68119258	-	1837	protein_coding	phosphoglycerate kinase%2C chloroplastic	-
101259198	589.9919492	614.5279397	509.3549697	1222.62118	544.961791	962.5945076	LOC101259198	NC_015438.3	89862064	89864095	+	829	protein_coding	dormancy-associated protein homolog 3	-
101249784	678.681667	699.1721678	654.0223394	386.9763252	807.7524362	525.8042377	LOC101249784	NC_015439.3	46299667	46302180	-	791	protein_coding	40S ribosomal protein S15	-
101258610	769.6230364	753.9965184	734.7230348	749.6525613	665.4633747	669.8171531	LOC101258610	NC_015448.3	1149609	1153163	-	1606	protein_coding	dnaJ protein homolog	DnaJ_C
101245224	965.0061602	895.850268	587.2778962	551.1423569	647.0895439	581.1661336	LOC101245224	NC_015439.3	36402488	36408479	-	676	protein_coding	uncharacterized protein At2g23090	-
104647958	649.9933316	595.8615699	484.9456916	680.8465622	596.6957549	640.2120932	LOC104647958	NC_015443.3	34143836	34145834	+	1122	protein_coding	ferritin-1%2C chloroplastic	Ferritin
100125909	927.3390897	942.2436913	694.0769132	484.4949865	660.2282855	568.3733486	LOC100125909	NC_015439.3	31052716	31054825	+	1305	protein_coding	1-aminocyclopropane-1-carboxylate oxidase	2OG-FeII_Oxy
544056	0.679101204	0.072695375	1.912680213	53.59221604	2191.437079	956.3439136	TAS14	NC_015439.3	48563129	48564092	-	746	protein_coding	TAS14 peptide (AA 1-130)	-
543582	809.5454432	827.2931859	695.4841697	34.35129922	556.8870027	236.7869368	EXP2	NC_015443.3	32415700	32417409	+	1137	protein_coding	expansin	-
101253225	906.3041532	916.663403	801.4607241	311.6844406	444.1000311	364.5805367	LOC101253225	NC_015438.3	78883594	78887699	-	1093	protein_coding	stem-specific protein TSJT1	-
101255800	1102.3415	973.6049854	729.1084098	105.572139	573.1515553	281.2401996	LOC101255800	NC_015443.3	44449959	44453938	-	1447	protein_coding	glyceraldehyde-3-phosphate dehydrogenase%2C cytosolic	-
778214	130.4738606	194.5187892	743.8522479	292.3506693	829.215429	503.8405497	ltpg1	NC_015447.3	58868364	58869426	-	777	protein_coding	non-specific lipid transfer protein	-
101262260	1034.501375	956.8809664	785.6412961	425.5624508	337.4152832	353.9469972	LOC101262260	NC_015447.3	50245	52410	+	1013	protein_coding	protein CURVATURE THYLAKOID 1B%2C chloroplastic	-
778334	847.1153627	821.7946748	648.0227201	26.44688001	643.3598447	250.4311967	CIP1	NC_015443.3	45231254	45234425	+	1282	protein_coding	CONSTANS interacting protein 1	zf-B_box
101253342	917.6646292	866.8490291	747.4069638	372.3576682	413.7665079	378.3238784	LOC101253342	NC_015439.3	45302651	45304194	+	1544	protein_coding	ATP synthase gamma chain%2C chloroplastic	-
543654	600.9059525	529.6166687	364.6824039	875.6741754	542.1658044	753.0110362	LOC543654	NC_015447.3	61439559	61441665	+	782	protein_coding	dehydration-induced protein ERD15	PAM2
101257194	1009.655422	894.5971722	724.7978932	300.3051937	341.4332986	344.2614324	SlADH11A4a	NC_015445.3	1603474	1605729	+	774	protein_coding	glycine cleavage system H protein%2C mitochondrial%2C transcript variant X1	-
101258429	30.45450393	44.12376709	59.99821562	2599.531686	142.3914579	1835.765471	LOC101258429	NC_015439.3	43281429	43282458	+	719	protein_coding	auxin repressed/dormancy associated protein	-
101258368	678.0242407	604.7663597	558.1699184	211.0145175	628.5243994	336.082446	GAPC2	NC_015442.3	8322679	8324950	+	1305	protein_coding	glyceraldehyde-3-phosphate dehydrogenase	-
100736503	734.0894705	707.4294383	598.1899367	143.8097452	617.4954772	351.9595724	TIL'	NC_015444.3	202542	203358	-	558	protein_coding	temperature-induced lipocalin'	Lipocalin_2
101245299	808.3970786	788.1367064	661.7471779	403.107259	407.189165	375.0731313	LOC101245299	NC_015447.3	7329735	7333114	-	2574	protein_coding	transketolase%2C chloroplastic	-
101248825	621.4729548	703.7897285	645.993969	333.5407409	578.1988229	496.7988588	LOC101248825	NC_015447.3	60510389	60512131	-	493	protein_coding	40S ribosomal protein S28%2C transcript variant X1	-
778223	634.7890219	516.4810138	529.2816716	322.3930723	683.1487338	421.6129866	APX1	NC_015443.3	181740	185143	+	1115	protein_coding	cytosolic ascorbate peroxidase 1	-
101247023	590.943174	460.376148	463.8148607	61.03724082	761.2322232	371.6044758	LOC101247023	NC_015442.3	64059766	64060321	-	556	protein_coding	dehydrin HIRD11	-
101262275	644.4964913	580.5199106	498.8083945	585.7082277	480.9193188	501.6768346	LOC101262275	NC_015448.3	3290494	3292473	-	843	protein_coding	histone H3.3	Histone
100316873	901.0034447	866.6389698	760.3144427	268.3826564	375.3280601	295.7859542	SBPase	NC_015442.3	63659092	63662403	+	1545	protein_coding	chloroplast sedoheptulose-1%2C7-bisphosphatase	-
543990	95.63674014	88.32036719	171.0543983	1859.100898	314.0242067	1131.240283	cat1	NC_015449.3	65781479	65785068	+	1804	protein_coding	catalase	Catalase
101254918	308.7179973	280.4737481	291.0936299	1501.633225	164.7448609	1036.990591	LOC101254918	NC_015444.3	54164710	54165640	+	931	protein_coding	auxin-binding protein ABP19a	-
101255672	901.8617398	812.89585	586.570221	336.1292862	394.3706422	354.9101782	LOC101255672	NC_015440.3	60664649	60667421	+	1151	protein_coding	protein MET1%2C chloroplastic	-
101266505	689.2390955	758.6827095	483.2105129	608.3567283	540.771761	573.9121874	Suv	NC_015441.3	1622845	1630688	-	495	protein_coding	ubiquitin-conjugating enzyme E2 variant 1B-like	UQ_con
543929	681.0525932	585.2625455	574.0401504	266.7271975	489.4601421	362.8786669	LOC543929	NC_015440.3	68779272	68780638	-	404	protein_coding	acyl carrier protein	PP-binding
101248302	573.748622	584.0409363	471.3020353	434.308029	610.0288791	483.2529214	LOC101248302	NC_015443.3	1478091	1480755	-	716	protein_coding	40S ribosomal protein S26-3	-
101264004	730.1561907	718.3065142	689.9184832	180.6185268	463.4975439	268.8433276	LOC101264004	NC_015441.3	66336790	66339803	-	1675	protein_coding	glyceraldehyde-3-phosphate dehydrogenase B%2C chloroplastic	-
101244864	485.7139889	456.7897757	586.0711506	693.9059665	454.0321565	540.7354395	LOC101244864	NC_015441.3	62076262	62079105	+	1716	protein_coding	tubulin alpha chain	Tubulin
101256124	632.5977783	599.8692733	477.5436683	486.0438536	468.5480515	465.4251686	LOC101256124	NC_015438.3	82533680	82538653	+	1335	protein_coding	50S ribosomal protein L1%2C chloroplastic	-
101248983	972.3096854	858.6026149	666.5376251	346.503188	239.3552561	309.8106194	LOC101248983	NC_015443.3	41994732	41996106	+	710	protein_coding	photosystem I reaction center subunit VI-1%2C chloroplastic-like	-
104644735	441.928917	435.9464838	420.9123696	337.1705229	640.9629883	458.5327139	LOC104644735	NC_015438.3	89903508	89906156	+	852	protein_coding	60S ribosomal protein L18-2	-
101250355	731.2771231	696.2872641	472.760896	27.32163702	673.603656	280.0433897	LOC101250355	NC_015447.3	64482778	64483692	+	915	protein_coding	uncharacterized LOC101250355	-
101244843	617.3495906	607.588044	509.7863822	182.8939633	455.5726701	283.5666229	LOC101244843	NC_015449.3	11252460	11254574	+	1438	protein_coding	thioredoxin-like 1-1%2C chloroplastic	-
109120519	857.1050975	728.9582365	534.4048397	375.0562536	361.0827599	363.189362	LOC109120519	NC_015443.3	41479596	41480557	-	962	protein_coding	ATP synthase subunit b'%2C chloroplastic	-
101264708	478.9201105	580.7372002	567.7497659	434.4970597	427.4776169	447.7193236	LOC101264708	NC_015449.3	63128265	63130281	-	1112	protein_coding	probable aquaporin PIP-type pTOM75-like	-
101257090	634.7243717	639.1212826	447.5549487	619.0363194	473.1057215	503.6785212	LOC101257090	NC_015445.3	2664303	2667990	+	866	protein_coding	ubiquitin-conjugating enzyme E2 10	UQ_con
100134880	670.4893039	601.2284729	723.1992074	185.2812277	431.5710253	258.8166447	SAMDC	NC_015442.3	4654314	4657964	-	1850	protein_coding	S-adenosylmethionine decarboxylase	SAM_decarbox
544095	409.8974922	443.8618828	384.4256374	376.1422807	607.3132634	432.3458341	NDK	NC_015438.3	83560270	83561777	+	823	protein_coding	nucleoside diphosphate kinase	NDK
101243677	937.112259	909.496578	772.7558933	147.9279809	220.9310457	177.0559202	LOC101243677	NC_015449.3	10628092	10629213	+	659	protein_coding	uncharacterized LOC101243677	-
101263309	501.8952157	368.7013091	239.2962184	409.6974628	544.1065589	445.8953497	LOC101263309	NC_015441.3	60630180	60631301	-	800	protein_coding	histone H3.3	Histone
101256127	183.0690981	254.7519127	424.2626671	197.3428419	1238.172654	684.0306131	LOC101256127	NC_015446.3	72139136	72140250	+	777	protein_coding	glycine-rich cell wall structural protein	-
101260070	738.2979538	720.0493535	694.068562	152.0826385	398.022116	233.513797	LOC101260070	NC_015445.3	53147883	53154910	+	3535	protein_coding	glycine dehydrogenase (decarboxylating)%2C mitochondrial	-
101253452	527.2463484	542.7116003	486.0395018	275.064989	515.8488753	354.6957397	LOC101253452	NC_015448.3	53138984	53140978	-	671	protein_coding	60S acidic ribosomal protein P2-2	-
101268314	254.4227706	203.3418954	183.4298864	1545.791072	254.7681822	954.5110397	LOC101268314	NC_015438.3	78377060	78377638	+	579	protein_coding	calvin cycle protein CP12-1%2C chloroplastic	-
101264601	566.6565	564.5014624	559.4659052	412.3757169	500.5421504	431.0486738	ACT	NC_015440.3	52262253	52264833	+	1708	protein_coding	actin-7	Actin
101265617	1016.673781	956.2274651	744.8393093	123.6831369	228.2462529	148.4212838	LOC101265617	NC_015449.3	4139334	4141073	-	1222	protein_coding	chlorophyll a-b binding protein 8%2C chloroplastic-like	-
544138	518.5711117	542.6464385	491.3747192	347.2124705	502.9502724	420.9424448	LOC544138	NC_015443.3	45395875	45397543	+	480	protein_coding	uncharacterized LOC544138	-
101266879	39.68797337	0.686465185	10.53588193	219.2179227	786.0595108	459.9911461	LOC101266879	NC_015447.3	58931479	58933135	-	790	protein_coding	non-specific lipid-transfer protein 2	-
543972	1289.388025	919.9743336	509.2264823	140.7450834	214.6059947	209.9783239	MTA	NC_015441.3	55186033	55186890	+	501	protein_coding	metallothionein II-like protein	-
101261236	558.1513454	537.9738515	464.0064545	292.6408873	544.7793941	380.1871184	LOC101261236	NC_015443.3	3149640	3152447	+	901	protein_coding	60S ribosomal protein L19-3	-
101250771	273.1113355	328.8723676	364.273465	608.4659068	605.5864204	583.5124389	LOC101250771	NC_015448.3	53970159	53974182	+	2410	protein_coding	ABC transporter F family member 1	ABC_tran
101248778	767.6663369	723.2672992	411.3285243	183.9680872	431.8022847	275.9407497	LOC101248778	NC_015442.3	64000974	64002847	-	1612	protein_coding	protein phosphatase 2C 37	PP2C
101262809	644.9544535	543.3043851	494.1549968	268.5361827	510.6708353	347.3968832	LOC101262809	NC_015441.3	63000846	63003958	-	544	protein_coding	uncharacterized protein At2g23090	-
101268560	882.9376145	756.0838683	589.7208697	100.7257157	351.059704	198.74679	LOC101268560	NC_015440.3	65932449	65935697	+	1396	protein_coding	calcium sensing receptor%2C chloroplastic	-
101256006	1012.298224	1024.943426	989.6211592	88.23746784	100.1469547	96.38515919	CAB12	NC_015443.3	43549398	43550509	+	917	protein_coding	chlorophyll a-b binding protein Cab12	-
101261134	659.6414797	667.3880963	584.3176922	463.1637088	421.0321377	418.5903932	LOC101261134	NC_015444.3	61876032	61881118	-	2232	protein_coding	ketol-acid reductoisomerase%2C chloroplastic	-
101267611	495.0746739	385.4828367	280.3817782	716.515145	419.7765224	645.5814366	LOC101267611	NC_015443.3	3582762	3583371	+	610	protein_coding	calvin cycle protein CP12-1%2C chloroplastic	-
101243954	439.3827852	402.6043695	327.0532436	390.3115292	537.1337193	429.9624556	LOC101243954	NC_015448.3	34209505	34212102	+	736	protein_coding	SKP1-like protein 1A	Skp1_POZ
101254866	680.116147	611.909229	539.7589772	48.59598875	489.680314	213.2949083	LOC101254866	NC_015448.3	52034842	52037689	+	2258	protein_coding	heat shock cognate 70 kDa protein 2-like	HSP70
101267207	732.3175543	606.3983822	376.7125109	337.2129441	432.5568214	422.8469524	LOC101267207	NC_015449.3	59833187	59835273	+	616	lncRNA	uncharacterized LOC101267207	-
101253380	822.251872	835.9826922	789.6369848	212.8814835	169.8560362	187.4927107	LOC101253380	NC_015442.3	66299698	66301805	-	968	protein_coding	chlorophyll a-b binding protein 6A%2C chloroplastic	-
101246420	385.4664864	414.6771862	470.3528821	216.4852588	848.6371736	481.0725258	Asr4	NC_015441.3	58671444	58672448	+	894	protein_coding	Abscicic acid stress ripening protein 4	-
101255662	681.3089557	692.8917366	564.0908554	324.7948191	356.7031743	334.7835751	LOC101255662	NC_015440.3	132940	137261	+	1487	protein_coding	2-methyl-6-phytyl-1%2C4-hydroquinone methyltransferase%2C chloroplastic	-
544055	371.9461277	418.4101201	471.6609285	378.0585908	522.715402	391.2166134	LeEF-1	NC_015443.3	35531	38085	+	1718	protein_coding	elongation factor 1-alpha	GTP_EFTU
101250263	600.0597964	531.1918768	574.5841839	279.3654365	338.7709459	297.5172171	2-CP1	NC_015447.3	63058465	63062761	-	1127	protein_coding	2-Cys peroxiredoxin 1	-
101244176	793.252964	809.2679636	673.9338051	38.82543902	300.4929314	126.4471246	LOC101244176	NC_015441.3	6034401	6040307	-	4617	protein_coding	magnesium-chelatase subunit ChlH%2C chloroplastic	-
544054	329.6333949	343.8779331	294.8514071	81.52964578	709.4149536	319.0337169	SODCC.1	NC_015438.3	76494238	76499082	+	868	protein_coding	superoxide dismutase [Cu-Zn] 1%2C transcript variant 2	-
101253152	469.3183918	497.9093791	436.2833347	265.8461574	513.6112897	358.3428189	LOC101253152	NC_015439.3	40660930	40662646	-	717	protein_coding	60S ribosomal protein L32-1	-
104649409	567.2199429	667.4187871	1008.084538	16.11210942	324.1612553	190.2559678	LOC104649409	NC_015438.3	86637417	86637872	-	456	protein_coding	uncharacterized LOC104649409	-
101248456	851.5372686	732.11512	562.018376	159.943885	264.4795775	231.5297246	LOC101248456	NC_015449.3	2364454	2365009	+	556	protein_coding	uncharacterized LOC101248456	-
101243907	843.8491795	799.3315451	556.6617677	323.2600855	201.7691344	265.6358268	SlFBA6	NC_015444.3	67623218	67625966	+	1351	protein_coding	fructose 1%2C6-bisphosphate aldolase	-
101253541	738.5133398	660.4042751	598.5557169	255.7232051	274.9100522	242.6630424	LOC101253541	NC_015439.3	20865212	20866922	+	1469	protein_coding	glyceraldehyde-3-phosphate dehydrogenase A%2C chloroplastic-like	-
101257782	888.6644547	724.2711075	525.5963025	98.10822376	296.0333395	163.765523	LOC101257782	NC_015443.3	47993912	47995152	+	1241	protein_coding	probable pyridoxal 5'-phosphate synthase subunit PDX1	-
101247541	574.060974	473.4736072	296.8985368	162.7269523	598.2565952	330.0790407	LOC101247541	NC_015444.3	66816019	66817821	-	817	protein_coding	protein translation factor SUI1 homolog	SUI1
101244981	171.4704115	180.3920018	125.0362668	348.7727363	665.4547638	491.877927	LOC101244981	NC_015445.3	58702835	58703505	+	671	protein_coding	14 kDa proline-rich protein DC2.15	-
101255143	559.6873513	550.6477856	465.4917918	390.1236358	395.6113959	390.9970394	LOC101255143	NC_015438.3	92526972	92531774	-	1437	protein_coding	ankyrin repeat domain-containing protein 2B	-
101253585	332.5072345	240.3239384	276.948484	79.04749034	820.3893496	361.0279002	dhn	NC_015441.3	66043698	66044935	-	1022	protein_coding	dehydrin	-
101253131	405.0403403	343.8460296	314.3922044	244.6879502	636.1954104	366.0983104	LOC101253131	NC_015446.3	70158935	70162381	-	1457	protein_coding	malate dehydrogenase	-
101258159	839.5788299	658.7132095	441.9924557	0.616091477	377.5016797	151.5107671	LOC101258159	NC_015443.3	32745008	32746547	+	826	protein_coding	uncharacterized LOC101258159	-
544157	745.9491853	486.2828542	523.9079313	141.6690006	541.9434684	297.8276261	LEA14	NC_015438.3	86400402	86401901	+	786	protein_coding	late embryogenesis (Lea)-like protein	-
100736473	918.8642785	1017.872113	636.2362296	12.63917653	234.5995826	95.03298506	NR	NC_015448.3	7177071	7181590	-	3138	protein_coding	nitrate reductase	FAD_binding_6
543668	571.442837	594.0158855	448.4914368	261.8424596	427.3730725	307.5555313	eIF-5A2	NC_015444.3	446869	450692	+	817	protein_coding	eukaryotic translation initiation factor 5A-2	-
101265413	394.2480703	397.575237	327.2731934	161.9911118	550.6608166	320.5325476	LOC101265413	NC_015440.3	59838316	59840271	-	773	protein_coding	60S ribosomal protein L35a-2	-
100125891	925.3975311	781.3196051	397.587229	138.4453969	303.3569344	192.7684415	WRKYIId-1	NC_015445.3	985100	986507	-	1230	protein_coding	WRKY transcription factor IId-1	WRKY
778284	380.2716495	382.1958022	379.0556173	271.3920156	493.6111476	331.8872834	RPL3	NC_015438.3	92935814	92938842	-	1387	protein_coding	ribosomal protein L3	-
101245586	576.7113273	593.2743582	406.0383958	83.1464412	349.0639156	187.6007105	LOC101245586	NC_015438.3	84551886	84552533	-	648	protein_coding	alpha amylase inhibitor/lipid-transfer/seed storage superfamily protein	-
101268660	483.8236889	530.3204065	587.8432894	2.668123192	412.4444629	153.6854692	LOC101268660	NC_015440.3	60535619	60536369	-	751	protein_coding	protein RESPONSE TO LOW SULFUR 3-like	-
544304	354.9445656	340.668801	423.6597968	321.3857307	455.4189695	321.771539	SAHH	NC_015446.3	71971402	71973926	+	1806	protein_coding	S-adenosyl-l-homocysteine hydrolase	-
101264078	527.7825914	533.9337765	572.9365342	111.7680786	394.1486589	184.1785485	ER69	NC_015447.3	62690206	62695030	+	2733	protein_coding	5-methyltetrahydropteroyltriglutamate--homocysteine methyltransferase	-
101268623	434.9771753	485.4301263	492.5686957	164.5931495	362.894473	232.1618929	aquaporin	NC_015438.3	97779744	97781067	+	1086	protein_coding	aquaporin PIP2-7-like	-
543506	399.2862585	378.9400007	358.9911724	53.98309786	515.9331476	234.8924919	ACO4-like	NC_015439.3	45806081	45807774	+	1285	protein_coding	1-aminocyclopropane-1-carboxylate oxidase	2OG-FeII_Oxy
101268580	388.1857684	376.551831	350.3611599	279.1134242	495.9594992	342.10294	LOC101268580	NC_015443.3	44325556	44326210	-	655	protein_coding	60S ribosomal protein L27a-3-like	-
101259171	531.2206355	627.6771925	541.0499926	30.00629204	403.3484813	173.2117919	LOC101259171	NC_015444.3	56844908	56847305	-	2015	protein_coding	root phototropism protein 2	BTB
101256039	611.1432939	584.8160851	445.0264873	127.6479519	316.6473765	188.7501372	LOC101256039	NC_015447.3	1064585	1067540	-	1721	protein_coding	polyubiquitin	ubiquitin
101247444	761.1505902	719.8536456	525.7626769	204.6620166	270.3426451	237.0380665	LOC101247444	NC_015444.3	66037525	66041676	-	1548	protein_coding	uncharacterized LOC101247444	Mpv17_PMP22
544133	625.4493456	575.6213549	507.2298499	11.73415004	366.7928004	151.168841	CrtR-b1	NC_015443.3	25834708	25836465	-	1133	protein_coding	beta-carotene hydroxylase	-
778344	428.2862842	413.443834	313.9222334	263.5959739	434.3573453	320.9639378	BTF3	NC_015444.3	3693594	3696138	+	723	protein_coding	BTF3-like transcription factor	-
101249435	577.775537	508.3862705	419.9729264	332.5028518	291.2746025	303.2565187	LOC101249435	NC_015449.3	4597676	4600114	-	753	protein_coding	thioredoxin 1	-
101255814	437.6026746	413.9448045	321.5342657	248.0627507	455.1194863	317.243445	LOC101255814	NC_015444.3	64871358	64872317	-	872	protein_coding	heme-binding protein 2	-
101258434	378.8780131	445.9397088	428.1694795	518.6224186	309.3652283	461.0811797	LOC101258434	NC_015448.3	54305486	54308570	-	1278	protein_coding	probable aquaporin PIP2-1%2C transcript variant X1	-
101254370	624.8319781	674.9697951	526.6857566	146.0067043	292.6536514	183.9157843	LOC101254370	NC_015440.3	69603187	69604937	-	1656	protein_coding	zinc finger protein CONSTANS-LIKE 16	CCT
101258870	555.5774886	541.0011809	517.4206733	134.4027089	416.3517332	231.4937433	LOC101258870	NC_015444.3	1069399	1072664	+	1453	protein_coding	tetraspanin-8-like protein	Tetraspannin
543930	554.8658294	509.874349	419.7460291	132.5032575	356.5653798	211.7405822	LOC543930	NC_015438.3	87572951	87575662	+	1030	protein_coding	PSII-associated proline-rich protein	-
101256912	341.5757211	338.801587	312.993068	187.9129204	484.9000169	282.8108982	ubi3	NC_015438.3	57596586	57597260	+	675	protein_coding	ubiquitin	ubiquitin
101267534	503.4097221	460.520983	311.6358124	304.9216829	384.1998752	332.1171309	LOC101267534	NC_015443.3	43061575	43063493	+	862	protein_coding	uncharacterized LOC101267534	-
101265312	332.4651855	344.0445407	317.1529351	205.4913499	468.6140997	297.2394896	LOC101265312	NC_015449.3	2087376	2089419	+	651	protein_coding	60S ribosomal protein L31	Ribosomal_L31e
101254763	369.1491017	353.7748902	327.7154698	210.5259656	441.8617267	295.7025243	LOC101254763	NC_015440.3	2934697	2936486	+	638	protein_coding	60S ribosomal protein L36-2	-
101245421	706.5182422	654.2677536	498.2501105	297.697715	154.3051518	237.4577992	LOC101245421	NC_015439.3	39905647	39906709	-	992	protein_coding	photosystem I reaction center subunit III%2C chloroplastic	-
101266327	353.3584072	327.9726468	357.6914375	163.1940678	441.8326435	270.5681561	LOC101266327	NC_015441.3	53225325	53226662	+	901	protein_coding	pollen-specific protein C13	-
543902	462.3548804	401.0751298	374.4260356	52.17653047	473.242518	192.682857	Hsp90-1	NC_015449.3	5868091	5871125	-	2100	protein_coding	molecular chaperone Hsp90-1	HATPase_c
101265653	733.2300873	801.1701922	750.9800956	36.06115941	168.6134912	88.04442384	LOC101265653	NC_015444.3	400641	406166	+	1734	protein_coding	omega-6 fatty acid desaturase	-
101253247	464.6884867	409.0490372	376.6060229	374.4562198	322.7198717	279.6851243	LOC101253247	NC_015439.3	49996927	49997733	+	807	protein_coding	50S ribosomal protein L12%2C chloroplastic	-
101261662	742.7254969	742.5962076	581.218132	0.920360535	227.4849906	83.92843955	LOC101261662	NC_015447.3	59265	79440	+	3283	protein_coding	protein LHY%2C transcript variant X2	Myb_DNA-binding
101268491	695.3536319	701.6103234	413.2990151	154.146155	295.5711575	196.327017	LOC101268491	NC_015445.3	56451384	56452295	-	912	pseudogene	-	-
101252945	401.5007171	401.2086462	384.6882438	270.1069563	461.7640717	326.1064123	LOC101252945	NC_015439.3	48032607	48035232	+	987	protein_coding	V-type proton ATPase subunit c2	-
544203	662.4827234	621.0001284	597.1064945	103.1497514	205.0309621	147.3154992	Fad7	NC_015443.3	34845608	34847503	+	1308	protein_coding	omega-3 fatty acid desaturase	-
101262050	326.549496	316.8088521	242.0360464	167.4111447	505.4064677	300.9848486	LOC101262050	NC_015438.3	87255297	87257273	+	664	protein_coding	ubiquitin-60S ribosomal protein L40	ubiquitin
101268350	410.304868	430.061199	375.6590387	269.0643622	395.7536199	301.2993597	LOC101268350	NC_015448.3	55711888	55715552	-	1003	protein_coding	elongation factor 1-beta 2	-
101245250	447.2558448	425.4756945	370.9911814	364.3060009	318.0620025	370.010532	LOC101245250	NC_015441.3	65827963	65832390	-	1231	protein_coding	ribonuclease P protein subunit p25-like protein%2C transcript variant X2	-
101255136	459.3756652	413.5451066	294.6242185	48.36075155	484.2034657	209.7660713	LOC101255136	NC_015446.3	68773983	68776380	+	951	protein_coding	1%2C2-dihydroxy-3-keto-5-methylthiopentene dioxygenase 1%2C transcript variant 1	-
101257676	616.7769609	608.331282	486.868599	233.9487588	186.4266575	211.1194599	LOC101257676	NC_015443.3	49361448	49362439	+	630	protein_coding	photosystem II reaction center W protein%2C chloroplastic	-
101248651	297.7562222	323.9225649	348.625049	551.1494838	371.8763646	459.6751071	LOC101248651	NC_015449.3	38726988	38734204	+	2337	protein_coding	ATP-dependent RNA helicase-like protein DB10%2C transcript variant X2	DEAD
101266019	463.9761048	441.3261005	250.8133053	547.3169462	227.327315	484.8808533	LOC101266019	NC_015441.3	1474893	1476849	+	812	protein_coding	kirola	-
543752	312.8403272	328.278049	345.458797	224.3918356	420.4020892	280.5676649	L23	NC_015443.3	49150220	49151942	+	581	protein_coding	60S ribosomal protein L23	-
101250583	645.3431099	527.8765049	454.0737834	167.7609122	249.9469627	188.1682079	LOC101250583	NC_015440.3	71769943	71770889	-	947	protein_coding	auxin-binding protein ABP19a	-
101268511	455.8764365	460.654868	426.8033709	296.2701851	329.0911746	323.3622881	LOC101268511	NC_015438.3	79585610	79586936	-	1327	protein_coding	uncharacterized LOC101268511	-
101259584	307.8633147	287.5238314	273.6685104	157.0265355	461.2295172	292.6120025	LOC101259584	NC_015438.3	92659007	92659997	-	699	protein_coding	60S acidic ribosomal protein P1	-
101260631	639.2762552	505.5160956	367.0758722	129.4664471	334.3331752	190.5230673	actin	NC_015441.3	3936172	3939819	+	1446	protein_coding	actin	Actin
101246976	321.3468768	255.0122617	196.5623638	22.95188111	588.3027519	293.2640229	LOC101246976	NC_015447.3	60490517	60490983	+	467	protein_coding	arabinogalactan protein 14	-
101251893	324.3646498	325.8588192	324.9606506	235.621985	419.2727292	303.6170116	LOC101251893	NC_015443.3	45301319	45302004	-	686	protein_coding	60S ribosomal protein L27	-
101248480	346.0614706	271.607562	210.8780175	179.788833	485.2674763	332.734736	LOC101248480	NC_015441.3	65006944	65009043	-	717	protein_coding	thioredoxin H-type 1	-
544144	127.2237387	119.3484242	120.3711496	1128.816179	228.9418146	730.6992356	LOC544144	NC_015441.3	65102721	65105060	+	1330	protein_coding	pre-pro-cysteine proteinase	Peptidase_C1
101262373	474.913607	488.9530671	308.8720587	17.13832281	400.1254888	164.2892095	LOC101262373	NC_015448.3	4499389	4500997	-	1609	protein_coding	aspartic proteinase PCS1	-
778218	505.5577141	463.2694626	449.5841539	130.72262	320.4739881	184.9637256	ACI36	NC_015438.3	430558	435068	-	1445	protein_coding	oxoglutarate/malate translocator	Mito_carr
101246719	524.053343	464.4841083	372.4460275	86.01571434	380.8386234	199.8223502	LOC101246719	NC_015442.3	66489829	66492401	-	839	protein_coding	thioredoxin F1%2C chloroplastic-like	-
101247689	538.5242691	652.213498	651.0996343	111.2474129	209.9893915	142.1192988	LOC101247689	NC_015439.3	37859468	37861477	+	1314	protein_coding	UPF0301 protein CHU_1773	-
101249137	693.8678634	581.7226288	466.8858151	167.3284305	195.9713364	175.8579353	LOC101249137	NC_015439.3	45493190	45496682	-	1552	protein_coding	aminomethyltransferase%2C mitochondrial%2C transcript variant X1	GCV_T
101245790	265.5555543	237.5008477	217.299764	592.9091035	290.5299281	456.4919309	LOC101245790	NC_015446.3	1377616	1380805	-	1236	protein_coding	29 kDa ribonucleoprotein A%2C chloroplastic	RRM_1
101264605	533.3686394	519.0033246	647.1324903	10.16530253	193.5755434	78.54413887	LOC101264605	NC_015440.3	59693290	59694652	+	1117	protein_coding	probable aquaporin PIP1-2	-
101257564	514.0440195	528.8852353	368.9880679	41.12504628	374.804478	168.359544	LOC101257564	NC_015442.3	64636854	64639377	+	901	protein_coding	chaperone protein dnaJ 20%2C chloroplastic	DnaJ
101248220	484.9240282	460.5724218	392.240151	309.6169768	277.5644964	279.3926692	LOC101248220	NC_015444.3	65121392	65125545	+	976	protein_coding	50S ribosomal protein L13%2C chloroplastic	-
101255248	12.96303696	12.99512776	13.91335967	1757.596102	70.64273308	1044.822082	LOC101255248	NC_015438.3	95951006	95953084	-	964	protein_coding	CCG-binding protein 1	-
101244528	505.5500893	404.0088782	283.7606287	23.50510734	439.2282219	181.2872909	LOC101244528	NC_015446.3	69928514	69930340	+	1594	protein_coding	1-aminocyclopropane-1-carboxylate oxidase homolog	2OG-FeII_Oxy
101248251	310.681372	360.0900837	382.0108555	226.938128	387.8850962	279.2055251	LOC101248251	NC_015447.3	60506821	60509395	-	1036	protein_coding	40S ribosomal protein S5	-
101245045	498.8164971	449.9166654	339.083187	190.0701242	318.3810833	243.1990879	LOC101245045	NC_015440.3	64927311	64928784	+	874	protein_coding	uncharacterized LOC101245045	-
101247355	306.5738981	317.7893535	295.5192738	244.7458672	419.8808497	282.5309606	LOC101247355	NC_015438.3	2155381	2161715	-	764	protein_coding	40S ribosomal protein S27-2%2C transcript variant X2	-
101261521	292.8496879	285.3953545	283.2196022	198.6677918	410.8934513	250.0087514	LOC101261521	NC_015442.3	65313793	65316358	-	1348	protein_coding	60S acidic ribosomal protein P0	-
544155	277.2445748	267.7421152	283.3148165	617.9605938	342.1593952	467.811526	SAM1	NC_015438.3	90795466	90797936	+	1526	protein_coding	S-adenosyl-L-methionine synthetase	-
101264811	332.6452685	317.8709638	318.5324199	245.3838143	378.4738912	286.2103665	LOC101264811	NC_015440.3	63340406	63342927	-	895	protein_coding	60S ribosomal protein L17-2	-
101259614	106.9952169	73.61717509	123.0619453	83.74672126	519.8529924	289.2136477	LOC101259614	NC_015440.3	6228460	6229094	-	635	protein_coding	non-specific lipid-transfer protein 2	-
101250199	333.519708	342.1291892	320.4239197	467.0631954	329.4107511	385.2355014	SAP10	NC_015449.3	67928136	67928922	-	787	protein_coding	stress-associated protein 10	zf-AN1
101252103	581.2414742	591.1058047	306.8391263	4.797408919	384.0176152	146.5341442	LOC101252103	NC_015445.3	65440386	65442811	+	1737	protein_coding	glutaredoxin domain-containing cysteine-rich protein 1	-
101243846	551.796127	499.8382733	350.577077	120.1376112	357.893296	241.1141908	TFT1	NC_015448.3	3533504	3537665	-	1019	protein_coding	14-3-3 protein 1	-
101254426	294.7881732	324.2530067	472.8908468	219.0139207	357.9855189	249.3063281	LOC101254426	NC_015446.3	72855594	72857087	-	1342	protein_coding	chitinase-like protein 1	-
101249089	248.1368871	247.1022575	286.5139127	167.3394298	438.9563411	251.2857496	LOC101249089	NC_015443.3	46210196	46211983	+	708	protein_coding	60S acidic ribosomal protein P2	-
101256427	544.7123046	530.0711857	441.3294659	183.8701981	233.035455	200.6779038	LOC101256427	NC_015438.3	96023636	96024471	+	749	protein_coding	uncharacterized LOC101256427	-
101258008	331.1426276	340.7901757	282.5242277	174.7491479	425.793429	275.1283938	LOC101258008	NC_015438.3	89837848	89839718	+	785	protein_coding	60S ribosomal protein L22-3	-
101245942	540.5400677	537.2783696	361.3093324	251.2013013	225.2064795	238.9219209	LOC101245942	NC_015441.3	64824711	64825435	+	647	protein_coding	50S ribosomal protein L31%2C chloroplastic	-
101250778	364.8732324	361.8071326	305.1746458	276.4772531	388.4802225	297.1402205	LOC101250778	NC_015449.3	60909621	60911643	+	807	protein_coding	60S ribosomal protein L28-1	-
101261079	542.7002047	543.2691242	435.9145471	19.8136442	295.464546	118.0507523	LOC101261079	NC_015439.3	31082630	31085427	-	2143	protein_coding	protein REVEILLE 1	Myb_DNA-binding
100037730	492.958196	450.6498913	374.9692821	142.9017672	282.2833944	187.4854543	LOC100037730	NC_015441.3	66066824	66070026	+	2272	protein_coding	FtsH-like protein precursor	AAA
101249437	441.72381	421.1223065	322.304097	382.5928547	284.8269317	302.2359153	CD4B	NC_015449.3	58018186	58025456	+	3235	protein_coding	ATP-dependent protease	Clp_N
101264241	303.6044802	296.7321017	297.2242317	197.3655635	429.9490237	257.1153305	LOC101264241	NC_015445.3	59944564	59946801	-	935	protein_coding	60S ribosomal protein L13-1	-
104646390	420.4272224	395.6079075	286.3737477	168.6549564	401.8506601	264.3555105	CB5-A	NC_015440.3	53953054	53956170	-	902	protein_coding	cytochrome b5 isoform A%2C transcript variant 1	-
101259777	550.8902624	551.0206018	474.8681749	52.03684272	243.2291897	124.4942897	GBSS1	NC_015445.3	65936536	65939858	-	2278	protein_coding	granule-bound starch synthase 1%2C transcript variant 2	Glycos_transf_1
101249905	294.2087754	290.026049	322.9775609	212.5470415	358.136382	284.7107795	LOC101249905	NC_015440.3	66574856	66577128	+	750	protein_coding	40S ribosomal protein S19-3	-
101258899	518.6236737	483.7873089	339.2635238	236.1370244	303.5776201	249.7395724	LOC101258899	NC_015438.3	86227671	86230179	+	1593	protein_coding	protein BPS1%2C chloroplastic%2C transcript variant X1	-
101266629	579.720529	559.3485822	456.7474063	108.1355371	158.5278487	130.3377753	LOC101266629	NC_015441.3	58353016	58357530	+	1623	protein_coding	fructose-1%2C6-bisphosphatase%2C cytosolic	-
101268572	275.7507395	227.9521652	168.5366833	209.6466006	506.888005	312.5692771	LOC101268572	NC_015442.3	10448589	10450285	+	1126	protein_coding	REF/SRPP-like protein At1g67360	-
101250690	438.0089167	436.8110697	405.1813477	60.43591326	324.8332971	161.2339813	EO	NC_015442.3	352267	355348	+	1262	protein_coding	2-methylene-furan-3-one reductase	ADH_N
101268633	343.1137363	316.5562362	321.5236508	245.8812035	362.9338864	278.1055444	LOC101268633	NC_015448.3	502232	504843	-	817	protein_coding	40S ribosomal protein S18-like	-
101254072	344.8099002	388.1297371	244.0710851	151.8070233	423.2699381	270.1332225	LOC101254072	NC_015440.3	70796669	70797591	-	828	protein_coding	uncharacterized LOC101254072	-
101262737	176.8956188	230.2083021	666.7616444	176.137329	258.0727446	198.4664421	LOC101262737	NC_015445.3	55998605	56003513	+	1543	protein_coding	uncharacterized LOC101262737	-
101254027	291.3499629	254.8936071	244.2630396	151.9961914	404.8317275	247.9529186	LOC101254027	NC_015438.3	74869759	74871590	+	597	protein_coding	40S ribosomal protein S21-2	-
101254152	351.6904876	394.305998	309.4270108	299.4962485	352.6134672	313.5508051	LOC101254152	NC_015439.3	50812391	50814599	-	694	protein_coding	60S ribosomal protein L34	-
101264261	376.1234234	344.3922855	257.32454	262.1594601	359.3669686	314.8059088	LOC101264261	NC_015438.3	97648098	97653175	-	1204	protein_coding	L-ascorbate peroxidase 3%2C peroxisomal	-
101268169	377.1798344	376.8499401	337.5598219	320.5800584	248.6047399	278.2930098	MSRA4	NC_015440.3	56752613	56755509	+	1059	protein_coding	methionine sulfoxide reductase A4	PMSR
101261850	255.0613703	228.8071295	180.4848555	301.6029468	440.3486181	352.628053	LOC101261850	NC_015446.3	1681106	1684682	+	721	protein_coding	zinc finger protein 593	-
101254950	200.9788856	264.7886367	486.7566853	104.152542	353.9428045	182.5338649	LOC101254950	NC_015438.3	97433648	97435560	+	1704	protein_coding	proline-rich protein 4-like%2C transcript variant X1	-
101246658	340.4332949	316.7341942	304.8051881	176.472978	370.552429	253.1620937	LOC101246658	NC_015446.3	498308	500389	-	815	protein_coding	60S ribosomal protein L23a	-
101244639	392.202893	376.030282	353.1134116	265.0731728	232.1401123	231.254436	LOC101244639	NC_015448.3	53724620	53727441	-	832	protein_coding	50S ribosomal protein L27	-
543795	237.2006344	294.0265813	238.9243595	180.5930365	393.5876761	282.335774	LOC543795	NC_015442.3	2280644	2283339	+	1323	protein_coding	expansin12	-
101257524	480.1779936	556.8867093	500.8199223	7.419418085	290.9225676	122.3560841	LOC101257524	NC_015448.3	5208623	5212814	+	1659	protein_coding	tonoplast dicarboxylate transporter-like	Na_sulph_symp
101260332	395.7011018	391.0771176	335.3431222	148.0841106	303.6739863	197.2652771	LOC101260332	NC_015441.3	3944574	3949232	+	1145	protein_coding	triosephosphate isomerase%2C cytosolic	-
101248432	484.7723643	495.9190803	290.9300915	1.035298331	324.4743661	124.5466459	LOC101248432	NC_015438.3	94902707	94904580	-	1874	protein_coding	uncharacterized LOC101248432	-
101266720	284.1865518	301.226516	259.6846679	118.696783	425.7685886	218.6450563	LOC101266720	NC_015442.3	2100720	2103471	-	761	protein_coding	60S ribosomal protein L34	-
101259469	475.0575918	462.5621006	370.3708489	189.9050085	289.080396	217.2263946	LOC101259469	NC_015445.3	65940824	65945846	-	1677	protein_coding	uncharacterized LOC101259469	-
101258885	584.1553012	517.9603578	460.1168301	180.3106703	182.4305156	184.9805331	LOC101258885	NC_015445.3	65951329	65952513	+	813	protein_coding	photosynthetic NDH subunit of subcomplex B 3%2C chloroplastic	Fer2
544291	331.2874586	333.6370032	286.3118478	211.011483	345.7055325	256.9828115	RPL37	NC_015445.3	57360038	57363231	+	506	protein_coding	60S ribosomal protein L37	-
544034	7.109428327	10.87838217	14.34633314	209.1710665	937.9271313	504.1480748	LE16	NC_015447.3	58857918	58859183	-	673	protein_coding	non-specific lipid-transfer protein 2%2C transcript variant X1	-
101259138	477.4496836	329.0998256	256.2173079	159.4873488	400.0349762	230.9608417	LOC101259138	NC_015440.3	69107381	69108212	+	832	protein_coding	calcium-binding allergen Ole e 8	-
101250560	679.9964257	530.4570732	358.2415406	131.0709897	208.1957078	183.9064969	LOC101250560	NC_015448.3	822846	824502	-	810	protein_coding	NAD(P)H-quinone oxidoreductase subunit O%2C chloroplastic%2C transcript variant X1	-
101247506	427.6219961	387.9818427	390.9354717	101.3500722	316.5964725	172.3539859	LOC101247506	NC_015449.3	67297975	67300313	-	1426	protein_coding	S-adenosylmethionine synthase 2	-
101249118	282.3453998	269.7598121	241.9431998	214.6204995	401.6067847	269.634313	LOC101249118	NC_015446.3	2221360	2223941	+	817	protein_coding	60S ribosomal protein L24	-
101264109	471.5566668	496.1842278	478.0552999	177.4493487	214.0423607	175.6427698	LOC101264109	NC_015440.3	66894004	66900645	-	1699	protein_coding	ribulose-phosphate 3-epimerase%2C chloroplastic%2C transcript variant X1	-
101254745	266.566778	260.4590279	238.0589221	304.5689342	337.6713312	345.6945527	LRP	NC_015447.3	62441148	62446025	+	1146	protein_coding	leucine-rich repeat protein	LRRNT_2
101254368	444.1369545	458.4503285	277.2457201	138.684823	349.4209525	208.9655078	LOC101254368	NC_015449.3	66376188	66377671	+	1393	protein_coding	zinc finger protein CONSTANS-LIKE 4	CCT
101248227	520.5383878	497.438007	426.7231842	127.5474381	194.9498015	150.9727084	LOC101248227	NC_015445.3	61909498	61911417	-	1176	protein_coding	light-harvesting complex-like protein 3 isotype 2%2C chloroplastic	-
101249727	205.7043729	198.7719963	215.588325	727.9252307	243.4762499	568.0177825	LOC101249727	NC_015442.3	5799883	5800614	-	732	protein_coding	nodulin-related protein 1	-
101265004	300.8692201	289.401524	260.1973041	225.5260209	344.2294819	277.1322901	LOC101265004	NC_015449.3	208755	210535	+	1058	protein_coding	60S ribosomal protein L8	Ribosomal_L2_C
100736444	506.1217878	507.6546346	343.3047848	125.913918	290.3928224	187.068248	WRKY3	NC_015438.3	86714900	86717086	-	1385	protein_coding	WRKY transcription factor	WRKY
101247384	290.8313788	277.2765747	308.8971688	226.9720196	323.0409791	254.9226256	LOC101247384	NC_015448.3	2684297	2686485	+	558	protein_coding	60S ribosomal protein L38	-
100736525	226.1350979	226.1180637	207.3184382	98.5662489	387.8570624	231.8755381	LOC100736525	NC_015440.3	68186488	68187739	-	808	protein_coding	heat shock protein binding protein	DnaJ
544152	511.5634772	479.6755858	502.0567351	262.6304743	182.8807222	222.3116718	LOC544152	NC_015448.3	3200335	3204041	+	1943	protein_coding	phospho-2-dehydro-3-deoxyheptonate aldolase	-
543807	403.3321988	331.1076403	366.692593	57.00322048	307.3310098	147.3618847	adc1	NC_015447.3	55366145	55368878	-	2729	protein_coding	arginine decarboxylase	-
101264273	526.5908738	480.1743377	356.484933	112.0009523	247.6495265	162.0316069	LOC101264273	NC_015447.3	65599915	65601748	+	1448	protein_coding	fructose-1%2C6-bisphosphatase%2C chloroplastic	-
101252449	250.4377578	274.810628	267.4252578	209.6804804	369.0851565	253.2071733	LOC101252449	NC_015447.3	65129741	65131807	-	697	protein_coding	40S ribosomal protein S23	Ribosomal_S12
101245554	680.9808515	608.4315212	391.8903178	129.914435	93.09591695	117.2828122	LOC101245554	NC_015443.3	44764941	44766292	+	839	protein_coding	CASP-like protein 4D1	-
101267290	307.1846016	308.3832758	292.2059025	161.936828	330.1288554	245.7476535	LOC101267290	NC_015440.3	7813788	7814476	+	689	protein_coding	60S ribosomal protein L26-1	KOW
101244997	339.8445247	324.4574764	242.6372443	205.2420554	398.2324632	266.9315792	LOC101244997	NC_015438.3	90290207	90292851	-	936	protein_coding	GTP-binding protein SAR1A-like	Arf
101260745	536.319721	504.2378515	381.6936337	32.60670606	256.5411123	118.3331838	LOC101260745	NC_015445.3	880701	883700	-	953	protein_coding	probable plastid-lipid-associated protein 8%2C chloroplastic	-
101255809	289.7248243	302.394368	221.2241899	187.9527908	372.4974943	271.8291669	LOC101255809	NC_015444.3	57174373	57174957	-	585	protein_coding	60S ribosomal protein L27-3	-
101257063	317.4752857	295.759014	273.7939426	266.259334	322.1364997	263.4863915	LOC101257063	NC_015441.3	447139	449659	-	875	protein_coding	40S ribosomal protein S9-2	S4
101251264	308.6909559	323.3321873	337.8427891	248.7922398	308.5578198	247.7720328	LOC101251264	NC_015440.3	54900092	54902535	+	872	protein_coding	40S ribosomal protein S13	-
100134875	320.6298231	333.5918335	507.5100302	123.0999259	227.5686725	158.2454477	LeGLO2	NC_015447.3	1887272	1891728	-	1566	protein_coding	glycolate oxidase%2C transcript variant 1	FMN_dh
100316901	348.1866395	347.2026077	278.1998429	339.6105533	291.0004997	326.6135508	HDR	NC_015438.3	96202900	96207301	+	1638	protein_coding	4-hydroxy-3-methylbut-2-enyl diphosphate reductase	-
101266739	493.694108	488.6288217	382.3581049	153.2502823	230.3514539	180.8596006	LOC101266739	NC_015444.3	63520624	63524882	-	2554	protein_coding	ATP-dependent zinc metalloprotease FTSH 2%2C chloroplastic%2C transcript variant X1	AAA
101262163	300.4450913	318.8372047	299.4892249	253.6403346	332.4759165	257.7451249	LOC101262163	NC_015448.3	263497	266420	-	1698	protein_coding	actin-7-like	Actin
101259256	463.7338617	428.108891	363.0176167	223.2067518	196.0131558	210.3137742	LOC101259256	NC_015443.3	44353166	44354961	-	1796	protein_coding	elongation factor TuB%2C chloroplastic	GTP_EFTU
543667	148.994786	131.0193927	145.67654	327.5181774	520.3149692	377.3835683	eIF-5A1	NC_015440.3	66771895	66774452	+	827	protein_coding	eukaryotic translation initiation factor 5A-1	-
101265917	238.7496676	135.5396788	144.3170132	45.54893591	426.2589097	157.1506733	LOC101265917	NC_015441.3	60752501	60753229	+	729	protein_coding	classical arabinogalactan protein 5	-
101256384	296.6007557	256.9033322	216.6760699	53.51254769	423.6772599	196.3895782	LOC101256384	NC_015443.3	2964316	2966225	+	1096	protein_coding	glutathione S-transferase	GST_N
101243970	354.359397	293.4414598	282.5492182	89.42410106	377.5270257	228.3844138	LOC101243970	NC_015440.3	60555181	60555854	-	674	protein_coding	protein RESPONSE TO LOW SULFUR 3-like	-
101247965	308.6338162	320.133103	358.2943544	238.9871327	296.4726429	247.5304214	LOC101247965	NC_015438.3	95699084	95704982	-	1611	protein_coding	polyadenylate-binding protein RBP47	RRM_1
778336	373.8177808	314.5286116	221.2443331	64.21101425	401.4799726	167.3786144	ChrC	NC_015439.3	45788250	45789994	-	1114	protein_coding	plastid lipid associated protein CHRC	-
101264240	261.7234799	280.2187122	260.5448125	126.3368068	348.866266	196.5744355	LOC101264240	NC_015445.3	65795938	65797355	+	682	protein_coding	ubiquitin-ribosomal fusion protein	ubiquitin
101250586	610.8294944	529.9914783	426.2624845	17.67421955	148.0386769	69.20492211	LOC101250586	NC_015440.3	67501243	67503907	-	1616	protein_coding	palmitoyl-monogalactosyldiacylglycerol delta-7 desaturase%2C chloroplastic	-
101255333	366.5322213	234.8719369	185.9547198	175.1285003	358.943989	305.0138091	LOC101255333	NC_015438.3	82453836	82457440	+	565	protein_coding	ubiquitin-like protein 5%2C transcript variant X1	-
101262661	333.3610183	305.0421077	190.1246011	41.37218008	402.8975472	168.3361899	LOC101262661	NC_015438.3	87265669	87266915	-	1157	protein_coding	homeobox-leucine zipper protein ATHB-12	HALZ
101259442	273.0713945	273.4856106	269.5878124	167.8304166	360.4032232	214.6904741	LOC101259442	NC_015442.3	64576106	64578384	+	907	protein_coding	60S ribosomal protein L13a-4	-
101257727	324.830889	299.5867499	268.0176439	230.1779865	353.1735161	242.7433254	LOC101257727	NC_015448.3	42125704	42129041	-	1173	protein_coding	cytochrome b-c1 complex subunit Rieske%2C mitochondrial	-
101250638	508.9914783	447.7962233	309.9473436	166.7144051	223.1915402	182.2961168	LOC101250638	NC_015447.3	49666955	49668536	-	898	protein_coding	uncharacterized LOC101250638%2C transcript variant X1	-
101244938	319.1554756	358.64775	292.1826727	503.3375773	136.3253567	370.9238031	LOC101244938	NC_015449.3	65213081	65215687	+	2514	lncRNA	uncharacterized LOC101244938	-
101268443	382.6101336	428.9563393	375.037918	15.44663162	317.2053424	142.8247983	PSK4	NC_015439.3	53960733	53961352	+	488	protein_coding	phytosulfokines 3	-
101253133	245.5297366	247.7698469	246.1490102	150.3395873	360.108713	214.2242712	LOC101253133	NC_015438.3	89720155	89722317	-	981	protein_coding	40S ribosomal protein S10-1	-
101261104	605.9715054	447.6415386	277.0918667	257.7722894	124.5286339	208.1463333	LOC101261104	NC_015440.3	61623729	61626446	+	1482	protein_coding	bidirectional sugar transporter N3	-
101256756	513.3147071	422.9889901	288.0380248	280.8709548	184.6594061	266.5620638	LOC101256756	NC_015440.3	66361634	66363504	-	999	protein_coding	uncharacterized LOC101256756%2C transcript variant X2	-
101265769	284.0892091	261.2031519	253.8578329	202.4413162	302.4553589	231.5298739	LOC101265769	NC_015446.3	67556885	67559097	+	981	protein_coding	60S ribosomal protein L19-3	-
101266760	325.5216933	315.7154494	244.9731727	267.4075804	336.3093928	260.1403643	LOC101266760	NC_015438.3	86293648	86296844	-	903	protein_coding	uncharacterized LOC101266760%2C transcript variant X1	-
101245975	310.8144596	268.3682201	235.5959458	216.4116495	282.6281387	241.1990982	LOC101245975	NC_015445.3	59940988	59943523	-	623	protein_coding	acyl-CoA-binding protein	-
101267065	179.0931706	152.7242336	145.1837284	84.35128153	440.6665476	288.9019211	LOC101267065	NC_015438.3	90979131	90979888	-	457	protein_coding	protein RARE-COLD-INDUCIBLE 2B-like	-
100134883	507.5582054	375.7561304	282.6553326	133.9235337	250.1000526	170.9283233	CZFP1	NC_015441.3	62935838	62936905	+	1068	protein_coding	C2H2-type zinc finger protein	-
101263132	443.2042523	371.7700688	360.9232934	141.5175967	190.1061985	160.2738928	LOC101263132	NC_015444.3	62767638	62768352	-	712	protein_coding	photosystem II repair protein PSB27-H1%2C chloroplastic	-
101264752	379.9108835	329.601785	236.0387045	157.9835175	302.0511314	226.9244829	LOC101264752	NC_015446.3	3809933	3813091	+	913	protein_coding	actin-depolymerizing factor 1	Cofilin_ADF
543669	308.4270194	272.3950815	199.2295869	159.9386474	344.7701612	246.1342202	eIF-5A3	NC_015438.3	6802791	6805736	-	699	protein_coding	eukaryotic translation initiation factor 5A-3	-
101248838	325.2749902	323.0210847	334.6145044	191.1714981	243.0283104	206.5797206	LOC101248838	NC_015439.3	38708354	38711528	-	849	protein_coding	30S ribosomal protein S21%2C chloroplastic	-
544147	190.8041276	160.4156082	96.40388673	107.947732	342.2926054	210.5265948	CHI17	NC_015439.3	47109634	47110921	+	929	protein_coding	chitinase	-
101258105	301.8376912	290.8587751	322.8221219	272.3464881	258.3464654	236.5907704	LOC101258105	NC_015438.3	95154965	95161744	+	2587	protein_coding	polyadenylate-binding protein 8-like	RRM_1
101260326	493.4576424	440.6037229	310.560476	96.87038843	231.8181735	149.3186618	LOC101260326	NC_015440.3	69730045	69734450	-	963	protein_coding	ATP-dependent Clp protease adapter protein CLPS1%2C chloroplastic	-
101266538	422.9056203	340.52685	246.8693315	116.9652002	261.6048546	165.0499827	Fni3	NC_015444.3	65379573	65384880	+	462	protein_coding	ubiquitin-conjugating enzyme E2 35-like	UQ_con
101248559	256.048884	266.9508651	247.6195651	204.8288528	327.6046803	231.5989199	LOC101248559	NC_015449.3	67267703	67270194	-	800	protein_coding	ubiquitin-40S ribosomal protein S27a-like	ubiquitin
101268701	289.7326261	262.278145	193.3901582	208.5996934	324.3150388	280.0307631	LOC101268701	NC_015444.3	59761877	59764469	-	666	protein_coding	small ubiquitin-related modifier 1	-
101262449	472.4751067	374.3045149	304.0921403	52.47045744	229.7773518	141.7627311	LOC101262449	NC_015446.3	4358433	4359627	+	531	protein_coding	light-harvesting complex-like protein OHP1%2C chloroplastic	-
101245626	352.2556972	428.7699575	639.6109805	40.00777127	111.4806602	61.32035958	LOC101245626	NC_015449.3	60201807	60203341	+	1047	protein_coding	aquaporin TIP2-1	-
101254604	230.0066608	248.8671387	216.7746662	148.3852102	323.7134962	281.5563498	LOC101254604	NC_015443.3	48095754	48096509	-	511	lncRNA	uncharacterized LOC101254604	-
101263912	250.2557106	225.9614568	202.8320327	164.3958281	350.2917637	225.3564529	LOC101263912	NC_015442.3	64366737	64367893	+	480	protein_coding	60S ribosomal protein L29-2-like	-
100736433	339.1643997	229.1018323	294.1488571	20.14020899	460.9617501	178.4159757	hsc70	NC_015443.3	47334073	47337037	-	2173	protein_coding	heat shock protein cognate 70	HSP70
101248242	236.354696	307.0037675	351.1859459	37.10667624	288.4420054	130.8591694	LOC101248242	NC_015438.3	93683396	93684109	-	714	protein_coding	gamete and mating-type specific protein A	-
544287	231.42843	245.7638972	202.6788975	146.2340377	321.308361	230.7615534	rpl38	NC_015442.3	66056544	66058768	+	440	protein_coding	ribosomal protein L38	-
101251086	212.7041299	200.3076199	193.3512601	172.6983059	352.1698898	256.9170756	LOC101251086	NC_015442.3	2433889	2436227	-	705	protein_coding	60S ribosomal protein L31	Ribosomal_L31e
101252060	183.8492262	208.1262526	242.5848708	118.2849381	418.8126015	219.3543639	LOC101252060	NC_015440.3	43244927	43250952	-	2281	protein_coding	protein ECERIFERUM 1-like	-
100316874	480.6086176	429.2200908	344.5181713	93.98386238	221.1795211	148.8250038	GME2	NC_015446.3	69111443	69116244	-	1864	protein_coding	GDP-mannose 3'%2C5'-epimerase	Epimerase
101254510	418.7490887	428.6465263	419.1739245	148.4741054	154.2917872	137.6675733	LOC101254510	NC_015445.3	60379720	60384041	-	2013	protein_coding	plastidal glycolate/glycerate translocator 1%2C chloroplastic	-
543660	341.5571095	351.580424	340.1033539	230.9640582	239.1558462	223.9396784	LHA2	NC_015443.3	43810938	43818250	-	3244	protein_coding	plasma membrane H+-ATPase	E1-E2_ATPase
101252869	310.5663266	277.0823111	248.3731543	181.2267375	297.1798706	227.756193	LOC101252869	NC_015441.3	3081659	3086361	+	1738	protein_coding	dnaJ protein homolog%2C transcript variant X1	DnaJ_C
101254317	353.3657059	327.4770026	288.6854234	235.3555285	213.2982439	214.6857113	LOC101254317	NC_015444.3	65861897	65864425	+	933	protein_coding	thioredoxin 1	-
543920	401.000823	404.2078733	345.2126553	153.913829	211.5909706	164.201516	LOC543920	NC_015439.3	37931609	37936728	-	1623	protein_coding	cystathionine gamma synthase	Cys_Met_Meta_PP
101265118	262.6368338	239.7042117	244.9096474	147.6424159	310.4019514	196.6748203	LOC101265118	NC_015440.3	64267920	64268676	+	757	protein_coding	60S ribosomal protein L27a-3	-
101254767	432.1867564	380.9348833	305.4879053	207.9718332	165.7294167	190.6800226	LOC101254767	NC_015449.3	45247688	45249437	-	863	protein_coding	photosynthetic NDH subunit of subcomplex B 4%2C chloroplastic%2C transcript variant X1	-
101265833	73.62172549	53.49191108	52.22746174	2.556590772	556.6724362	250.0388707	LOC101265833	NC_015443.3	42252595	42253512	+	734	protein_coding	uncharacterized LOC101265833	-
101260518	252.8853705	262.4893983	273.7569999	223.5879101	275.7429725	230.4190209	LOC101260518	NC_015440.3	61716791	61719276	-	1208	protein_coding	40S ribosomal protein S3a	-
101268875	274.7926771	276.0247736	218.4433512	99.0357826	352.1023105	202.7054678	LOC101268875	NC_015443.3	44182365	44184582	+	668	protein_coding	60S ribosomal protein L44	-
101267743	177.8071627	202.4418962	209.7060745	572.5030048	257.1511228	402.6000102	LOC101267743	NC_015438.3	92006071	92012125	+	2217	protein_coding	YTH domain-containing family protein 1%2C transcript variant X3	YTH
101244811	235.6115855	274.2467567	271.8387258	220.0198141	246.103766	267.0514811	LOC101244811	NC_015446.3	72294744	72305268	+	1578	protein_coding	probable H/ACA ribonucleoprotein complex subunit 1	-
101255358	338.5174197	332.8775202	286.1111932	248.8701654	182.3840847	226.5513495	LOC101255358	NC_015439.3	43364038	43367536	-	1158	protein_coding	30S ribosomal protein S5%2C chloroplastic	-
101262875	502.829593	455.9582325	325.6830407	17.06695454	193.6007754	82.87659433	LOC101262875	NC_015447.3	60915096	60918970	-	1653	protein_coding	mitochondrial carnitine/acylcarnitine carrier-like protein%2C transcript variant X2	Mito_carr
101257160	445.341532	428.7221545	319.5963822	192.7575835	151.7254407	175.0327938	LOC101257160	NC_015440.3	63731440	63735577	-	1323	protein_coding	CBBY-like protein	-
101258104	362.1673774	344.4698067	313.1911598	233.807284	180.0518074	198.9498315	LOC101258104	NC_015438.3	88970578	88973413	+	1219	protein_coding	UPF0603 protein At1g54780%2C chloroplastic	-
101265391	346.2264573	386.0561918	438.2726817	6.537299269	180.0179515	71.90319898	LOC101265391	NC_015439.3	48656140	48659541	-	1625	protein_coding	mannan endo-1%2C4-beta-mannosidase 7	-
101267989	439.8088489	371.1324	281.0617977	78.64687743	263.1319896	133.6614061	LOC101267989	NC_015442.3	4150508	4155934	-	3465	protein_coding	protein CHUP1%2C chloroplastic	-
101268328	204.718035	205.1935173	151.3220313	220.2620595	354.2630379	267.4255923	SKP1	NC_015438.3	97770563	97772486	+	749	protein_coding	S-phase kinase-associated protein 1	Skp1
101252496	486.4854122	467.9133219	354.0185472	62.27943822	174.9192444	109.2854514	LOC101252496	NC_015443.3	45297742	45298720	+	979	protein_coding	tetrapyrrole-binding protein%2C chloroplastic	-
606303	260.6818786	240.5015853	176.1270388	254.0111676	339.5262653	267.7871698	TPx1	NC_015444.3	14286150	14291579	+	805	protein_coding	thioredoxin peroxidase 1	-
543614	54.82289757	54.50728037	66.53287921	645.016448	270.1485529	453.8032884	SlCYP1	NC_015449.3	64930195	64934330	-	1765	protein_coding	cysteine protease TDI-65	Peptidase_C1
101265681	331.1707048	319.9718318	327.2008701	202.7507976	219.5711759	186.1956581	LOC101265681	NC_015438.3	91939768	91944269	+	2605	protein_coding	stromal 70 kDa heat shock-related protein%2C chloroplastic	HSP70
101244055	382.987085	332.2173993	329.747899	63.307084	215.205463	120.3171565	LOC101244055	NC_015440.3	1570962	1573521	-	627	protein_coding	CDGSH iron-sulfur domain-containing protein	-
101260852	474.2808143	443.226451	350.3518379	82.13612929	169.7515463	114.6255589	LOC101260852	NC_015446.3	5090245	5092851	+	1480	protein_coding	fructose-1%2C6-bisphosphatase 1%2C chloroplastic	-
101259162	224.5459282	242.3529029	221.4199543	175.2609768	308.6366066	245.3803661	LOC101259162	NC_015443.3	38529756	38531884	-	917	protein_coding	60S ribosomal protein L15	-
101258787	444.8232297	406.1371881	246.9379635	60.23811078	269.475686	137.6248773	LOC101258787	NC_015446.3	71321581	71324163	+	1188	protein_coding	protein SULFUR DEFICIENCY-INDUCED 2	TPR_1
100147719	663.771023	498.2721276	237.7464905	151.2680162	129.143826	162.1412962	LOC100147719	NC_015442.3	6934494	6935243	+	750	protein_coding	protein kreg-1	-
101245201	271.0491816	260.980702	222.9174384	141.8023819	285.9873194	210.6789561	LOC101245201	NC_015446.3	65975577	65980917	-	709	protein_coding	60S ribosomal protein L23%2C transcript variant X1	-
101252927	357.731348	304.0827303	245.5941914	207.5440517	206.7206921	197.2953631	LOC101252927	NC_015438.3	95026332	95028476	-	611	protein_coding	stress enhanced protein 1-like protein	-
101265812	381.348593	346.1149067	302.0500952	129.3951462	189.1420886	147.2013735	LOC101265812	NW_020442634.1	608	3245	+	981	protein_coding	probable pterin-4-alpha-carbinolamine dehydratase%2C chloroplastic	-
101253545	397.872206	426.0087282	348.7187822	0.762228644	226.8081802	88.78530136	LOC101253545	NC_015447.3	64063566	64068331	-	1377	protein_coding	protein REVEILLE 8	Myb_DNA-binding
101055500	459.585617	404.071204	247.8895772	75.44649697	195.7849363	110.5376956	CIPK6	NC_015449.3	3266739	3268767	+	2029	protein_coding	CBL-interacting protein kinase 6	Pkinase
101258155	441.6935903	380.1053485	323.8886828	233.0378418	140.2394351	181.6911438	LOC101258155	NC_015442.3	63630363	63633442	-	2545	protein_coding	zinc finger CCCH domain-containing protein 29	-
101258789	342.2393321	327.2545236	215.3707899	235.4022282	295.8165695	252.75738	LOC101258789	NC_015438.3	90724042	90729660	+	1276	protein_coding	pyrrolidone-carboxylate peptidase	-
101260624	221.765671	248.7169074	320.0065402	209.1565554	256.1389446	223.0837268	LOC101260624	NC_015449.3	66220469	66223434	+	1078	protein_coding	60S ribosomal protein L7-4	-
101247891	306.2473851	301.1799494	253.6356526	266.4455336	244.4816305	238.5218428	LOC101247891	NC_015440.3	8871446	8873690	-	2245	protein_coding	acetolactate synthase 2%2C chloroplastic	TPP_enzyme_N
101255431	255.6501636	244.5269387	202.6740284	235.2477312	284.2578422	269.0275897	ARD	NC_015446.3	68792614	68797283	+	888	protein_coding	acireductone dioxygenase	-
101247036	409.9295575	438.6006372	402.2529269	9.392372195	233.9062614	100.674193	LOC101247036	NC_015444.3	11514384	11520036	-	2726	protein_coding	NADPH--cytochrome P450 reductase	NAD_binding_1
101251802	243.9846109	256.8403864	179.9558243	171.020934	284.9426439	217.9079283	LOC101251802	NC_015445.3	61737192	61739336	+	610	protein_coding	60S ribosomal protein L37a	-
101244084	272.0835709	272.319037	273.081767	174.7299498	275.6569105	192.0517529	LOC101244084	NC_015443.3	4378307	4380830	+	1815	protein_coding	elongation factor 1-alpha	GTP_EFTU
101243894	325.6606588	304.0165581	249.4882943	27.88424044	270.864926	121.9216269	LOC101243894	NC_015442.3	64194789	64199772	+	1906	protein_coding	CBL-interacting serine/threonine-protein kinase 1	Pkinase
100736498	280.1117601	254.2123934	214.2307918	60.80346948	307.4710398	182.2697157	PSK1	NC_015446.3	2464868	2466201	-	589	protein_coding	putative phytosulfokine peptide	-
101247851	279.159961	269.9036834	259.0918777	228.7640067	215.0923983	204.7731599	LOC101247851	NC_015438.3	64030384	64035149	+	1475	protein_coding	30S ribosomal protein S1%2C chloroplastic	S1
544217	358.5038973	310.0718582	313.570943	172.4889819	168.807794	176.5267668	LOC544217	NC_015446.3	63336942	63339570	+	1491	protein_coding	mRNA binding protein precursor	Epimerase
101261290	234.0262568	229.4619002	215.1286148	148.2275362	281.4875451	178.8492694	LOC101261290	NC_015439.3	40241077	40243368	+	692	protein_coding	ribosomal protein S25	-
101252287	381.6817643	351.6900416	255.3946143	79.23588332	245.664576	149.5978311	LOC101252287	NC_015442.3	61130293	61134026	+	971	protein_coding	ubiquitin-conjugating enzyme E2 10	UQ_con
101259175	375.1324764	381.4385941	282.8035892	2.560012304	246.2595145	98.69953041	LOC101259175	NC_015445.3	1700762	1704344	+	1963	protein_coding	beta-amylase 3%2C chloroplastic-like	-
101247801	233.1493176	244.0733609	226.0268092	157.592225	295.1279296	194.2081402	LOC101247801	NC_015440.3	70945637	70947909	+	775	protein_coding	60S ribosomal protein L28-1	-
101247889	468.5966246	445.254295	337.2840502	60.60541633	131.9841148	88.18808657	LOC101247889	NC_015449.3	2359704	2360359	+	656	protein_coding	uncharacterized LOC101247889	-
101257131	304.1145427	242.2784812	169.3252267	377.3489023	194.4870506	302.0595923	LOC101257131	NC_015439.3	46910262	46911810	-	832	protein_coding	HMG1/2-like protein	HMG_box
101257421	333.7134248	290.0263474	219.0337185	80.4986649	258.9167738	145.3190776	LOC101257421	NC_015439.3	52366226	52366952	+	727	protein_coding	uncharacterized LOC101257421	-
101265332	264.7766842	282.4547825	243.7941138	186.7491963	263.6363644	225.3819089	LOC101265332	NC_015442.3	5356830	5360312	-	763	protein_coding	protein SPIRAL1-like 1	-
543714	410.4109949	353.0519222	192.9820271	146.6872303	208.7586701	144.6120066	DREB3	NC_015441.3	59953835	59954669	+	835	protein_coding	dehydration-responsive element binding protein 3	AP2
101262055	206.9176655	240.8749129	265.3342012	312.6679219	240.1138424	282.268075	LOC101262055	NC_015438.3	92827093	92830040	-	1080	protein_coding	mRNA turnover protein 4 homolog	-
101267931	255.8319116	238.1350261	225.2905165	231.246772	233.3205172	232.0018435	LOC101267931	NC_015446.3	64264782	64269363	-	813	protein_coding	probable histone H2A variant 1	Histone
101259462	208.170109	215.8437796	193.0085708	155.5473891	316.0389733	235.0883652	LOC101259462	NC_015445.3	1705520	1708153	+	603	protein_coding	60S ribosomal protein L37a	-
101268227	5.153304758	7.256227063	6.447662957	1271.164976	8.70849166	802.2650063	LOC101268227	NC_015446.3	71737250	71738075	+	568	protein_coding	light-regulated protein 1%2C chloroplastic	-
101263630	164.4433628	197.7325629	92.69287835	76.5338224	447.0661643	224.581547	LOC101263630	NC_015445.3	65798009	65798976	-	763	protein_coding	homeobox-leucine zipper protein ATHB-7-like	Homeobox
101264255	367.423109	328.9155997	361.9527949	156.77869	146.4730137	143.7347018	LOC101264255	NC_015438.3	88187897	88189140	+	1244	protein_coding	probable ribose-5-phosphate isomerase 3%2C chloroplastic	Rib_5-P_isom_A
101248208	200.3290727	263.196526	231.7646453	105.4939338	322.6660513	198.8407117	LOC101248208	NC_015443.3	45413575	45414975	+	1070	protein_coding	uncharacterized LOC101248208	-
101254111	263.3971383	271.7700067	248.0189176	155.7757545	270.9039168	185.207582	LOC101254111	NC_015444.3	68112837	68115714	-	1584	protein_coding	phosphoglycerate kinase	-
100736441	133.9859237	148.0993934	195.4307356	85.84480029	444.1863702	212.8539017	LOC100736441	NC_015445.3	57301654	57304416	-	1349	protein_coding	BURP domain-containing protein	-
101258363	231.2317251	237.4932829	226.4555873	157.5662804	275.9370451	201.0389715	LOC101258363	NC_015441.3	60386623	60388698	+	1131	protein_coding	40S ribosomal protein S2-4	-
544259	279.0879056	197.4871529	146.8018846	330.8462392	221.5861942	294.6974931	FESOD	NC_015443.3	31090987	31093554	+	1144	protein_coding	iron superoxide dismutase%2C transcript variant 1	-
101252133	200.3715448	185.0810905	187.3025731	128.6089191	287.0111002	183.6697149	LOC101252133	NC_015447.3	64762531	64765622	+	872	protein_coding	60S ribosomal protein L24	-
101263124	370.2081965	322.3746643	244.8805677	151.8100689	186.5155106	157.8437394	LOC101263124	NC_015443.3	41476383	41477391	-	1009	protein_coding	ATP synthase subunit b'%2C chloroplastic	-
101253117	218.9137341	243.9291839	267.2408774	259.2130806	218.5714665	234.1608224	LOC101253117	NC_015438.3	41287591	41292690	+	2235	protein_coding	ruBisCO large subunit-binding protein subunit beta%2C chloroplastic	-
100037515	225.6243434	218.5640941	170.8175146	29.88075442	399.8468247	178.3028682	DNAJ	NC_015441.3	65562911	65563637	+	727	protein_coding	DNAJ-like protein	DnaJ
100750252	25.01775301	18.43558552	15.03612901	0.588994861	852.0970307	320.2010787	LOC100750252	NC_015440.3	67341852	67342690	-	756	protein_coding	late embryogenesis abundant protein	-
778285	281.8794156	274.8418907	233.0240027	117.3346431	257.3409905	159.9369668	mMDH1	NC_015444.3	65469002	65472152	+	1441	protein_coding	malate dehydrogenase 1	-
544160	71.01945196	56.5860482	102.3537969	20.34046748	464.0459367	167.0021278	AGP-1	NC_015439.3	54399361	54401512	+	921	protein_coding	Arabinogalactan 1	-
112940562	209.6800424	208.1105017	127.8228247	174.9314737	241.5695082	154.1957213	LOC112940562	NC_015449.3	66159416	66159495	+	80	snoRNA	small nucleolar RNA R12	-
101254084	392.3799645	341.245046	319.9055273	21.00090767	260.3839329	122.7439529	LOC101254084	NC_015441.3	62529016	62536617	-	1672	protein_coding	uncharacterized LOC101254084%2C transcript variant X2	-
101249249	320.1004205	230.6056416	250.8510949	125.5739758	273.7558047	182.8745166	LOC101249249	NC_015440.3	55007954	55008821	+	868	protein_coding	21 kDa protein	-
101253316	215.2123255	227.8756324	254.8868591	183.9200474	241.5748861	201.1605408	LOC101253316	NC_015438.3	77566499	77567211	-	713	protein_coding	40S ribosomal protein S16	-
101262823	241.8874492	244.2515445	227.7889859	167.2800971	248.5751927	198.8538133	LOC101262823	NC_015443.3	48559845	48563631	+	1272	protein_coding	60S ribosomal protein L5	-
101245249	190.6965459	192.7326058	198.5678053	126.9910698	313.2388181	197.6833983	LOC101245249	NC_015441.3	60904974	60906984	-	686	protein_coding	40S ribosomal protein S21-like	-
543729	310.0436317	339.9569324	214.5833193	156.5309852	210.2118147	209.1534503	LOC543729	NC_015449.3	67415418	67417127	+	815	protein_coding	tomato invertase inhibitor	-
101243998	411.4916658	378.7659963	356.2005802	18.04933245	199.3563925	87.98107913	LOC101243998	NC_015442.3	61835352	61839890	-	1341	protein_coding	Phosphoglycerate mutase family protein	-
101264209	370.2873855	359.2865713	221.8548733	183.7029244	176.8372864	156.218925	LOC101264209	NC_015441.3	53346857	53348582	+	1726	protein_coding	ethylene-responsive transcription factor RAP2-4	AP2
101245530	150.5358268	137.365102	126.6825854	705.6760905	111.3173597	487.2258495	LOC101245530	NC_015440.3	60644350	60646658	-	743	protein_coding	late embryogenesis abundant protein At5g17165%2C transcript variant X1	-
101250331	287.4561083	255.1764168	221.8660884	210.6565982	213.3380611	194.947348	LOC101250331	NC_015446.3	1157981	1159467	+	1059	protein_coding	50S ribosomal protein L5%2C chloroplastic	-
101266935	372.1726119	398.7098992	426.5701914	93.17172325	130.7100854	101.8885007	LOC101266935	NC_015441.3	61882160	61885734	-	2238	protein_coding	glutamyl-tRNA reductase 1%2C chloroplastic	-
101253770	68.77337038	84.02180233	102.3332558	676.3650284	161.6860617	460.3367322	LOC101253770	NC_015441.3	7762095	7764306	-	983	protein_coding	protein EARLY RESPONSIVE TO DEHYDRATION 15%2C transcript variant X1	PAM2
101251592	188.1127211	172.5681362	193.7935468	162.0770843	275.6384165	194.4972021	LOC101251592	NC_015443.3	45304386	45306264	-	939	protein_coding	60S ribosomal protein L9-1	-
101266771	445.2367695	339.9288633	163.0696501	188.1767139	150.431874	194.0666172	LOC101266771	NC_015447.3	51957922	51958936	+	742	protein_coding	glycine-rich RNA-binding protein	RRM_1
101248037	291.4111441	322.9471607	480.1622493	3.514115406	147.812506	55.88334566	LOC101248037	NC_015446.3	1295445	1296678	-	1068	transcribed_pseudogene	aquaporin PIP2-1-like	-
543810	294.7085948	263.7216968	204.964641	246.8859615	217.8321285	225.9632424	LOC543810	NC_015441.3	64368479	64373321	+	934	protein_coding	NEDD8-conjugating enzyme Ubc12	UQ_con
544197	192.0035501	135.8501533	130.7555029	70.05806958	323.3722544	155.7349488	GPXle-1	NC_015445.3	64205501	64208405	+	893	protein_coding	glutathione peroxidase	GSHPx
101267542	264.8381629	251.5013205	182.6118272	90.69980496	260.0850295	158.1781886	LOC101267542	NC_015444.3	66172651	66173987	-	654	protein_coding	dynein light chain 1%2C cytoplasmic	-
101254519	275.0870749	271.247573	217.7866963	60.6399761	312.7476204	153.3146901	LOC101254519	NC_015446.3	191567	195467	-	1734	protein_coding	vacuolar cation/proton exchanger 3	Na_Ca_ex
101253003	350.4293063	345.0157157	328.6038043	132.370637	156.0094849	144.4325514	LOC101253003	NC_015444.3	63121977	63128795	+	1384	protein_coding	protein THYLAKOID FORMATION1%2C chloroplastic	-
543969	232.2981043	256.3211573	180.8939837	252.7879857	275.8486712	243.4610275	LOC543969	NC_015438.3	90934715	90939810	+	1861	protein_coding	aspartic protease precursor	Asp
544164	352.4271447	358.1227695	319.586355	84.62448015	201.2175662	123.6702004	ME1	NC_015449.3	60572376	60580191	+	2334	protein_coding	NADP-malic enzyme	Malic_M
543988	376.5312378	372.8110148	305.4565821	31.70149025	185.3311042	95.14654213	Psy1	NC_015440.3	4350836	4355976	+	2136	protein_coding	phytoene synthase 1%2C chloroplastic%2C transcript variant 3	-
101250246	231.2734599	249.9814692	185.0356532	320.0489727	177.2395174	268.9683749	LOC101250246	NC_015446.3	16857475	16859474	-	1022	protein_coding	CBS domain-containing protein CBSX3%2C mitochondrial%2C transcript variant 2	CBS
101253268	229.0869825	219.445359	238.3076481	150.8552814	251.3785322	166.208052	LOC101253268	NC_015449.3	66395972	66398639	-	860	protein_coding	40S ribosomal protein S10-1	-
104645854	395.9059414	267.7027005	310.9544686	22.60133916	185.3892017	85.37128841	LOC104645854	NC_015439.3	42315861	42316520	+	660	protein_coding	protein DOG1-like 4	-
101252219	217.89157	207.1644433	185.8706549	140.635468	282.0523104	197.4072085	LOC101252219	NC_015446.3	65082767	65085063	+	728	protein_coding	probable 60S ribosomal protein L14	-
101266539	430.7662052	374.5813884	288.2392608	91.24742203	161.8902818	118.8237434	LOC101266539	NC_015445.3	3016910	3018582	+	1045	protein_coding	beta-carotene isomerase D27%2C chloroplastic	-
101258980	264.3369958	216.7125299	231.1647655	64.6400906	325.8527073	165.1643229	LOC101258980	NC_015445.3	63297127	63299239	+	773	protein_coding	stress-associated protein 6	zf-A20
544302	211.0613749	196.415852	313.6346243	96.88151933	248.5675316	143.5782415	SAM3	NC_015446.3	1748257	1751550	+	1629	protein_coding	S-adenosyl-L-methionine synthetase%2C transcript variant 1	-
101247244	191.4506358	190.9005659	157.2010207	113.3040709	265.3930617	169.8015633	LOC101247244	NC_015445.3	60427382	60429151	-	521	protein_coding	40S ribosomal protein S30	-
101250955	382.1149933	336.4806295	287.8551332	11.57931759	206.2407477	83.07033631	LOC101250955	NC_015448.3	51690866	51694816	-	2126	protein_coding	dicarboxylate transporter 1%2C chloroplastic	Na_sulph_symp
101256315	200.171561	206.6787011	145.1005427	183.436782	265.7848584	218.5552408	SlCaM1	NC_015438.3	2894395	2897502	-	847	protein_coding	calmodulin 1	-
101259513	397.4619236	357.1293268	311.7893519	123.414666	120.0068141	126.6938566	LOC101259513	NC_015449.3	2860435	2862685	-	902	protein_coding	thylakoid lumenal 16.5 kDa protein%2C chloroplastic	-
100301928	341.8863147	277.224824	256.5146764	239.4469096	153.9779863	198.056483	SRG2	NC_015444.3	51347722	51349445	+	1724	protein_coding	salt responsive protein 2	-
101266002	277.793832	298.7093917	232.8129457	238.1328162	142.4271641	217.7903196	LOC101266002	NC_015440.3	24274778	24278172	-	1047	protein_coding	rhodanese-like domain-containing protein 9%2C chloroplastic%2C transcript variant X1	Rhodanese
101256083	401.8755341	251.9928026	194.7189056	57.99260584	269.9020797	140.6105694	LOC101256083	NC_015441.3	51068364	51071836	+	617	protein_coding	uncharacterized LOC101256083	-
101253597	231.7874641	213.5991784	206.66448	151.1284814	249.11469	178.9346707	LOC101253597	NC_015443.3	43615661	43617466	+	620	protein_coding	60S ribosomal protein L34	-
101244617	211.5600102	221.056867	238.3015032	165.5623461	237.1504934	186.7269801	LOC101244617	NC_015438.3	88446043	88448450	+	774	protein_coding	40S ribosomal protein S24-1	Ribosomal_S24e
101251888	205.7370487	192.6086795	166.2390017	182.1292543	271.4732137	201.2174576	LOC101251888	NC_015443.3	372006	374780	+	939	protein_coding	actin-depolymerizing factor 2	Cofilin_ADF
101249417	357.9005071	334.7273601	323.9081822	117.3351006	140.7119041	120.9486779	LOC101249417	NC_015448.3	2806963	2813926	-	1544	protein_coding	phosphoglycolate phosphatase 1B%2C chloroplastic	-
101268114	182.3851101	197.6429848	191.6904115	357.2047907	188.5560797	269.5480852	LOC101268114	NC_015443.3	43018726	43020479	+	1187	protein_coding	uncharacterized LOC101268114	-
543880	410.1075746	342.7159745	312.6572936	79.65896536	189.3500154	110.1364944	MPK3	NC_015443.3	192111	195352	+	1649	protein_coding	mitogen-activated protein kinase 3	Pkinase
101254906	459.4443207	376.229538	158.9914205	58.5949893	223.9764577	129.0022655	LOC101254906	NC_015443.3	32352587	32353499	-	913	protein_coding	uncharacterized LOC101254906	-
101248520	387.8140796	328.0833842	180.2621282	122.1280386	199.1163909	179.0556846	LOC101248520	NC_015447.3	1165455	1166097	-	643	protein_coding	calcium-binding protein PBP1	-
101248189	366.9527227	404.058801	409.2483663	28.95760686	149.2545526	72.62790385	LOC101248189	NC_015441.3	51841760	51855928	+	3004	protein_coding	protein ACTIVITY OF BC1 COMPLEX KINASE 8%2C chloroplastic%2C transcript variant X1	ABC1
101249479	202.3415715	206.0768486	200.3348957	163.8528361	245.7642275	175.6342785	LOC101249479	NC_015438.3	805673	808082	-	745	protein_coding	60S acidic ribosomal protein P1	-
101257241	241.2882434	209.3845397	169.0642909	272.1306639	179.9193815	259.1114674	LOC101257241	NC_015449.3	2711151	2714303	+	705	protein_coding	uncharacterized LOC101257241	-
101259967	292.116405	228.651585	117.949795	172.7859795	314.4159064	234.9205851	WRKY81	NC_015446.3	10988429	10990093	-	971	protein_coding	WRKY transcription factor 81	WRKY
101249410	253.0660077	265.0713172	199.7065284	131.4496636	242.2453231	192.4694588	LOC101249410	NC_015438.3	90647076	90650563	-	1061	protein_coding	ADP-ribosylation factor 1%2C transcript variant X1	Arf
101264431	228.7192883	221.3093092	174.2307285	115.295744	259.3883608	169.372819	LOC101264431	NC_015443.3	25522770	25524709	-	680	protein_coding	60S ribosomal protein L36-2	-
101262068	190.1007796	183.6847971	159.3267363	129.5116392	279.970963	168.3021377	LOC101262068	NC_015448.3	1295337	1297212	-	806	protein_coding	40S ribosomal protein S17	-
101247203	297.9737492	303.6063121	222.6643208	169.0128749	170.4025377	184.6535383	LOC101247203	NC_015440.3	64070900	64074818	+	1768	protein_coding	serine/threonine-protein kinase AFC2%2C transcript variant X1	Pkinase
543627	341.5073447	291.926749	202.7396496	130.126941	212.2818887	147.4893541	LOC543627	NC_015438.3	94118217	94121154	-	2749	protein_coding	PSTVd RNA-binding protein Virp1d	Bromodomain
101249649	227.6187239	253.0981739	241.9091091	141.4922814	250.8454948	178.2280257	LOC101249649	NC_015443.3	45349942	45351823	+	847	protein_coding	40S ribosomal protein S18	-
778253	351.5135842	390.8525951	283.9591556	2.361811076	204.7654247	73.8800063	CO1	NC_015439.3	51960295	51962800	-	1414	protein_coding	CONSTANS 1	CCT
101055547	198.0836014	240.5679105	368.5217369	52.20432932	246.299186	131.1822784	LOC101055547	NC_015446.3	69392080	69394811	+	711	protein_coding	IAA14	-
544109	190.6687412	172.1221818	132.2950142	155.2808044	264.9180523	185.0180103	VAHOX1	NC_015440.3	64941905	64944077	+	1570	protein_coding	homeobox-leucine zipper protein HAT5-like	Homeobox
101245356	187.5497551	169.4409644	171.7868302	84.29694449	291.360378	168.7577081	LOC101245356	NC_015441.3	59712035	59713764	-	675	protein_coding	ribosomal protein L7Ae/L30e/S12e/Gadd45 family protein	-
101263716	78.21503307	138.4981437	258.89747	70.0692367	115.7745648	87.10288358	LOC101263716	NC_015443.3	41469945	41470668	+	724	protein_coding	14 kDa proline-rich protein DC2.15	-
543791	212.2599982	199.0425702	162.0295395	160.901232	292.0632037	199.9079267	tft4	NC_015439.3	35659981	35666803	-	1104	protein_coding	14-3-3 protein	-
101259590	172.5309674	152.3310894	125.1885483	209.2260586	240.5875183	256.2274549	LOC101259590	NC_015438.3	97501358	97502341	-	984	protein_coding	glycine-rich protein 2	CSD
101247747	303.019231	308.3953957	416.7355547	4.531611788	146.590852	64.16602811	LOC101247747	NC_015446.3	1301181	1302477	+	1130	protein_coding	aquaporin PIP2-1-like	-
101250262	302.4837558	331.314187	219.5323722	99.36755975	245.3713806	160.9885747	LOC101250262	NC_015447.3	61086800	61087741	+	942	protein_coding	probable calcium-binding protein CML36	-
101244604	202.2657326	188.3405605	201.162335	164.6064817	232.2838762	191.5958361	LOC101244604	NC_015445.3	50219708	50222658	+	1072	protein_coding	40S ribosomal protein S3-3	-
100134877	319.5971959	302.5889744	226.0068412	206.854129	178.0710495	190.4620999	SO	NC_015439.3	55388527	55395407	-	1632	protein_coding	sulfite oxidase	-
101244581	256.5715764	233.4464301	165.8299437	199.0697452	208.7114675	196.4705029	LOC101244581	NC_015442.3	1069563	1072280	-	896	protein_coding	uncharacterized LOC101244581	-
101261140	367.3299202	311.3504592	246.7438462	91.63486533	212.0598911	146.039619	LOC101261140	NC_015445.3	2790501	2793504	-	1480	protein_coding	B2 protein	-
101262690	162.1057097	177.897832	140.6494502	138.2494595	180.8646563	151.8817873	LOC101262690	NC_015449.3	167385	168282	-	724	protein_coding	histone H2A.6	Histone
101265051	190.6740986	182.4521887	212.3341785	213.6832735	255.1442954	210.9055395	LOC101265051	NC_015445.3	64977166	64980595	+	870	protein_coding	ubiquitin-conjugating enzyme E2 10	UQ_con
101266598	216.7267289	200.5984361	210.9404755	254.4900365	191.0637885	207.2220093	LOC101266598	NC_015448.3	54713223	54718520	-	2156	protein_coding	ruBisCO large subunit-binding protein subunit alpha	-
101266060	143.4002383	126.9680003	113.2987881	339.5532978	298.4810041	309.904588	SAP3	NC_015438.3	11696929	11699203	-	1052	protein_coding	A20/AN1 zinc finger protein	zf-A20
101252465	62.3968722	17.9063796	14.24615949	74.26336147	214.0140166	137.1620822	LOC101252465	NC_015440.3	3136434	3137889	+	848	protein_coding	uncharacterized LOC101252465	-
101256978	215.9390401	204.5978282	196.1625798	166.2026305	223.6206616	187.8466293	LOC101256978	NC_015443.3	32565177	32567478	+	1166	protein_coding	60S ribosomal protein L7a-1	-
101266245	321.4767927	306.7101565	224.7278263	38.89249861	195.6053232	105.2515707	LOC101266245	NC_015445.3	57884030	57884967	-	938	protein_coding	tyramine N-feruloyltransferase 4/11	Acetyltransf_1
543609	303.0982742	367.7762659	246.9245173	179.8588996	155.76373	157.3910299	TBG3	NC_015440.3	71118600	71124439	+	3037	protein_coding	beta-galactosidase	-
101055530	144.5776527	135.388136	113.5896351	140.6290143	354.9448733	209.4466396	LOC101055530	NC_015438.3	5726580	5731648	-	1293	protein_coding	Hop-interacting protein THI113	-
101252946	189.3047124	183.6477836	191.8898198	130.9772403	248.170888	175.3597065	LOC101252946	NC_015448.3	5037556	5039181	+	898	protein_coding	60S ribosomal protein L6	-
101055516	255.8792506	255.5151134	193.9349005	167.7566944	197.488349	180.2046856	LOC101055516	NC_015441.3	9603547	9604191	+	645	protein_coding	Hop-interacting protein THI026	-
543526	303.1667451	274.8624317	147.3194014	59.85631774	253.8149671	128.2288532	JA2	NC_015449.3	4461591	4464717	-	1550	protein_coding	jasmonic acid 2	NAM
101260722	183.9624693	191.39631	147.40908	308.7081744	213.0834898	258.9056535	LOC101260722	NC_015441.3	62922975	62927811	-	1007	protein_coding	adenine phosphoribosyltransferase 1	Pribosyltran
101258855	159.0392923	163.730158	153.9126954	6.797395237	296.7866189	113.8240558	TLOG1	NC_015441.3	65417829	65421123	+	1254	protein_coding	cytokinin riboside 5'-monophosphate phosphoribohydrolase LOG1	-
101256286	181.2753302	193.6919198	201.8436148	116.4895539	252.1432577	166.8284177	LOC101256286	NC_015442.3	65477263	65479489	+	726	protein_coding	60S ribosomal protein L35	-
101246780	169.6672737	164.5451328	201.9204281	155.3311972	271.3343226	183.3894326	LOC101246780	NC_015448.3	3663043	3669126	+	2400	protein_coding	O-fucosyltransferase family protein%2C transcript variant X1	-
101267358	100.3208125	96.16047768	79.3177578	419.4184912	294.3876448	377.2355498	LOC101267358	NC_015447.3	57356924	57358401	-	1327	protein_coding	endochitinase 4	-
101264756	177.0550214	181.2431728	180.8375689	156.602431	205.752488	163.5748282	LOC101264756	NC_015438.3	76485312	76487481	+	839	protein_coding	acyl carrier protein 1%2C chloroplastic	PP-binding
101245339	370.202148	268.2764535	264.032083	58.62231204	163.5053316	97.48278608	LOC101245339	NC_015440.3	68565729	68567506	-	867	protein_coding	uncharacterized LOC101245339	-
101249692	282.1959896	274.2863956	182.1407693	125.5362229	199.4560649	149.970336	LOC101249692	NC_015447.3	61396769	61397824	-	1056	protein_coding	probable calcium-binding protein CML36	-
101249995	171.6105417	169.8688525	152.8990035	174.1968846	249.4059286	217.0276362	LOC101249995	NC_015449.3	58055617	58058335	-	801	protein_coding	40S ribosomal protein S11	-
543915	184.1509135	221.8481999	427.3535575	28.9799426	193.3116279	93.1587532	XTH7	NC_015439.3	53771327	53772806	+	1013	protein_coding	xyloglucan endotransglucosylase-hydrolase XTH7	-
101249327	171.0574839	182.1472263	237.8099065	11.41012466	265.1435559	121.2832601	LOC101249327	NC_015448.3	53033445	53034965	-	669	protein_coding	stress-response A/B barrel domain-containing protein At5g22580	-
101247880	127.4114714	144.2965486	130.943463	346.6955725	177.9990037	287.8117416	LOC101247880	NC_015439.3	47283063	47285750	+	964	protein_coding	thiosulfate sulfurtransferase 16%2C chloroplastic%2C transcript variant X2	Rhodanese
101259288	243.8500829	234.1558567	159.9587775	193.0207205	230.1656649	240.0989481	LOC101259288	NC_015446.3	70425978	70430257	-	771	protein_coding	cyanate hydratase	Cyanate_lyase
101250133	324.846909	292.3427087	212.1065004	5.856442913	234.0269188	98.61017647	LOC101250133	NC_015444.3	64211609	64213745	-	668	protein_coding	uncharacterized LOC101250133	-
101260575	254.4098568	251.5364427	241.0681207	190.4889094	135.8550191	170.4655379	LOC101260575	NC_015438.3	87205957	87209434	+	1197	protein_coding	uncharacterized LOC101260575	-
101250878	233.5159653	222.4101571	204.0879699	153.5553973	182.9145218	160.5618169	LOC101250878	NC_015440.3	63933053	63937322	-	1354	protein_coding	28 kDa ribonucleoprotein%2C chloroplastic	RRM_1
101251312	336.5020551	340.638181	279.9269604	135.2526895	123.9287596	138.2779396	LOC101251312	NC_015445.3	63510144	63514700	+	1319	protein_coding	PGR5-like protein 1A%2C chloroplastic	-
543981	217.6399201	292.4680602	331.3223789	60.93274425	146.9558049	99.31615566	SODCP.2	NC_015448.3	52456999	52462697	+	1033	protein_coding	superoxide dismutase (SOD)	-
101254082	182.636129	178.5508493	180.9342213	115.2092402	268.176961	173.6538255	LOC101254082	NC_015441.3	55433441	55435379	-	1149	protein_coding	40S ribosomal protein S2-3-like	-
101265780	66.03243464	70.84264135	67.68435799	626.896033	133.7839157	406.3904205	GRP1	NC_015447.3	51997959	51998964	+	728	protein_coding	glycine-rich RNA-binding protein-like	RRM_1
543877	273.8653921	202.9942586	126.9654574	256.3206436	196.0809809	246.4988817	CCH	NC_015442.3	65845531	65848371	+	475	protein_coding	copper chaperone	-
101249001	124.77368	120.1409176	103.8696166	366.2064421	245.3749692	334.7694721	LOC101249001	NC_015438.3	1472108	1477558	-	794	protein_coding	putative phosphatidylglycerol/phosphatidylinositol transfer protein DDB_G0282179	-
543761	220.2539668	214.743175	206.3818354	190.2488802	183.7850378	171.3655389	vp1.1	NC_015444.3	2247252	2251882	-	2662	protein_coding	vacuolar-type H+-pyrophosphatase	-
101253491	237.693085	220.947937	155.7531028	137.7833838	243.5466396	195.3951556	LOC101253491	NC_015442.3	61099177	61101087	+	768	protein_coding	eukaryotic translation initiation factor 1A	-
104644826	213.5781084	222.0878318	178.1544474	127.8515745	244.3290623	176.4541253	LOC104644826	NC_015438.3	90641546	90645000	-	1113	protein_coding	ADP-ribosylation factor 1%2C transcript variant X1	Arf
101260522	194.6251375	196.7143701	158.3903717	93.86688854	273.8366542	182.7547519	LOC101260522	NC_015440.3	70544253	70545424	-	636	protein_coding	60S ribosomal protein L37-3	-
543802	236.9404287	278.9067072	302.8615183	67.33812875	181.9732642	106.2045433	LOC543802	NC_015442.3	356094	366534	-	1357	protein_coding	carbonic anhydrase 2%2C transcript variant 2	-
101249276	356.9487611	331.7094664	257.9441361	112.1787145	123.7703144	117.3430219	LOC101249276	NC_015443.3	41983084	41985926	-	926	protein_coding	protein CURVATURE THYLAKOID 1C%2C chloroplastic	-
101252629	210.5158195	186.0913033	135.0808555	154.023651	272.6926766	199.5288655	LOC101252629	NC_015447.3	2906253	2909089	+	788	protein_coding	transcription elongation factor 1 homolog	-
101248255	279.0471018	346.1869805	205.8558481	263.1553292	113.0351111	202.3851987	LOC101248255	NC_015439.3	49189349	49192404	+	1804	protein_coding	RHOMBOID-like protein 9%2C chloroplastic%2C transcript variant X3	Rhomboid
100316902	353.145704	352.2632047	307.4330561	38.38895183	158.9713444	78.50462389	GME1	NC_015438.3	88113800	88117013	+	1604	protein_coding	GDP-mannose 3'%2C5'-epimerase	Epimerase
101254617	348.194044	315.8860519	271.8860385	173.2392327	120.5579318	156.3352403	LOC101254617	NC_015445.3	4159391	4166776	-	1513	protein_coding	cysteine synthase%2C chloroplastic/chromoplastic%2C transcript variant X2	PALP
101248858	200.078848	189.0468107	178.7711283	128.0796098	255.5430388	169.1981808	LOC101248858	NC_015449.3	67317141	67319590	+	891	protein_coding	ubiquitin-40S ribosomal protein S27a-like%2C transcript variant X1	ubiquitin
101253038	6.806653531	5.204486529	2.464824366	0.91571178	622.6359685	292.952628	LE25	NC_015447.3	60610676	60611703	-	521	protein_coding	protein LE25-like	-
101261529	247.8180714	229.5515829	203.3804749	33.66793379	265.4256739	117.1512191	LOC101261529	NC_015443.3	47755062	47758223	+	1503	protein_coding	serine/arginine-rich splicing factor SR45a	RRM_1
101265986	291.955087	267.498082	191.8377407	7.636917211	219.9620839	86.00497164	LOC101265986	NC_015448.3	3451661	3457649	-	1795	protein_coding	protein DETOXIFICATION 27	MatE
101261748	209.6478154	186.8270024	143.2305467	115.9573516	273.6792562	173.3512172	LOC101261748	NC_015438.3	85194193	85197949	-	1310	protein_coding	peroxisomal membrane protein 11D%2C transcript variant X1	-
101251497	182.830455	238.994655	208.2443505	108.8676002	239.6370497	201.0344505	LOC101251497	NC_015445.3	61740382	61742521	+	629	protein_coding	60S ribosomal protein L37a	-
101264910	225.28322	198.1325195	206.5191293	190.938959	163.0896899	156.1063161	LOC101264910	NC_015440.3	70458920	70460319	-	912	protein_coding	30S ribosomal protein S17%2C chloroplastic	-
544102	209.828776	200.9036172	160.9889285	238.2412384	166.0550067	195.8356133	LOC544102	NC_015442.3	62716585	62718189	+	738	protein_coding	histone H3 variant H3.3	Histone
100316880	248.0153229	269.6019015	246.564548	1.008534124	251.0325301	93.45123668	LOC100316880	NC_015447.3	61255688	61258686	+	1293	protein_coding	haloacid dehalogenase	-
101250243	206.339431	198.1867416	165.7682023	166.9880992	258.5428149	169.3641448	LOC101250243	NC_015438.3	2110582	2114666	+	987	protein_coding	ADP-ribosylation factor 2	Arf
101247549	169.6435778	166.4815682	158.0496079	132.3963294	256.7271724	181.6405882	LOC101247549	NC_015446.3	3488880	3491561	-	873	protein_coding	40S ribosomal protein S14-2	-
101254783	428.7554524	336.6495491	199.7305331	113.8100383	118.79549	117.6730819	LOC101254783	NC_015441.3	26052090	26053047	-	958	protein_coding	RNA-binding protein FUS	-
101264022	198.4532655	213.8898418	193.3667436	101.64336	205.3290902	142.2359111	LOC101264022	NC_015443.3	48452725	48455199	+	1037	protein_coding	60S ribosomal protein L10	-
544050	208.6207941	195.2860009	245.1457888	220.9778081	184.3902131	212.4587254	LOC544050	NC_015448.3	49293604	49297016	+	1569	protein_coding	ADP/ATP translocator	Mito_carr
101268403	286.3340551	277.3250995	269.4051344	194.1823057	130.5781125	148.8903096	LOC101268403	NC_015443.3	44838571	44840116	-	703	protein_coding	50S ribosomal protein L29%2C chloroplastic	-
101262805	165.8462587	167.8364229	159.9713268	158.7741667	253.9930829	209.8864758	LOC101262805	NC_015441.3	53457285	53458231	+	875	protein_coding	PLAT domain-containing protein 3	-
101265990	248.8091094	235.7763732	156.9864591	143.1044051	209.6330259	170.6614349	LOC101265990	NC_015439.3	41207697	41215170	-	745	protein_coding	DNA-binding protein	-
101268656	187.207278	186.4408282	193.4229573	124.505178	222.3358921	156.2156813	LOC101268656	NC_015449.3	53378156	53379962	-	749	protein_coding	40S ribosomal protein S19-3	-
101249904	276.1769924	246.372355	199.8807315	119.9558863	210.0688832	152.7205648	LOC101249904	NC_015440.3	68380976	68384294	-	1580	protein_coding	uncharacterized LOC101249904	-
100750249	180.917856	180.1031738	169.2622439	150.6307857	251.5928601	194.4164221	ADH3	NC_015446.3	61781191	61785411	+	1140	protein_coding	alcohol dehydrogenase class III	ADH_N
101268693	218.8852281	209.2504809	191.1655197	126.5410953	219.6684226	151.0654334	LOC101268693	NC_015443.3	42996692	42999210	-	933	protein_coding	40S ribosomal protein S7-1%2C transcript variant X1	-
101250584	70.0790917	79.8902654	45.32752579	3.655523474	454.5029804	178.8994148	LOC101250584	NC_015449.3	67243436	67245606	+	1192	protein_coding	late embryogenesis abundant protein D-29	-
101254999	253.7039687	217.21146	198.3435816	173.0705006	146.8507649	161.0423679	LOC101254999	NC_015442.3	63760702	63762257	+	564	protein_coding	30S ribosomal protein S31%2C chloroplastic	-
101264077	144.4428227	146.6092855	154.5607318	257.4708949	222.3416066	235.1546765	LOC101264077	NC_015447.3	60264863	60268797	+	1514	protein_coding	R3H domain-containing protein 2	R3H
101246688	342.2985648	337.5299261	312.4846943	20.70685058	181.8361749	76.91762635	LOC101246688	NC_015439.3	36322991	36328884	+	3840	protein_coding	calcium-transporting ATPase 2%2C plasma membrane-type-like	E1-E2_ATPase
101256436	169.9433002	175.2965352	168.4227013	106.9036203	258.0361056	162.0705803	LOC101256436	NC_015447.3	63230353	63233503	+	839	protein_coding	40S ribosomal protein S14-2	-
101255972	318.4911781	336.5740614	265.9706152	1.342721794	167.0559836	58.67217217	LOC101255972	NC_015440.3	62098932	62103369	-	1895	protein_coding	protein REVEILLE 7	Myb_DNA-binding
100316895	228.170782	211.9457394	122.3864046	33.09514367	289.266791	125.0464811	PP2C-2	NC_015440.3	60423947	60425993	+	1776	protein_coding	protein phosphatase 2C AHG3 homolog	PP2C
543540	226.7738257	156.4722346	208.9999608	190.5493374	197.4253846	218.2966502	IAA3	NC_015446.3	64348769	64349513	-	558	protein_coding	IAA3 protein	-
101255121	209.392135	241.0313146	190.2024548	235.5326256	145.6426077	192.5439633	LOC101255121	NC_015445.3	65337753	65338798	-	1046	protein_coding	NAD(P)H-quinone oxidoreductase subunit S%2C chloroplastic	-
101262296	231.0717936	211.6514061	178.9818469	48.9701515	221.2834105	128.4580539	LOC101262296	NC_015440.3	62441388	62442282	-	895	protein_coding	kunitz trypsin inhibitor 2	-
101252777	468.4413882	349.8733121	162.46956	82.8217389	142.9447391	100.6194753	LOC101252777	NC_015442.3	1477305	1478468	-	702	protein_coding	thioredoxin H4	-
101265930	209.531911	215.353161	195.9428466	117.3045265	210.5408433	149.9906269	LOC101265930	NC_015443.3	2133411	2136785	+	760	protein_coding	60S ribosomal protein L14-1	-
101261433	218.5266918	210.6498199	227.7833266	199.4304762	129.0028845	177.3711552	LOC101261433	NC_015444.3	66422680	66425505	+	925	protein_coding	50S ribosomal protein L24%2C chloroplastic	KOW
101252151	328.3580083	306.1128425	305.6905119	83.1701364	100.3050427	83.29528738	LOC101252151	NC_015449.3	2484932	2487786	-	1044	protein_coding	photosystem I chlorophyll a/b-binding protein 6%2C chloroplastic	-
101246763	333.2732524	370.5029628	293.3266337	7.867926684	158.8807993	61.62975428	LOC101246763	NC_015438.3	91248855	91253106	-	2571	protein_coding	ferric reduction oxidase 6	Ferric_reduct
101055583	252.7582449	268.7844436	147.303612	63.45704827	212.196979	128.5581937	LOC101055583	NC_015443.3	36074425	36074836	+	412	protein_coding	small auxin-up protein 58	Auxin_inducible
101261989	192.4967963	181.601655	239.3744453	101.8620112	179.0581004	142.9196402	LOC101261989	NC_015449.3	1974464	1979803	-	760	protein_coding	profilin-1%2C transcript variant X1	-
101262127	342.8497863	342.1233186	239.5370175	4.930775414	140.1497302	60.27157274	LOC101262127	NC_015444.3	288354	289577	-	716	protein_coding	S-norcoclaurine synthase 1	-
778217	146.3931729	134.4720567	138.9208511	97.23146363	243.1452429	145.6902138	ACI29	NC_015443.3	1511040	1513410	+	859	protein_coding	60S ribosomal protein L10	-
101256723	270.2354954	277.4253314	206.0556974	126.3883375	163.5877244	159.2070439	LOC101256723	NC_015447.3	55308122	55309653	+	1029	protein_coding	photosynthetic NDH subunit of lumenal location 1%2C chloroplastic%2C transcript variant X1	-
101261347	228.096162	237.7399201	209.5348703	164.3191312	172.2477246	155.1534089	LOC101261347	NC_015445.3	25512247	25513262	+	1016	protein_coding	uncharacterized LOC101261347	-
3950442	513.9516652	327.7423565	84.78440143	26.27429249	131.7045628	60.18257452	trnG-GCC	NC_007898.3	9081	9103	+	23	tRNA	tRNA-Gly	-
101256588	350.0849452	308.9079521	234.2212258	127.22289	135.7097394	125.3299087	LOC101256588	NC_015442.3	8116183	8118699	-	994	protein_coding	protein HHL1%2C chloroplastic	-
101248757	219.3048012	207.6866178	148.385281	90.83203594	253.3666983	145.5865747	LOC101248757	NC_015440.3	61792512	61795614	+	1644	protein_coding	UV-B-induced protein At3g17800%2C chloroplastic	-
101253428	223.516662	190.4204005	171.6172432	155.8240811	206.4530009	179.5226797	LOC101253428	NC_015438.3	89726399	89728469	+	1062	protein_coding	stress-related protein%2C transcript variant X1	-
101244648	215.1578449	209.7519903	178.914285	197.5810033	158.7646906	179.7821536	LOC101244648	NC_015440.3	61767040	61769348	+	726	protein_coding	50S ribosomal protein L29%2C chloroplastic-like	-
101250808	165.1833377	192.6990197	184.5372926	110.4788194	228.3598579	150.7120644	LOC101250808	NC_015443.3	44588613	44591197	-	1191	protein_coding	40S ribosomal protein SA%2C transcript variant 2	-
101267673	33.4237638	30.8614147	30.93922113	745.5284631	81.17919836	468.2408998	LOC101267673	NC_015439.3	40972367	40974954	-	1093	protein_coding	uncharacterized protein ycf23	-
101248009	313.5011542	360.6690584	279.4114792	2.027687226	152.7209317	55.61713331	LOC101248009	NC_015442.3	2319464	2322467	-	2745	protein_coding	cyclic dof factor 1%2C transcript variant X1	zf-Dof
101248052	100.2202827	87.45085879	80.29158655	117.2535545	346.0144374	207.5748224	LOC101248052	NC_015438.3	91282445	91287603	+	1257	protein_coding	glutathione S-transferase zeta class%2C transcript variant X1	-
101252938	210.8580975	187.9528261	179.0933237	167.6793546	163.6192833	153.7630761	LOC101252938	NC_015447.3	62375645	62377710	+	614	protein_coding	plastid-specific 50S ribosomal protein 5-like	-
101255298	347.6757945	325.8118481	177.5422422	84.33905136	201.3910181	123.5468218	LOC101255298	NC_015442.3	1379118	1380959	+	1269	protein_coding	glutathione S-transferase U17%2C transcript variant X3	GST_N
543564	131.3276192	122.6948189	131.3879981	143.2314181	317.8697017	201.9356485	AN34	NC_015441.3	60102708	60104949	-	1204	protein_coding	annexin p34	-
101252530	189.2647402	189.2672811	124.1178153	111.9538384	255.3512515	142.1960829	LOC101252530	NC_015438.3	90520413	90521813	+	1104	protein_coding	transcription factor bHLH149	-
101268869	179.9391958	218.2142069	190.0382162	232.12007	168.7625508	211.2056223	LOC101268869	NC_015442.3	65123988	65126931	-	1134	protein_coding	alpha/beta hydrolase family protein	-
101265069	253.7087441	220.3826955	168.6288428	129.5563241	183.710489	157.1979687	LOC101265069	NC_015446.3	71615973	71617822	+	627	protein_coding	small EDRK-rich factor 2	-
101255184	178.7620566	175.9117627	171.5898237	115.5391552	244.2823069	154.4922892	LOC101255184	NC_015440.3	69475974	69478565	-	882	protein_coding	40S ribosomal protein S7	-
101263137	315.5815857	326.9564036	270.4295542	40.83146983	147.9637214	79.02531606	LOC101263137	NC_015445.3	6685439	6692510	+	2139	protein_coding	uncharacterized LOC101263137	-
101265565	182.7653065	138.8170761	101.7796486	170.3806549	294.8778239	238.6373783	LOC101265565	NC_015445.3	38087150	38087785	-	636	protein_coding	probable steroid-binding protein 3	-
101255885	229.7436488	221.162536	159.4178461	17.30148422	261.5098277	111.0621615	LOC101255885	NC_015442.3	3585266	3586493	-	1228	protein_coding	uncharacterized LOC101255885	-
101261596	208.8586168	230.6156493	254.2521479	175.9388948	165.4706888	151.5361024	LOC101261596	NC_015449.3	64957991	64962053	+	2210	protein_coding	polyadenylate-binding protein 2-like	RRM_1
543794	147.8321769	156.2030994	242.1337229	31.38560028	173.0412432	93.19097957	exp11	NC_015441.3	65820848	65823608	-	1287	protein_coding	expansin11	-
101258992	160.0262755	166.9522704	165.2808502	102.872873	230.5443076	145.8414384	LOC101258992	NC_015446.3	63629094	63631773	+	802	protein_coding	40S ribosomal protein S24-1%2C transcript variant X1	Ribosomal_S24e
101258900	239.0741454	158.0460751	136.4734941	77.63812596	250.746306	140.0323808	LOC101258900	NC_015446.3	72672339	72674294	+	712	lncRNA	cysteine-rich and transmembrane domain-containing protein WIH2	-
101252980	349.4142956	319.2380674	254.8251411	43.45392463	135.0478532	77.84511884	LOC101252980	NC_015441.3	55393343	55397891	+	1297	protein_coding	protein STAY-GREEN LIKE%2C chloroplastic	-
101262882	160.0145391	165.0189807	158.0690269	114.7315336	245.378635	167.5048554	LOC101262882	NC_015439.3	49599009	49601924	+	909	protein_coding	60S ribosomal protein L11-1	-
101267295	334.2065734	332.0768031	205.1742916	113.68854	162.3108871	120.0996377	LOC101267295	NC_015440.3	56355559	56356498	-	940	protein_coding	ethylene-responsive transcription factor 5-like	AP2
544260	339.3997944	296.0374049	182.8754918	81.76121255	191.458839	127.4405957	ERF3	NC_015447.3	3118962	3120419	+	1458	protein_coding	ethylene response factor 3	AP2
101262831	316.1234493	275.752262	205.5456384	69.34639494	165.2619767	103.1681561	LOC101262831	NC_015444.3	51321659	51326416	-	1026	protein_coding	uncharacterized LOC101262831%2C transcript variant X1	Glyoxalase
101253089	159.0992985	167.6095448	186.8389058	109.4248691	228.7085826	142.4559386	LOC101253089	NC_015443.3	1671145	1674576	-	1158	protein_coding	60S ribosomal protein L5-like	-
101259887	220.8011059	216.8124927	186.1289558	100.7640286	230.3006009	142.3562885	LOC101259887	NC_015438.3	90739772	90746210	-	1963	protein_coding	shaggy-related protein kinase NtK-1%2C transcript variant X1	Pkinase
101257002	156.1716886	173.9561322	155.4432841	80.71741127	245.4144935	148.7350559	LOC101257002	NC_015446.3	950477	952241	-	727	protein_coding	40S ribosomal protein S23	Ribosomal_S12
101267576	300.6893488	275.7262411	224.9599786	73.58858005	154.6289589	92.93940645	LOC101267576	NC_015448.3	35824080	35827547	-	1103	protein_coding	uncharacterized LOC101267576	-
101259682	167.955045	181.1412796	125.6811185	38.49078225	327.4849839	143.1747705	LOC101259682	NC_015438.3	96130532	96131724	+	923	protein_coding	WCOR413-like plant cold acclimation protein	-
101261139	190.508932	194.7810467	196.5815558	201.9423636	147.8859357	155.8911914	LOC101261139	NC_015444.3	65636906	65640149	+	796	protein_coding	30S ribosomal protein S20%2C chloroplastic	-
101258952	276.2870342	272.4373162	230.0001728	108.4499857	127.5687574	112.7402075	LOC101258952	NC_015442.3	3767709	3769411	-	676	protein_coding	30S ribosomal protein 3%2C chloroplastic	-
101252070	182.1951073	173.4304172	148.3155147	164.6227605	215.0508159	177.2582023	LOC101252070	NC_015440.3	64669177	64672503	+	904	protein_coding	iron-sulfur cluster assembly protein 1	-
101244805	163.8159369	142.6005677	140.4280996	97.35373881	234.8542977	155.4524704	LOC101244805	NC_015438.3	78471537	78477427	+	969	protein_coding	GTP-binding protein SAR1A	Arf
101257242	230.2559861	231.8755097	215.562121	165.8638615	149.6955648	148.4759263	LOC101257242	NC_015449.3	3772948	3778859	+	2187	protein_coding	ketol-acid reductoisomerase%2C chloroplastic-like	-
101252667	216.6777307	184.4216931	168.7473035	131.3619908	210.1061172	133.1961774	LOC101252667	NC_015440.3	53479930	53481812	-	876	protein_coding	nascent polypeptide-associated complex subunit alpha-like protein 2	-
101265689	195.7371474	192.4453061	163.475033	93.80831769	230.8619309	130.5310314	LOC101265689	NC_015447.3	61939588	61941255	-	771	protein_coding	60S ribosomal protein L21-1	-
101255435	249.7605676	236.5398006	234.6684669	182.1761105	118.2994711	140.7822076	LOC101255435	NC_015447.3	2812529	2815898	+	1620	protein_coding	magnesium-chelatase subunit ChlI%2C chloroplastic	-
101252296	181.2570775	177.9012821	177.5906937	104.5649751	202.7110055	155.0546473	LOC101252296	NC_015443.3	40387037	40389513	-	977	protein_coding	60S ribosomal protein L15	-
101267010	175.8556369	194.8856823	183.6420944	246.5513488	167.5504504	184.6255593	LOC101267010	NC_015449.3	66040136	66045975	-	2232	protein_coding	far upstream element-binding protein 2	KH_1
101249309	314.5895574	319.1914801	274.3254708	121.1856926	137.3118861	119.2137803	LOC101249309	NC_015447.3	856900	858195	-	1296	protein_coding	ethylene-responsive transcription factor 3	AP2
778281	201.0355153	157.7007322	103.3777676	271.4921834	108.3053723	193.0197144	H1	NC_015443.3	49330373	49331493	-	1043	protein_coding	histone H1	-
101262503	222.1679046	235.9058198	201.1904311	174.5812968	144.7303305	152.9858839	LOC101262503	NC_015440.3	65174493	65176063	-	1317	protein_coding	transcription factor MYB1R1	Myb_DNA-binding
101261288	247.8114955	263.1846478	253.4010608	106.2747351	129.6253411	112.1030171	LOC101261288	NC_015439.3	43161945	43163271	+	1327	protein_coding	homeobox protein 2	-
101260209	112.3815099	103.4445577	76.4344087	475.4044776	128.3776143	359.0883216	LOC101260209	NC_015449.3	59130243	59133221	-	1135	protein_coding	uncharacterized LOC101260209%2C transcript variant X2	-
novel.290	193.1926483	195.0115845	203.8065596	70.32241673	176.100053	95.86221531	-	NC_015445.3	54253886	54256071	-	891	-	-	-
101248717	331.0013743	207.4282012	232.6586495	58.89756754	181.2302137	104.9951837	LOC101248717	NC_015438.3	89536479	89537706	+	1228	protein_coding	protein SRC2 homolog	C2
544142	106.0749865	87.73716245	51.53454952	700.3081506	44.79359047	439.1651026	LOC544142	NC_015439.3	47952704	47953708	+	874	protein_coding	H1 histone-like protein	-
101261185	182.641921	164.1170305	142.6078454	147.9044435	186.4959166	168.8634799	H2B-3	NC_015448.3	2160873	2161481	-	609	protein_coding	histone H2B.3	Histone
101262318	108.642509	121.5977042	133.7526702	110.1664533	268.0132137	163.7434684	LOC101262318	NC_015443.3	46802327	46803098	+	772	protein_coding	60S ribosomal protein L12	-
101258944	129.6708609	131.1948595	121.4437661	137.4094436	237.3144478	180.8701859	LOC101258944	NC_015441.3	41437683	41442171	+	1021	protein_coding	V-type proton ATPase subunit G 1%2C transcript variant X1	-
101253818	216.3432798	206.9915841	164.4040052	193.4784251	171.440896	174.8152374	SlUev1C	NC_015438.3	1953805	1957461	-	830	protein_coding	ubiquitin-conjugating enzyme E2 variant 1C	UQ_con
100736527	213.2551153	218.6221343	197.6988883	58.73955015	172.5997066	105.1985733	LOC100736527	NC_015447.3	57054654	57056358	+	1149	protein_coding	putative PIP-type aquaporin	-
543636	147.5931872	150.5018109	160.4438815	141.1792116	221.2402048	162.157468	DDTFR10	NC_015444.3	6352551	6355829	+	1299	protein_coding	ripening regulated protein DDTFR10	-
101248098	153.8011659	149.630978	138.196774	199.7885904	210.816016	199.8817321	LOC101248098	NC_015441.3	65884928	65886998	-	1229	protein_coding	thioredoxin-like protein CDSP32%2C chloroplastic	-
101260015	204.3970928	197.0532075	186.7002692	181.6836722	181.7900124	167.3853244	LOC101260015	NC_015440.3	2271210	2273766	+	1220	protein_coding	reticulon-like protein B2	-
101247318	115.3551698	119.6215249	126.5770627	159.6081379	184.4474987	167.8650267	LOC101247318	NC_015442.3	169420	172804	+	933	protein_coding	ADP-ribosylation factor 2	Arf
101251606	261.0558566	243.4666114	204.0758494	52.06789841	206.7900653	117.8949603	LOC101251606	NC_015445.3	65449574	65452925	-	1565	protein_coding	B2 protein	-
101257149	165.8917872	159.729077	133.0745461	213.3438489	206.4875723	194.0957879	LOC101257149	NC_015440.3	53282151	53286152	-	1153	protein_coding	chloroplastic import inner membrane translocase subunit HP30-2-like	SAM_1
543805	194.5583414	188.8950127	165.151044	128.9102443	206.6614795	154.8346726	mdh	NC_015448.3	2198385	2204207	+	1753	protein_coding	malate dehydrogenase	-
101245012	274.500756	230.1203221	240.0573716	61.73278447	175.2561766	92.41300822	LOC101245012	NC_015447.3	63789123	63791668	-	1693	protein_coding	S-adenosylmethionine synthase 3-like	-
101248112	172.5108383	161.1488123	145.6393399	96.56925056	244.9475824	164.4269822	LOC101248112	NC_015443.3	42001098	42003371	-	773	protein_coding	60S ribosomal protein L37-2	-
101247310	162.9772216	196.3810479	187.2343561	71.67239944	211.9503337	109.7983334	LOC101247310	NC_015441.3	2431986	2434262	+	726	protein_coding	40S ribosomal protein S26-3	-
101257186	292.5629795	271.0043522	217.6320962	160.6933748	94.29404331	133.0141199	LOC101257186	NC_015444.3	23219661	23221300	+	1089	protein_coding	photosystem I chlorophyll a/b-binding protein 5%2C chloroplastic	-
100301908	240.2012468	209.9343233	174.62428	129.3526477	183.3892596	149.4478398	SAP1	NC_015438.3	81749570	81751152	-	1583	protein_coding	stress-associated protein 1	zf-AN1
101259570	151.7831349	158.8084436	147.7483887	129.5215953	223.7174596	147.4663807	LOC101259570	NC_015446.3	848635	851176	+	1522	protein_coding	60S ribosomal protein L4	-
101244036	317.3943231	309.4481213	234.0356141	173.1272433	87.14844833	133.3416806	LOC101244036	NC_015438.3	88430945	88438458	-	1613	protein_coding	uncharacterized LOC101244036	-
544298	152.1206592	143.7982966	123.1595561	72.17682787	219.306668	146.2862579	LOC544298	NC_015443.3	273072	274435	+	531	protein_coding	gluaredoxin	-
101259851	187.1190842	186.6297183	157.9607963	138.1152607	221.7786792	146.0541475	LOC101259851	NC_015443.3	43408780	43411440	+	657	protein_coding	protein Asterix%2C transcript variant X2	-
101243890	221.3199696	191.7360031	146.068436	29.58993921	203.2974897	105.4132757	LOC101243890	NC_015442.3	10598677	10599365	-	689	protein_coding	uncharacterized LOC101243890	-
543937	111.1291168	117.6863175	108.7060954	311.4501599	190.5952191	248.6773906	SlSSR1	NC_015439.3	25733281	25736213	-	1940	protein_coding	sterol side chain reductase	FAD_binding_4
101268280	263.0899188	243.5524347	193.8846836	125.3989059	136.1522782	132.9819612	LOC101268280	NC_015442.3	41748765	41751699	-	837	protein_coding	NAD(P)H-quinone oxidoreductase subunit L%2C chloroplastic	-
101259293	281.7171321	264.197785	227.4445578	22.49442725	182.7505253	80.43228281	LOC101259293	NC_015438.3	93407846	93410304	+	1684	protein_coding	uncharacterized LOC101259293	-
101244142	282.1572766	250.097675	230.7353939	62.52312068	143.6307132	82.6744026	LOC101244142	NC_015448.3	3562933	3564364	-	1432	protein_coding	mitochondrial uncoupling protein 5	Mito_carr
101267055	210.6109915	175.7910607	145.6860073	93.16630095	207.5905005	139.2967897	LOC101267055	NC_015438.3	78355992	78358888	+	650	protein_coding	cytochrome c oxidase subunit 5C-2	-
101253560	162.4624168	167.7939187	150.739713	180.7510532	162.3954256	168.7066996	LOC101253560	NC_015449.3	2528945	2532329	+	1063	protein_coding	20 kDa chaperonin%2C chloroplastic	-
109119113	237.5626462	260.2769594	272.4737233	33.33311594	169.4084436	83.83858648	LOC109119113	NC_015449.3	67607763	67608116	-	354	protein_coding	uncharacterized LOC109119113	-
101261951	117.8986235	108.4614993	85.86836892	109.8710616	275.9155363	169.3040592	LOC101261951	NC_015438.3	69280908	69283520	+	889	protein_coding	universal stress protein PHOS32	Usp
101264703	138.8409173	114.0715768	110.1740013	78.4498145	222.366214	167.8843218	LOC101264703	NC_015449.3	2069997	2071875	-	493	protein_coding	40S ribosomal protein S30	-
101267698	178.6077557	169.6331747	178.0731283	91.61479558	197.2227115	133.8734906	LOC101267698	NC_015441.3	3562165	3565273	-	711	protein_coding	60S ribosomal protein L35-like	-
543647	225.1597771	210.5662806	213.8837327	195.960532	101.8068678	143.8083863	POR2	NC_015444.3	62692833	62695968	-	1638	protein_coding	protochlorophyllide reductase	adh_short
101251856	301.7752753	291.1635164	236.1008431	0.30662835	150.8906267	62.15587541	LOC101251856	NC_015440.3	3145700	3147944	-	1141	protein_coding	uncharacterized LOC101251856	Acetyltransf_1
101259184	187.376643	184.9331578	162.8420808	116.2876347	212.1913809	141.7814924	LOC101259184	NC_015445.3	60645889	60650132	+	1463	protein_coding	syntaxin-22	SNARE
101251407	86.3112479	80.44227862	96.70936196	41.46976894	304.2477994	152.3036692	LOC101251407	NC_015445.3	62683070	62683849	+	780	protein_coding	14 kDa proline-rich protein DC2.15-like	-
101244248	218.8044608	204.7446292	136.0178249	129.0775661	189.4858701	139.4604448	LOC101244248	NC_015439.3	46452033	46455947	+	806	protein_coding	glutaredoxin	-
100147722	105.9377364	96.99017702	79.55446136	343.0313757	161.7385808	273.3597526	GAD2	NC_015448.3	4848801	4855528	-	1839	protein_coding	glutamate decarboxylase isoform2	-
101268336	236.1730271	244.091961	209.8930913	144.7914659	140.116074	142.2899506	LOC101268336	NC_015439.3	50319049	50324478	-	1012	protein_coding	ferredoxin-thioredoxin reductase catalytic chain%2C chloroplastic	-
101259181	217.1361276	193.3730708	176.4260455	129.2964122	145.2425281	133.3815622	LOC101259181	NC_015445.3	65948460	65950995	+	905	protein_coding	50S ribosomal protein L11	-
101248086	159.6700913	152.2266656	187.7885799	170.3353559	133.8689282	154.3512566	LOC101248086	NC_015449.3	67970579	67975057	+	1083	protein_coding	50S ribosomal protein L6%2C chloroplastic	-
101252813	55.61066096	47.88274153	49.62822987	35.08096986	325.3101494	133.8116012	LOC101252813	NC_015446.3	62711490	62719487	+	2486	protein_coding	uncharacterized isomerase BH0283%2C transcript variant X4	-
101256892	154.97876	151.7062775	145.4012688	87.97826	212.4122543	167.045599	LOC101256892	NC_015444.3	101244	103599	-	543	protein_coding	60S ribosomal protein L39-3	-
101244003	234.2843279	244.2122912	180.8464606	47.06876016	172.6502608	89.77947911	LOC101244003	NC_015443.3	47613811	47616052	+	1715	protein_coding	probable protein phosphatase 2C 24	PP2C
101262019	319.827594	302.0635428	249.4192846	94.36036391	93.88856995	91.43883174	LOC101262019	NC_015443.3	42377742	42384364	+	1565	protein_coding	haloalkane dehalogenase	Abhydrolase_1
544096	161.4371817	147.9888414	136.9919039	78.61837038	225.4081679	122.9236564	RPS25	NC_015447.3	53168585	53170540	-	568	protein_coding	ribosomal protein S25	-
101252867	196.6715736	199.7278828	182.635108	120.5805363	116.1436829	127.8447983	LOC101252867	NC_015441.3	7793923	7795290	+	656	protein_coding	protein GAST1-like	-
101245387	203.1300082	198.1861055	180.4009433	79.20276308	223.3055709	120.9026342	LOC101245387	NC_015445.3	62925867	62931109	+	2246	protein_coding	hsp70-Hsp90 organizing protein 2	TPR_1
101264099	205.6131741	182.0897751	135.4659088	307.5257285	107.4297096	236.9701467	LOC101264099	NC_015440.3	4660863	4663406	-	1054	protein_coding	HMG1/2-like protein	HMG_box
101247578	273.4459949	193.7901944	101.663735	198.1894083	132.1682379	164.6917171	LOC101247578	NC_015448.3	1621947	1624222	+	640	protein_coding	copper transport protein ATX1%2C transcript variant X2	HMA
778229	240.672356	177.7833911	108.7862911	174.4461081	166.1474475	170.082985	DHAR1	NC_015442.3	65455840	65460215	-	1114	protein_coding	dehydroascorbate reductase 1	-
101262732	147.6633278	168.4697914	203.2215999	7.497180082	201.7075496	88.84085657	SlALDH11A3a	NC_015444.3	296405	302378	+	1943	protein_coding	NADP-dependent glyceraldehyde-3-phosphate dehydrogenase%2C transcript variant X1	Aldedh
101268617	349.3112777	273.9147758	208.7975548	87.5955873	100.8151112	90.41839245	LOC101268617	NC_015447.3	1380734	1383505	-	1041	protein_coding	thioredoxin 1	-
101258605	160.4314865	148.7132074	131.5562663	79.48523335	210.7187666	158.1580455	LOC101258605	NC_015439.3	23095802	23097644	+	547	protein_coding	40S ribosomal protein S28	-
543631	145.4689943	109.7967261	101.8348861	106.019075	263.1091655	167.588959	LTC	NC_015440.3	61021560	61026675	+	1056	protein_coding	cystatin%2C transcript variant 1	-
100037494	250.239618	274.8746901	252.1826512	53.21074157	139.5175164	83.62251155	PHOT2	NC_015438.3	88354351	88367196	-	3425	protein_coding	phototropin-2%2C transcript variant X1	Pkinase
101245703	137.8862622	145.1227244	140.0159563	102.256457	241.9963675	151.1680034	LOC101245703	NC_015438.3	97853544	97859469	+	2102	protein_coding	V-type proton ATPase subunit B 2	ATP-synt_ab
101245851	299.5564929	243.8552738	257.1091512	15.60022853	149.0463646	62.55462811	LOC101245851	NC_015443.3	46350217	46354338	-	1629	protein_coding	UDP-D-apiose/UDP-D-xylose synthase 2	Epimerase
101252943	214.6615298	204.6129511	217.7930235	136.8621703	119.8790743	104.3019833	LOC101252943	NC_015439.3	50001034	50001848	+	815	protein_coding	50S ribosomal protein L12%2C chloroplastic	-
544115	196.6114535	193.4776983	168.8147393	149.1779548	176.8542312	157.3042053	tft9	NC_015444.3	61862301	61866783	+	1256	protein_coding	14-3-3 protein	-
101267069	143.0328766	138.0475233	116.9006328	84.36848255	202.4215697	127.6067344	LOC101267069	NC_015447.3	41478086	41480599	+	878	protein_coding	uncharacterized protein C6C3.02c	-
101250571	197.3116359	190.2495809	146.0604277	130.8212363	188.5969315	147.0384761	LOC101250571	NC_015439.3	42920811	42925352	-	1043	protein_coding	28 kDa heat- and acid-stable phosphoprotein	-
101248636	172.6628076	121.7014284	124.8502009	79.14158291	231.7138078	138.475582	LOC101248636	NC_015439.3	47261720	47262977	-	1024	protein_coding	ganglioside-induced differentiation-associated protein 2	-
101264778	349.0294568	294.4392678	218.8657275	25.24691531	140.2710578	73.48814371	LOC101264778	NC_015439.3	48681105	48681458	-	354	protein_coding	uncharacterized LOC101264778	-
101250874	175.3117338	193.7973519	253.6207013	138.6192183	107.4582584	126.2951439	LOC101250874	NC_015449.3	67238457	67241611	-	734	protein_coding	50S ribosomal protein L18%2C chloroplastic	-
101263520	130.9602785	135.4661991	132.6558662	93.25351288	222.0843098	137.1459485	LOC101263520	NC_015443.3	2051098	2053550	+	735	protein_coding	60S ribosomal protein L23	-
101258785	172.8295393	166.9559078	174.3064611	145.3850542	145.4970371	128.9860282	LOC101258785	NC_015446.3	70409512	70412661	-	725	protein_coding	50S ribosomal protein L28%2C chloroplastic	-
101253079	289.7291859	275.267459	210.5750624	118.101915	95.09828517	116.3354022	LOC101253079	NC_015441.3	54482548	54485110	+	1081	protein_coding	uncharacterized LOC101253079	-
101247373	65.70727336	77.0159125	92.41130205	133.6324082	294.143571	230.6482698	LOC101247373	NC_015438.3	93012538	93013322	-	526	lncRNA	uncharacterized LOC101247373	-
101055524	253.7878156	244.3078125	185.0062253	81.16636498	168.2718445	109.5943902	LOC101055524	NC_015439.3	50409235	50412055	+	1107	protein_coding	Hop-interacting protein THI043	-
101250426	157.611844	152.2212803	156.8049723	141.6854921	202.7910547	153.936472	LOC101250426	NC_015444.3	66752183	66756029	-	1590	protein_coding	polyadenylate-binding protein RBP45	RRM_1
101257319	241.0048472	274.1042088	229.9344749	43.58004672	157.9125769	77.47509428	LOC101257319	NC_015439.3	29913915	29916444	+	1691	protein_coding	5'-adenylylsulfate reductase 3%2C chloroplastic	-
101251527	251.7806533	224.1178723	147.1073194	130.667553	187.6382261	135.7670444	LOC101251527	NC_015447.3	62345020	62346127	-	1108	protein_coding	calmodulin-binding protein 25	-
101256043	192.0723742	203.6940427	176.8984198	155.1492958	144.5027591	145.9161465	LOC101256043	NC_015447.3	46342427	46347774	+	1361	protein_coding	ATP-dependent Clp protease proteolytic subunit-related protein 1%2C chloroplastic	-
101258840	162.2507584	162.4778981	164.8690023	114.1171723	201.8004895	140.6003328	LOC101258840	NC_015449.3	66261446	66264157	-	1012	protein_coding	40S ribosomal protein S6	-
100316894	189.6519853	178.069069	141.6423899	87.66032882	192.886724	135.2420006	PP2C-1	NC_015440.3	71396191	71401778	+	2370	protein_coding	protein phosphatase 2C ABI2 homolog%2C transcript variant X5	PP2C
101267887	258.6327714	248.5445411	193.0659038	87.25890773	147.1991464	108.4567856	LOC101267887	NC_015441.3	65749938	65752705	-	1384	protein_coding	exocyst complex component 6	-
101257192	13.48169347	12.24204121	11.42404093	783.1037316	61.96322936	479.6868657	LOC101257192	NC_015444.3	66551390	66553434	+	1453	protein_coding	thiamine thiazole synthase%2C chloroplastic	-
101260164	213.0887574	207.4516001	150.396803	99.82356086	207.2347701	143.9761591	LOC101260164	NC_015445.3	60889269	60891401	-	1357	protein_coding	uncharacterized LOC101260164	-
101249229	286.5785015	289.4543386	245.2197314	92.32245994	80.76470872	81.72115057	LOC101249229	NC_015439.3	50137640	50141507	-	1778	protein_coding	peptidyl-prolyl cis-trans isomerase CYP38%2C chloroplastic	Pro_isomerase
101248194	250.2722944	231.5306079	168.3886307	102.9134657	154.4748632	119.3936933	LOC101248194	NC_015441.3	65011461	65012648	+	1188	protein_coding	lon protease 2	-
101260872	322.6299337	273.7191192	212.4330517	30.68604909	113.3457783	69.37567405	LOC101260872	NC_015447.3	3970466	3974202	-	909	protein_coding	ubiquitin-conjugating enzyme E2 28	UQ_con
101268397	180.5615466	177.3172919	126.5132769	109.8016651	185.1063047	143.8890699	LOC101268397	NC_015442.3	61917720	61919980	-	597	protein_coding	protein transport protein Sec61 subunit beta	-
101263049	178.4511	169.1715365	189.4694967	116.5255479	140.135794	124.6005839	LOC101263049	NC_015438.3	4530461	4534410	+	1222	protein_coding	photosynthetic NDH subunit of lumenal location 5%2C chloroplastic	Pro_isomerase
101257400	108.4890496	136.7592305	347.2439419	165.9167704	90.67773852	140.2424819	LOC101257400	NC_015446.3	12597581	12598728	+	688	protein_coding	non-specific lipid-transfer protein 1	-
101247963	131.0413183	141.2818416	129.2649888	156.3912567	179.3358423	167.3313042	LOC101247963	NC_015447.3	1060687	1063232	-	808	protein_coding	protein translation factor SUI1 homolog%2C transcript variant X1	SUI1
101254516	279.3175265	267.456197	196.1030933	11.92714593	175.8902564	75.87188204	LOC101254516	NC_015446.3	4500058	4502893	+	1056	protein_coding	tropinone reductase homolog%2C transcript variant X2	-
101257694	239.9712108	216.9855845	133.2997941	32.35631203	217.1003595	104.116814	LOC101257694	NC_015438.3	2812087	2818201	+	1733	protein_coding	CBL-interacting serine/threonine-protein kinase 3%2C transcript variant X2	Pkinase
100301926	144.0872091	151.0034156	66.75365795	51.49497927	277.8284792	128.8694978	NAM1	NC_015443.3	38304149	38305522	-	1197	protein_coding	Nam-like protein 1	NAM
101248497	202.4059182	178.0871057	143.1228936	146.0696433	162.483592	136.3852694	LOC101248497	NC_015444.3	58021007	58026728	+	2177	protein_coding	2%2C3-bisphosphoglycerate-independent phosphoglycerate mutase	-
544286	87.46064365	64.35088952	20.4526167	537.1489766	210.3106829	482.9254864	mcpi	NC_015444.3	1989232	1990682	+	493	protein_coding	metallocarboxypeptidase inhibitor	-
101266952	182.0355	184.9540363	206.9911047	181.1559826	112.4707071	142.1510213	LOC101266952	NC_015443.3	48496163	48497864	-	838	protein_coding	50S ribosomal protein L17%2C chloroplastic	-
101253243	324.503922	300.3943821	229.5186962	19.47025985	136.3038591	64.7811834	LOC101253243	NC_015447.3	64735742	64737904	+	1480	protein_coding	protein LURP-one-related 10%2C transcript variant X2	-
101249886	19.44561712	14.03724858	9.040707187	769.0676269	52.28777234	457.5461417	LOC101249886	NC_015439.3	36088051	36093981	-	3025	protein_coding	glycine-rich domain-containing protein 2%2C transcript variant X2	-
101260143	195.6513424	152.8457048	137.047442	0.501074793	297.8144565	108.826542	HSP90	NC_015443.3	25893824	25897169	+	2539	protein_coding	heat shock protein 90	HATPase_c
101247451	166.0734937	159.9632176	144.5884231	117.8658516	215.0500496	141.9132515	LOC101247451	NC_015438.3	3555677	3560512	+	1550	protein_coding	UDP-D-apiose/UDP-D-xylose synthase 2	Epimerase
101248886	172.7948119	165.551353	143.818372	111.5363942	188.3308335	133.144012	LOC101248886	NC_015443.3	40982701	40987123	-	588	protein_coding	RNA-binding protein 8A-like	RRM_1
101249254	141.5361348	140.5069422	151.1753884	95.80504213	202.9020629	132.3808626	LOC101249254	NC_015449.3	66495583	66497814	-	902	protein_coding	60S ribosomal protein L9-1	-
101256434	139.3040082	135.5477491	137.8837675	76.73002439	215.3627194	122.6599733	SlCaM3	NC_015447.3	60034095	60036544	+	931	protein_coding	calmodulin 3	-
101263533	235.6042004	154.827731	205.5290695	121.6475704	202.2440653	140.1652783	LOC101263533	NC_015444.3	65510539	65515735	-	2048	protein_coding	sodium/calcium exchanger NCL	Na_Ca_ex
101250935	199.4313656	206.1326129	217.782522	98.52415321	164.732918	124.4167568	LOC101250935	NC_015438.3	98029452	98032107	-	1945	protein_coding	lysine histidine transporter-like 8	Aa_trans
544238	249.7770832	256.2057173	187.7704698	55.31054833	145.6378539	86.79133624	ribA	NC_015438.3	93592151	93596457	+	1843	protein_coding	GTP cyclohydrolase II / 3%2C4-dihydroxy-2-butanone-4-phosphate synthase	DHBP_synthase
101268754	197.4565422	191.4491374	150.5773937	115.9553919	166.9183572	124.8736827	LOC101268754	NC_015441.3	1565853	1566826	+	892	protein_coding	HMG-Y-related protein A	-
544237	287.7325084	242.6710825	212.9106029	63.89976881	119.7908421	79.3244642	LOC544237	NC_015442.3	64274841	64279657	+	1765	protein_coding	dihydrolipoamide dehydrogenase precursor	Pyr_redox_2
101245244	281.2673566	260.4657224	238.4262604	75.77043608	97.26880845	77.15886229	LOC101245244	NC_015440.3	64129494	64131345	+	1852	protein_coding	elongation factor TuA%2C chloroplastic	GTP_EFTU
543655	244.3639592	240.8273421	186.2248252	137.8048691	107.2489045	129.5199674	LOC543655	NC_015447.3	6114633	6117646	+	1064	protein_coding	uncharacterized LOC543655	-
101253815	199.8790568	227.5722284	150.9575928	65.00949871	209.4009115	115.9691368	LOC101253815	NC_015445.3	61638999	61642414	+	2093	protein_coding	beta-amylase 3%2C chloroplastic	-
101253648	50.08274499	51.28164542	87.75975853	229.3423207	162.2395321	199.899571	LOC101253648	NC_015439.3	45294899	45296531	-	1324	protein_coding	peroxidase 42	-
778289	159.191729	143.0865225	122.3969574	121.7248747	171.5162039	133.2212287	RAN1	NC_015442.3	29359430	29362977	+	1076	protein_coding	Ran protein/TC4 protein	Ras
104644740	168.5327673	153.3723536	162.5081828	132.8793568	174.9146007	151.3647925	LOC104644740	NC_015448.3	49371478	49375358	+	1670	protein_coding	ADP%2C ATP carrier protein%2C mitochondrial-like	Mito_carr
101266432	149.1199193	142.5242168	79.43669342	86.65995133	194.104608	126.2998102	LOC101266432	NC_015444.3	58446543	58448721	+	1046	protein_coding	probable E3 ubiquitin-protein ligase XERICO%2C transcript variant X2	-
101268144	149.6593923	155.35379	167.539609	115.7186925	177.1672894	138.5585146	LOC101268144	NC_015438.3	88349828	88352043	+	1175	protein_coding	60S ribosomal protein L7a-2	-
101254927	168.5930878	163.1455049	89.62884675	28.83468647	227.6343284	104.6816168	LOC101254927	NC_015445.3	62570398	62572431	+	2034	protein_coding	probable aspartyl protease At4g16563	-
101262660	126.3317917	125.2035924	126.6949557	100.8138965	214.5537484	143.3705715	LOC101262660	NC_015438.3	86420731	86423722	+	1273	protein_coding	reticulon-like protein B1	-
101245302	302.2689661	289.8681378	216.6046906	106.04578	79.19995071	82.80788748	LOC101245302	NC_015447.3	51433246	51440514	-	2382	protein_coding	protein TIC 62%2C chloroplastic%2C transcript variant X2	-
543836	148.8790115	127.7773322	94.33373236	105.5566865	168.6276133	124.1644704	LOC543836	NC_015444.3	64409277	64411032	+	963	protein_coding	glutathione S-transferase-like protein	GST_N
101258620	141.2496443	142.4688094	146.7000071	83.83726262	175.9927395	120.1375927	LOC101258620	NC_015448.3	53441224	53443988	+	1019	protein_coding	60S ribosomal protein L10a-1%2C transcript variant X1	-
101248442	178.0788217	161.6941369	167.5854678	114.1493721	203.6407352	142.9212469	LOC101248442	NC_015439.3	51048160	51051811	-	1467	protein_coding	uncharacterized protein At5g39570	-
101249084	235.4150301	224.8709869	183.5468849	77.85319764	135.0901523	92.33488921	LOC101249084	NC_015442.3	61490550	61494442	+	1235	protein_coding	ATP synthase subunit delta%2C chloroplastic%2C transcript variant X1	-
101252950	164.8569755	145.109623	114.724701	142.2560635	170.4901368	145.3536399	LOC101252950	NC_015439.3	39664431	39669595	+	1024	protein_coding	vesicle-associated membrane protein	-
101257442	211.5496558	217.6996815	165.845864	87.72698857	146.012246	110.5424963	LOC101257442	NC_015440.3	2854168	2859653	-	1187	protein_coding	short-chain dehydrogenase TIC 32%2C chloroplastic	adh_short
543574	36.90209082	33.66858407	97.25771283	101.3548494	357.5293091	237.3771445	ASR1	NC_015441.3	58664469	58665847	+	691	protein_coding	abscisic stress-ripening protein 1	-
101251235	158.3639684	154.1809541	130.3793443	108.1327108	195.178111	129.6472534	LOC101251235	NC_015447.3	62336873	62340583	+	943	protein_coding	nascent polypeptide-associated complex subunit alpha-like protein 1	-
101264059	156.9906384	156.3924522	141.3046666	103.2685317	176.98542	144.5995933	LOC101264059	NC_015446.3	50309245	50311989	-	1033	protein_coding	40S ribosomal protein S8	-
543822	130.8802478	99.48863213	78.4876237	90.43165509	240.1948988	166.5104322	Glb2	NC_015440.3	20456092	20457833	-	689	protein_coding	non-symbiotic hemoglobin class 2	-
101267475	287.8842613	241.8142501	96.41054323	63.13963234	133.83723	86.07726864	LOC101267475	NC_015448.3	8425295	8426589	-	1146	protein_coding	NAC domain-containing protein 2-like	NAM
101260274	220.7158342	192.921351	188.3704785	124.1792802	103.1995507	124.6188358	LOC101260274	NC_015447.3	3994916	4003872	+	836	protein_coding	protein CURVATURE THYLAKOID 1A%2C chloroplastic-like	-
101255407	110.3734459	103.9628683	100.8036522	136.9066742	216.7487839	165.4076866	LOC101255407	NC_015443.3	47975137	47978957	-	1097	protein_coding	peptidyl-prolyl cis-trans isomerase CYP19-4	Pro_isomerase
101262048	140.20172	130.3352403	109.1803846	104.4622893	201.6286478	140.7506308	LOC101262048	NC_015438.3	82763823	82767677	+	538	lncRNA	uncharacterized LOC101262048	-
101260417	144.9488297	149.3273248	110.9779563	248.6172431	147.3804793	211.4695203	LOC101260417	NC_015440.3	65275651	65276640	+	633	protein_coding	uncharacterized LOC101260417	-
101265829	125.168237	126.9633497	119.4488641	133.0626954	202.1483813	149.8109322	LOC101265829	NC_015443.3	25418080	25420950	-	1574	protein_coding	tubulin beta-1 chain	Tubulin
112940069	143.8843608	137.501191	141.1516864	84.13126594	203.7446461	121.7675058	LOC112940069	NC_015443.3	44424682	44426700	-	775	protein_coding	60S ribosomal protein L17-1-like	-
101243958	150.6293349	148.4769647	137.8757538	120.1658927	158.0864228	136.798174	LOC101243958	NC_015448.3	55747454	55751935	-	969	protein_coding	calmodulin 4	-
101246627	189.7413852	165.4342531	156.1351184	142.5896997	139.662533	129.6829072	LOC101246627	NC_015441.3	62163491	62164024	-	534	protein_coding	50S ribosomal protein 6%2C chloroplastic	-
101243655	180.692583	190.2261631	158.0767283	205.176717	140.567826	161.275951	LOC101243655	NC_015439.3	55399283	55402573	-	1814	protein_coding	B2 protein%2C transcript variant X2	-
101247812	287.5282756	255.9032561	182.9718515	68.72755107	129.35293	90.67407012	LOC101247812	NC_015441.3	55039653	55040652	-	889	protein_coding	NAD(P)H-quinone oxidoreductase subunit M%2C chloroplastic	-
101252327	190.8103223	180.1627513	149.5239284	159.1302282	140.4735041	136.8764304	LOC101252327	NC_015446.3	68163034	68166656	+	1878	protein_coding	FRIGIDA-like protein 4a	-
101257969	302.6498303	278.3434309	240.0232887	101.0795499	56.79033051	81.02694023	LOC101257969	NC_015443.3	759924	763846	+	1848	protein_coding	protein PLASTID TRANSCRIPTIONALLY ACTIVE 16%2C chloroplastic	-
101253833	195.9610151	194.7569199	188.763932	105.0184269	125.2921613	107.4319983	LOC101253833	NC_015438.3	94221834	94225611	-	1282	protein_coding	soluble inorganic pyrophosphatase 6%2C chloroplastic	Pyrophosphatase
101253271	143.6301481	125.4304758	116.6802799	74.58954919	192.2784437	121.609912	LOC101253271	NC_015440.3	64635342	64636991	-	620	protein_coding	60S ribosomal protein L44	-
101252420	259.949053	255.4743007	204.9454605	30.0762336	107.9134555	59.1238157	LOC101252420	NC_015438.3	3024817	3027785	+	754	protein_coding	uncharacterized LOC101252420	FHA
101255395	181.3721465	186.6114428	169.0870856	84.83750952	152.6532278	106.642264	LOC101255395	NC_015442.3	4883294	4892099	-	2859	protein_coding	heat shock protein 90-5%2C chloroplastic	HATPase_c
544220	260.0548357	262.5172282	229.6388629	97.78657895	71.66068016	84.8277337	dxs	NC_015438.3	76679187	76683446	-	2631	protein_coding	1-D-deoxyxylulose 5-phosphate synthase	-
101259710	104.595657	90.82739932	105.1211866	248.2630792	163.1642931	197.7358512	LOC101259710	NC_015449.3	840907	847684	-	2531	protein_coding	DEAD-box ATP-dependent RNA helicase 53%2C mitochondrial	DEAD
101263553	185.1451943	170.5821738	136.5107695	77.22991732	191.5806004	121.5354201	LOC101263553	NC_015438.3	96363608	96367142	-	1086	protein_coding	ras-related protein RABG3f	Ras
101249560	253.788491	255.8166143	187.7211949	66.76716901	141.9939818	90.04292221	LOC101249560	NC_015443.3	48846721	48849112	-	1280	protein_coding	RPM1-interacting protein 4	-
101244415	68.47144003	66.13609389	55.88532802	347.4278218	163.9820794	269.9379303	LOC101244415	NC_015446.3	68325770	68330806	+	1280	protein_coding	cysteine synthase	PALP
101246068	127.8419149	126.5384158	281.5032098	54.17625458	214.1046678	133.238427	LOC101246068	NC_015444.3	4378999	4380326	-	627	protein_coding	60S acidic ribosomal protein P3-like	-
101253011	134.4539113	146.4287506	147.8589999	128.0625342	169.0877233	139.7182261	LOC101253011	NC_015438.3	5534790	5537679	+	947	protein_coding	40S ribosomal protein S9-2	S4
101248905	318.9971068	269.7739835	225.4458958	64.10401148	75.84040607	69.8944944	LOC101248905	NC_015446.3	17729467	17730614	+	904	protein_coding	uncharacterized LOC101248905	-
101246091	196.4906476	219.3381331	230.1845848	84.00831317	121.5842419	89.40100662	LOC101246091	NC_015446.3	70818315	70820913	-	1235	protein_coding	28 kDa ribonucleoprotein%2C chloroplastic	RRM_1
101245880	220.8400057	188.9432611	211.3616264	79.72083689	109.2384369	89.69080259	LOC101245880	NC_015446.3	62002790	62004377	-	847	protein_coding	photosystem II reaction center Psb28 protein	-
101243917	222.2204596	214.6342902	177.2517328	134.9809381	109.3280718	123.3000815	LOC101243917	NC_015445.3	62971314	62979946	-	1398	protein_coding	uncharacterized LOC101243917%2C transcript variant X1	-
101261271	161.6718371	137.2910644	152.3896814	50.95313301	188.2510056	98.1527333	LOC101261271	NC_015438.3	91741133	91745549	+	696	protein_coding	cytochrome c	-
101253371	90.62396941	86.21398914	85.2823702	78.49386307	247.6764084	136.1950115	LOC101253371	NC_015441.3	248939	251462	-	1387	protein_coding	alpha-1%2C4-glucan-protein synthase [UDP-forming] 2	-
101253490	173.3386528	166.6664107	176.2334788	111.4414246	151.504153	123.316176	LOC101253490	NC_015442.3	63834954	63837031	-	655	protein_coding	60S ribosomal protein L35a-3	-
101248107	143.7153708	139.7421381	132.3187603	114.8250309	185.0633688	131.3800282	LOC101248107	NC_015443.3	6256679	6259624	-	1647	protein_coding	elongation factor 1-gamma 2	GST_N
101257139	212.5984305	205.0713959	157.3495581	133.7467986	125.6646537	127.9072754	LOC101257139	NC_015448.3	52085059	52093662	+	2384	protein_coding	inner membrane protein PPF-1%2C chloroplastic%2C transcript variant X3	-
101268563	226.2165345	224.3890592	188.1049573	52.70435116	127.4626247	83.86924487	LOC101268563	NC_015441.3	3508289	3509087	-	799	protein_coding	uncharacterized LOC101268563	-
101263239	222.9534975	170.6200492	112.3047207	126.8185799	140.3793752	131.9250185	LOC101263239	NC_015446.3	4976794	4978222	-	944	protein_coding	18.1 kDa class I heat shock protein	-
101248407	315.0325394	245.610049	232.5051304	43.77942247	103.2805957	58.00469739	LOC101248407	NC_015444.3	63314225	63321451	-	3416	protein_coding	phosphoenolpyruvate carboxylase-like	-
543619	130.4398393	131.0612118	353.2049581	4.669190515	241.4756901	97.200488	XET2	NC_015444.3	4435681	4438005	+	1267	protein_coding	xyloglucan endotransglycosylase LeXET2	-
101263743	164.9214375	164.9356072	131.736423	123.2757769	155.9981237	158.5268355	LOC101263743	NC_015446.3	1617525	1621386	+	556	protein_coding	uncharacterized LOC101263743	-
101255303	108.0609751	156.8243493	184.1055401	34.52558358	199.0159609	86.681195	IAA4	NC_015443.3	36806413	36807175	+	573	protein_coding	auxin-responsive protein IAA4	-
101263232	260.2051963	246.8681408	196.3844067	86.09597646	101.9866957	91.2594865	LOC101263232	NC_015445.3	48571920	48578036	-	2798	protein_coding	polyadenylate-binding protein-interacting protein 7%2C transcript variant X1	-
101248782	134.6405222	131.0765539	139.5682129	125.8033877	179.3147287	144.7339321	LOC101248782	NC_015443.3	46229624	46232264	-	717	protein_coding	uncharacterized LOC101248782%2C transcript variant X1	-
101249290	161.1637752	163.6264141	171.1455156	97.63751256	146.8071253	113.6459223	LOC101249290	NC_015445.3	58476751	58479819	+	1103	protein_coding	40S ribosomal protein S6	-
101250811	143.9480068	137.6285487	150.3697813	158.8660065	119.5811017	137.4125347	LOC101250811	NC_015443.3	40923386	40926570	+	978	protein_coding	50S ribosomal protein L21%2C chloroplastic%2C transcript variant X1	-
101264394	167.743095	132.8404601	134.077979	83.05564397	152.545978	109.7077874	LOC101264394	NC_015439.3	38226827	38229465	+	1199	protein_coding	mitochondrial outer membrane protein porin of 34 kDa	-
101258710	228.4709503	243.9936531	174.5072365	37.69826151	159.9543992	78.35723325	LOC101258710	NC_015447.3	63325552	63330299	+	1819	protein_coding	IQ domain-containing protein IQM3	-
101246579	258.908558	241.6119416	159.6571654	141.4536383	99.72108706	125.641717	LOC101246579	NC_015439.3	2630763	2632065	-	894	protein_coding	large ribosomal RNA subunit accumulation protein YCED homolog 2%2C chloroplastic	-
101256386	181.9252137	164.2717853	124.9335754	64.67506677	166.6139243	95.91633616	LOC101256386	NC_015443.3	32446059	32448923	+	927	protein_coding	Mn-superoxide dismutase	-
101259966	215.0275872	214.8523699	219.246321	34.09958975	114.754231	60.64815807	LOC101259966	NC_015438.3	1033168	1038614	-	1650	protein_coding	delta(12)-fatty-acid desaturase FAD2%2C transcript variant X1	-
101253279	94.27421562	95.04552984	112.1932451	116.1776971	203.9243364	148.8981118	LOC101253279	NC_015441.3	65221123	65223237	-	861	protein_coding	V-type proton ATPase subunit c2	-
543521	108.1904475	105.7812316	108.2093841	246.533648	135.0159677	199.8921919	T12	NC_015444.3	1876168	1882678	+	1821	protein_coding	class II knotted-like homeodomain protein	KNOX2
101255583	257.4954528	264.2004489	220.1271662	17.17450548	111.085885	51.35741298	LOC101255583	NC_015441.3	11974361	11979604	+	2176	protein_coding	protochlorophyllide-dependent translocon component 52%2C chloroplastic	-
101247403	144.1853081	144.5782895	152.4322515	99.32770712	154.2417853	118.2142169	LOC101247403	NC_015449.3	3408337	3408998	+	488	protein_coding	60S ribosomal protein L39-3	-
544268	91.17046531	86.85031378	80.74357721	336.2027973	104.6276835	245.7492948	LOC544268	NC_015443.3	45169278	45172641	+	936	protein_coding	chloroplast-specific ribosomal protein	-
544244	155.6746838	154.3976039	143.6743475	139.6226272	132.3087821	128.6328593	clpP2	NC_015438.3	90404412	90409035	-	1203	protein_coding	Clp protease 2 proteolytic subunit	-
100736470	146.3538551	133.6185415	99.35169425	148.6034034	139.5308888	161.942261	LOC100736470	NC_015438.3	76894956	76900702	-	360	protein_coding	autophagy 8h	-
101247691	134.8672777	130.5529595	122.3453503	71.96650152	178.5835338	112.9389176	LOC101247691	NC_015448.3	51508035	51508822	-	788	protein_coding	60S ribosomal protein L12	-
101257841	130.474743	117.6430756	117.3118296	88.8700699	186.3041139	120.2012931	LOC101257841	NC_015449.3	58936029	58938273	-	821	protein_coding	40S ribosomal protein S12	-
544052	66.27686988	42.4016153	48.80399923	46.95130463	243.4955616	123.1045519	ACO1	NC_015444.3	59958157	59959931	+	1302	protein_coding	1-aminocyclopropane-1-carboxylate oxidase 1	2OG-FeII_Oxy
101257709	143.9733112	141.3344118	129.1925888	145.3255302	158.7152716	141.1101246	LOC101257709	NC_015446.3	72696362	72700348	+	1135	protein_coding	ribosome biogenesis protein NSA2 homolog	-
101260974	104.8921415	99.17197271	69.36122272	183.7663966	227.6400887	194.1346937	LOC101260974	NC_015447.3	91445	94150	+	1296	protein_coding	plasma membrane-associated cation-binding protein 1%2C transcript variant X1	-
101260136	145.8200712	149.9137389	141.6609012	128.2282433	130.5691786	125.6448576	LOC101260136	NC_015442.3	683689	685385	+	696	protein_coding	30S ribosomal protein S13	-
543508	139.2651539	139.0047497	141.9150852	105.984709	165.1542199	116.7245881	ArcA1	NC_015443.3	42935382	42938094	+	1234	protein_coding	ArcA1 protein	WD40
101261732	210.1898598	177.8503689	189.4089757	132.056324	118.9871993	121.1409081	LOC101261732	NC_015445.3	65108757	65109493	+	737	protein_coding	uncharacterized LOC101261732	-
101267653	128.9551451	121.9024219	112.5102562	125.1532353	176.8244034	148.5101999	LOC101267653	NC_015447.3	792526	796114	+	1045	protein_coding	40S ribosomal protein S8	-
101251653	94.17283927	103.3511473	97.19769172	96.28947631	190.6432281	127.3458696	LOC101251653	NC_015449.3	4704988	4706755	-	1422	protein_coding	early nodulin-like protein 2	Cu_bind_like
101251196	138.0979966	130.605722	97.26425174	115.295744	169.6738212	133.6023653	LOC101251196	NC_015443.3	48831776	48834062	+	600	protein_coding	DNA-directed RNA polymerases I%2C II%2C and III subunit RPABC5	-
101252660	272.5223142	260.1414764	180.8248251	6.992858947	125.2822603	50.60807403	LOC101252660	NC_015440.3	1915209	1920345	-	2024	protein_coding	RNA polymerase sigma factor sigE%2C chloroplastic/mitochondrial%2C transcript variant X2	Sigma70_r4
101265187	45.59377445	42.20838575	56.32580126	14.77348338	340.2786525	132.0982709	LOC101265187	NC_015439.3	54815524	54816898	-	1042	protein_coding	caffeoyl-CoA O-methyltransferase-like	-
101253039	205.1975285	173.8156167	133.447067	75.09402211	141.6903967	90.5543594	LOC101253039	NC_015447.3	64060381	64062952	-	1565	protein_coding	60S ribosomal protein L4-1	-
101247376	147.0579853	152.7116077	135.8132205	88.96913458	174.5481869	109.3743913	LOC101247376	NC_015438.3	97908047	97909437	-	1391	protein_coding	24-methylenesterol C-methyltransferase 2	Methyltransf_11
101252836	170.2869223	142.7444347	131.444021	121.9293501	171.4502648	116.0426984	LOC101252836	NC_015439.3	49020729	49021443	-	715	protein_coding	uncharacterized LOC101252836	-
101268226	190.6514739	200.6989881	136.4112146	48.07515288	146.3630228	84.65805999	LOC101268226	NC_015438.3	84342921	84347763	-	2039	protein_coding	transcription factor UNE10	HLH
101248722	139.6616062	136.8422582	148.9746947	124.8197909	131.6915961	118.3806975	LOC101248722	NC_015447.3	772984	776349	+	900	protein_coding	30S ribosomal protein S10%2C chloroplastic	Ribosomal_S10
543682	226.073999	228.7191303	167.8187542	52.43147524	133.8049351	83.00566802	DXR	NC_015440.3	65831903	65837267	+	1724	protein_coding	1-deoxy-D-xylulose-5-phosphate reductoisomerase	-
101263470	249.3724062	151.1990759	117.0756463	40.49362785	166.8611988	127.1842477	LOC101263470	NC_015447.3	2473213	2474130	+	637	protein_coding	uncharacterized LOC101263470	-
101252719	116.1297049	127.2224072	128.2031063	97.27966473	176.5568077	121.6584206	LOC101252719	NC_015446.3	68669610	68672258	-	1110	protein_coding	40S ribosomal protein S3a	-
novel.150	194.8019774	181.5972503	123.2779359	86.68557699	150.0139246	111.1967549	-	NC_015441.3	6109171	6112248	-	3078	-	-	-
543643	158.2765223	154.0373414	177.7870371	112.6110359	128.1211209	107.9762519	Cpn21	NC_015444.3	55482238	55484610	+	1084	protein_coding	chaperonin 21 precursor	-
108511945	212.5339952	209.2572033	154.9653806	102.66263	147.3301648	112.7182565	ERF5	NC_015440.3	56373451	56374306	-	856	protein_coding	ethylene response factor 5	AP2
101252594	126.2430445	123.1478607	113.8720655	104.8918912	169.3767197	127.0353341	LOC101252594	NC_015443.3	46064424	46066919	-	997	protein_coding	60S ribosomal protein L10a-1%2C transcript variant X1	-
101260158	193.471554	208.5220744	171.2655987	115.0401623	114.1429621	115.5195667	LOC101260158	NC_015445.3	8795	18682	-	2240	protein_coding	uncharacterized LOC101260158%2C transcript variant X2	-
101260226	219.3472285	223.4071099	158.6261006	95.445977	100.5844973	100.3411674	LOC101260226	NC_015441.3	65437692	65440856	-	1104	protein_coding	uncharacterized LOC101260226	-
101259793	227.7684769	199.0508668	130.5382906	42.74610489	140.2669304	73.58301388	LOC101259793	NC_015447.3	60101274	60102244	+	971	protein_coding	calmodulin-binding protein 25	-
101248793	222.638391	188.9270572	151.95334	29.31255275	139.6799819	73.62761776	LOC101248793	NC_015444.3	61204752	61206268	-	893	protein_coding	cyclin-U1-1	-
101257992	269.0714177	271.4179202	128.7516404	6.595758735	122.7179826	50.82593208	LOC101257992	NC_015445.3	65175992	65177428	-	1437	protein_coding	ethylene-responsive transcription factor ERF061	AP2
101259958	96.45687371	106.8810861	98.2921212	80.63982097	181.8883058	124.4403025	LOC101259958	NC_015445.3	874930	878114	+	1201	protein_coding	gamma-glutamylcyclotransferase 2-1	ChaC
101251435	335.8543565	282.1166629	165.841119	28.68602244	63.57092321	44.80239505	LOC101251435	NC_015439.3	48080945	48081971	+	836	protein_coding	lactoylglutathione lyase	Glyoxalase
778323	136.0245937	111.3530785	112.8759697	91.92941722	184.1802588	119.7801693	CNX61.0	NC_015440.3	68508908	68512358	-	1988	protein_coding	calnexin-like protein	-
101245320	131.0511673	128.5078853	129.4845639	105.8128122	184.2618384	141.4086173	LOC101245320	NC_015439.3	40871657	40874694	+	771	protein_coding	ribosomal protein S11 family protein	-
101259916	121.5449859	128.1437018	120.3281399	150.0947657	167.8491328	146.145721	LOC101259916	NC_015440.3	4453612	4454647	-	1036	protein_coding	uncharacterized LOC101259916	-
101264952	98.95963739	107.1287965	86.04313061	248.8542257	175.8476991	225.9540138	LOC101264952	NC_015444.3	66379916	66380636	+	529	protein_coding	uncharacterized LOC101264952	-
101254214	167.7689865	207.1657059	304.1610407	35.62075048	103.0348619	57.43168761	LOC101254214	NC_015443.3	38778735	38779501	-	767	protein_coding	14 kDa proline-rich protein DC2.15	-
101259190	135.2102435	143.6445836	185.7609458	160.5058013	95.33222004	128.6940104	LOC101259190	NC_015438.3	56536186	56537399	+	689	protein_coding	50S ribosomal protein L34%2C chloroplastic	-
544069	59.40275226	7.080819844	12.78547884	8.159071668	143.8944502	58.72246597	PR-P2	NC_015438.3	88037400	88038160	-	651	protein_coding	pathogenesis-related protein P2	-
101250574	141.8545891	137.8956409	154.6386931	103.3824749	145.4141503	107.7475674	LOC101250574	NC_015440.3	62843239	62845459	+	1146	protein_coding	40S ribosomal protein SA	-
101254364	220.3633671	229.3472458	169.7932146	30.75746315	151.127354	83.22343959	LOC101254364	NC_015449.3	58700033	58703762	+	1244	protein_coding	methylecgonone reductase-like	Aldo_ket_red
101251259	215.730058	246.7054594	138.6412262	1.499040199	134.8928094	49.49229651	LOC101251259	NC_015440.3	3160393	3164214	+	1952	protein_coding	oxalate--CoA ligase	AMP-binding
101255245	117.3842532	157.3037158	234.7804809	30.30659926	186.7395066	88.42486548	LOC101255245	NC_015438.3	90594578	90595362	+	785	protein_coding	uncharacterized LOC101255245	-
101257426	236.631051	248.4951247	187.5447096	22.05066475	116.4859835	57.63848719	LOC101257426	NC_015448.3	4238055	4244383	-	1953	protein_coding	senescence-associated protein SPA15%2C chloroplastic%2C transcript variant X1	-
101244139	192.1960911	164.6438462	125.8291893	167.87317	115.2003592	152.5469401	LOC101244139	NC_015439.3	52950695	52951859	-	917	protein_coding	uncharacterized LOC101244139	-
101253674	120.6691748	128.613572	76.56023009	1.460466849	227.8816128	92.43227044	LOC101253674	NC_015440.3	67449919	67451201	+	1176	protein_coding	uncharacterized LOC101253674	-
544010	232.7351429	133.4459998	129.2770159	41.42867193	181.6272443	87.58223386	Rab1A	NC_015445.3	62039198	62042374	+	1018	protein_coding	small GTP-binding protein	Ras
101253972	157.5163947	209.4211992	123.3300639	4.158445645	161.7444424	63.23854193	LOC101253972	NC_015449.3	645638	648349	+	2241	protein_coding	protein NRT1/ PTR FAMILY 6.4	-
101246606	262.5236013	253.1258471	216.1052387	5.640168793	111.9243775	42.53317254	LOC101246606	NC_015440.3	61116705	61124241	-	3688	protein_coding	DNA-binding protein SMUBP-2	-
101265779	143.5168419	160.6531727	149.3065717	90.30280729	149.8497838	111.9410047	LOC101265779	NC_015438.3	97701941	97707106	+	1250	protein_coding	rac-like GTP-binding protein 5	Ras
543960	315.2839986	200.9830318	204.7203566	54.2628344	78.51009017	61.57650915	ADC	NC_015438.3	97060649	97063448	+	2800	protein_coding	arginine decarboxylase	-
101259546	119.6501231	129.9442117	108.8526021	81.85748143	212.8853288	142.9827832	LOC101259546	NC_015443.3	25952956	25953971	+	828	protein_coding	heavy metal-associated isoprenylated plant protein 12	-
778325	317.7738097	292.4056222	222.3359742	37.78096585	72.09266145	48.61906126	nii1	NC_015438.3	95774197	95776932	+	2044	protein_coding	nitrite reductase	-
101265478	204.1703064	193.6374789	159.973067	98.98108553	120.4850759	99.47925557	LOC101265478	NC_015446.3	69245822	69249132	+	1062	protein_coding	NAD(P)H-quinone oxidoreductase subunit N%2C chloroplastic	-
101251003	246.295465	245.8045089	113.1039708	64.30199068	146.325628	117.715687	LOC101251003	NC_015444.3	1927247	1928934	-	783	protein_coding	uncharacterized LOC101251003	-
101257372	210.3847998	191.7725059	152.4127903	67.45271581	109.7229292	90.4049785	LOC101257372	NC_015442.3	31720976	31722569	-	621	protein_coding	uncharacterized LOC101257372	-
101249693	159.1005037	165.530773	172.9963342	90.21843597	131.7229335	87.6666979	LOC101249693	NC_015447.3	63010926	63012014	+	1089	protein_coding	NDR1/HIN1-like protein 1	-
101246377	124.0718454	127.8201532	104.775905	123.4124244	160.7369588	136.7675622	LOC101246377	NC_015446.3	67356243	67360168	-	818	protein_coding	small nuclear ribonucleoprotein Sm D2	LSM
101259956	222.8291404	197.8372892	165.5037081	80.1298085	118.0702767	77.17275228	LOC101259956	NC_015444.3	66467849	66471446	+	1111	protein_coding	transcription factor ILR3	HLH
101256557	244.5018305	252.3725362	214.4664449	40.44558866	88.93071121	60.42873764	LOC101256557	NC_015440.3	148413	153097	-	1848	protein_coding	ATP sulfurylase 1%2C chloroplastic	-
101259021	141.8914917	141.6883705	109.6636356	81.45066498	164.9503119	105.4708331	LOC101259021	NC_015448.3	54317010	54317781	-	772	protein_coding	60S ribosomal protein L12	-
101265522	105.6400324	109.7821872	104.2092421	76.1013634	210.3395684	121.5775297	LOC101265522	NC_015449.3	66750030	66754590	+	1314	protein_coding	probable voltage-gated potassium channel subunit beta	Aldo_ket_red
101262372	201.6183411	204.1222045	114.1301216	9.750432066	202.4627612	82.97858397	LOC101262372	NC_015448.3	1335491	1337588	+	1021	protein_coding	transcription factor SRM1	Myb_DNA-binding
101264135	175.9400674	158.8279805	136.3098812	47.05556769	151.3861518	78.08000681	LOC101264135	NC_015444.3	8110475	8117375	-	828	protein_coding	uncharacterized LOC101264135	-
101247772	114.6656792	104.0609741	113.7739703	62.67159483	199.149704	105.2165554	hsc70	NC_015447.3	65360009	65363141	+	2132	protein_coding	heat shock cognate 70 kDa protein 2	HSP70
101263720	153.184295	151.2780694	144.3778721	82.21716406	144.9659543	105.6011084	LOC101263720	NC_015443.3	48467307	48469848	+	1012	protein_coding	60S ribosomal protein L10	-
101260829	119.4047423	122.7174367	90.58209956	169.2323796	169.3817129	157.4303827	LOC101260829	NC_015443.3	39549914	39550943	+	932	protein_coding	ESCRT-related protein CHMP1A	ESCRT-III
543663	138.5264122	129.8279491	136.7662123	82.91328687	176.6803079	108.2268358	LOC543663	NC_015445.3	2657868	2662856	-	1165	protein_coding	V-type proton ATPase subunit E	-
101268799	226.9903444	200.4921102	145.1091559	38.28753911	139.5568673	75.28913945	LOC101268799	NC_015446.3	66078288	66084058	+	1845	protein_coding	uncharacterized LOC101268799	-
101255178	164.6173122	183.6621909	146.9882702	104.2380388	129.6695173	118.0073941	LOC101255178	NC_015449.3	61357140	61358338	+	1006	protein_coding	3-oxoacyl-[acyl-carrier-protein] reductase FabG	adh_short
544309	193.634649	195.6228083	153.2941309	81.05392147	119.685173	85.6892355	LOC544309	NC_015442.3	19281274	19287783	-	1632	protein_coding	anion:sodium symporter	-
101261065	144.0963938	138.1189405	119.1526719	62.12055174	161.4657303	100.4010919	LOC101261065	NC_015446.3	66679838	66680804	+	384	protein_coding	classical arabinogalactan protein 26-like	-
101257759	217.8793742	209.566777	146.4368888	3.51167283	138.7110478	56.66894629	LOC101257759	NC_015441.3	80670	82140	+	1268	protein_coding	transcription factor MYB1R1	Myb_DNA-binding
101260673	119.0162895	124.5325874	123.8928471	199.7864192	109.8444163	164.3344048	LOC101260673	NC_015447.3	96242	103604	-	1478	protein_coding	coproporphyrinogen-III oxidase 1%2C chloroplastic	-
101245260	81.40998951	87.80819975	90.82708577	193.6582075	194.8873326	188.7198488	LOC101245260	NC_015443.3	46390544	46394726	+	1284	protein_coding	uncharacterized RNA-binding protein C1827.05c%2C transcript variant X2	RRM_1
101253866	203.189274	168.896305	145.7585887	49.31385237	124.8901301	73.31401109	LOC101253866	NC_015440.3	5803562	5804304	-	743	protein_coding	uncharacterized LOC101253866	-
101244894	93.69504974	90.12701007	65.73657259	52.48768193	287.533079	145.2333372	LOC101244894	NC_015445.3	60931847	60932802	-	772	protein_coding	uncharacterized LOC101244894	-
101256090	116.4884675	124.1103268	176.4963677	60.35303289	128.4547186	79.36124925	LOC101256090	NC_015442.3	64696199	64699667	-	1757	protein_coding	serine hydroxymethyltransferase 4	SHMT
101259686	131.453091	114.4959604	94.35795703	112.5075044	164.6056841	127.0826253	LOC101259686	NC_015447.3	58630854	58635969	+	683	protein_coding	NADH dehydrogenase [ubiquinone] 1 alpha subcomplex subunit 1	-
544079	127.4691412	138.4406292	133.4993766	91.93699802	168.2263305	124.4593965	RPL8	NC_015447.3	1119363	1121323	-	1051	protein_coding	ribosomal protein L2	Ribosomal_L2_C
101245264	119.4029121	110.5309106	112.7395112	101.842566	160.0479221	116.7435463	LOC101245264	NC_015443.3	41093709	41096113	-	891	protein_coding	60S ribosomal protein L18a	-
101253713	158.6265291	163.4728149	155.1224729	130.1331463	132.641547	119.6238767	LOC101253713	NC_015438.3	40991097	40995494	+	2918	protein_coding	uncharacterized LOC101253713	YTH
101263815	147.7611037	124.8521363	110.3863894	109.0651454	125.2630327	132.9967528	LOC101263815	NC_015442.3	59666246	59671036	-	536	protein_coding	uncharacterized LOC101263815	-
101253058	137.7524544	126.2699467	111.9197778	103.7097486	154.4531326	122.9413979	LOC101253058	NC_015449.3	619104	621729	+	606	protein_coding	small ubiquitin-related modifier 1	-
101243901	97.10807461	97.9307627	87.85135193	106.1881485	174.132343	136.3805152	LOC101243901	NC_015443.3	48395395	48401239	-	1066	protein_coding	eukaryotic translation initiation factor 2 subunit beta	-
101246830	186.9988622	172.8250995	155.4315025	60.13177774	122.4097351	80.19737663	LOC101246830	NC_015443.3	36371218	36375591	+	1627	protein_coding	stearoyl-[acyl-carrier-protein] 9-desaturase%2C chloroplastic	-
101246764	120.7406453	122.3906302	126.5061831	82.38263051	163.6639108	111.6784418	LOC101246764	NC_015447.3	2125531	2128322	-	876	protein_coding	60S ribosomal protein L11-1	-
778224	136.2608151	114.6711271	131.5921823	66.03936273	162.5488916	97.51480766	APX2	NC_015443.3	170150	173336	-	1179	protein_coding	cytosolic ascorbate peroxidase 2	-
101250813	139.299445	121.1709897	82.89103989	92.95356632	178.9276838	120.7606476	LOC101250813	NC_015443.3	38930383	38931389	-	1007	protein_coding	3-isopropylmalate dehydratase small subunit 3	-
101245658	80.11106379	90.85354205	113.3428812	193.3870439	135.8139738	165.421361	LOC101245658	NC_015443.3	24442018	24448071	+	2467	protein_coding	DEAD-box ATP-dependent RNA helicase 7	DEAD
101244466	205.8115149	201.6638268	155.6504807	83.08641175	111.4162844	94.66863011	LOC101244466	NC_015440.3	56938959	56943718	+	1251	protein_coding	ORANGE protein-like	-
101253200	156.3028913	150.369258	139.3427277	87.86647208	146.3764826	105.1270038	LOC101253200	NC_015443.3	48759613	48763678	-	2262	protein_coding	peptidyl-prolyl cis-trans isomerase FKBP62	FKBP_C
101251044	149.744045	130.2770508	111.0680359	118.4401734	152.6367221	142.2597788	LOC101251044	NC_015447.3	60552970	60556714	-	880	protein_coding	outer envelope pore protein 16-3%2C chloroplastic/mitochondrial	-
101262710	145.0024605	147.7827301	138.5881546	168.8505151	141.0166969	147.6342536	LOC101262710	NC_015441.3	3885325	3888872	-	1033	protein_coding	ubiquitin-conjugating enzyme E2 7	UQ_con
101267347	118.0273025	105.6187584	76.67451661	158.053921	205.8226634	154.671786	LOC101267347	NC_015438.3	81762303	81766410	-	1240	protein_coding	A20/AN1 zinc finger protein SAP4	zf-A20
101260160	127.7424276	131.0923355	115.8016418	91.66617856	165.8735012	115.8565821	LOC101260160	NC_015445.3	5229173	5232944	-	1433	protein_coding	uncharacterized LOC101260160	-
101247736	172.3466941	176.89655	139.4506879	90.24469657	132.6313345	103.1639988	LOC101247736	NC_015445.3	2287210	2290499	+	1279	protein_coding	PGR5-like protein 1B%2C chloroplastic	-
101262004	121.7112349	114.0176913	127.8133072	98.2345367	158.0017061	108.274984	LOC101262004	NC_015441.3	4983083	4985269	+	937	protein_coding	60S ribosomal protein L6	-
101257377	145.5661241	146.0593776	114.620215	42.50653991	199.6142875	103.4291884	LOC101257377	NC_015442.3	51104539	51109040	-	1715	protein_coding	4-hydroxyphenylpyruvate dioxygenase-like	-
101252505	8.800373133	4.102470253	6.236513397	438.955634	99.25886773	315.0760289	Cyp-3	NC_015444.3	54626241	54628525	-	1388	protein_coding	cysteine proteinase 3	Peptidase_C1
101247288	193.2485983	127.5521685	125.2826426	30.60484013	173.0712684	88.43105668	LOC101247288	NC_015439.3	50583209	50585009	-	1801	protein_coding	AAA-ATPase At3g28510-like	AAA
101251967	54.05906185	42.64003032	46.35021107	532.121217	48.08649485	326.6159254	LOC101251967	NC_015440.3	67467728	67469893	+	1413	protein_coding	uncharacterized LOC101251967	-
101257274	118.3286488	116.0768811	123.9984704	106.7860215	161.5358413	124.4451108	LOC101257274	NC_015443.3	40126600	40129191	-	705	protein_coding	uncharacterized LOC101257274%2C transcript variant X2	-
101254712	141.830995	141.5683062	144.5967309	147.7785534	94.5046305	113.1039738	LOC101254712	NC_015444.3	64921150	64922367	+	1145	protein_coding	50S ribosomal protein L4%2C chloroplastic	-
101245683	232.5500145	228.6399799	229.0907562	52.81591202	74.45572176	56.94312856	LOC101245683	NC_015445.3	62931275	62937322	-	2902	protein_coding	elongation factor G%2C chloroplastic	GTP_EFTU
101244697	193.5200856	177.6026989	145.5333352	88.43542351	111.2921853	94.01613938	LOC101244697	NC_015438.3	2309676	2312366	-	902	protein_coding	thioredoxin X%2C chloroplastic	-
101254653	130.2921652	146.4996286	117.6886824	152.7387326	128.7795452	139.1298485	LOC101254653	NC_015439.3	48964135	48970127	-	2053	protein_coding	U1 small nuclear ribonucleoprotein 70 kDa%2C transcript variant X5	RRM_1
544221	131.8326811	124.1805571	129.0377232	87.21221297	138.3175767	96.88214447	RPS17	NC_015442.3	65813896	65816453	-	690	protein_coding	40S ribosomal protein S17	-
101256237	222.3825855	187.3316985	168.1480649	31.68861747	138.412433	71.95005877	LOC101256237	NC_015439.3	53417270	53418627	+	1358	protein_coding	calcium-binding protein CML24	-
101254513	224.394506	212.4993422	167.6164688	47.51640414	103.2459714	64.14251733	LOC101254513	NC_015438.3	349933	352718	+	1324	protein_coding	protein MET1%2C chloroplastic	-
543861	103.7237276	120.7460595	142.0590973	137.375046	153.1563695	134.5432514	LOC543861	NC_015449.3	62724686	62732917	-	2428	protein_coding	vacuolar H+-ATPase A1 subunit isoform	ATP-synt_ab
101257542	150.9452755	148.2067727	109.7180363	7.863666487	178.4536654	76.81757422	LOC101257542	NC_015440.3	30407100	30411838	-	1812	protein_coding	carboxyl-terminal-processing peptidase 3%2C chloroplastic%2C transcript variant X1	Peptidase_S41
101250166	278.7416141	201.2221715	140.0299913	16.14878178	100.8351422	49.49064806	LOC101250166	NC_015447.3	350964	352804	-	1164	protein_coding	F-box protein SKIP27	-
101254555	107.7365855	113.9571584	100.8532261	83.98413529	165.6945851	116.7640772	LOC101254555	NC_015448.3	12897983	12899752	+	523	protein_coding	40S ribosomal protein S29	-
101246756	106.4821569	72.25438123	120.6048472	134.4653131	143.6571545	128.825511	LOC101246756	NC_015438.3	80939348	80944284	-	1357	protein_coding	V-type proton ATPase subunit D%2C transcript variant X1	ATP-synt_D
101259778	179.474132	167.9753735	143.7906092	86.14220839	147.3907967	103.8806051	LOC101259778	NC_015445.3	60054855	60058311	-	1550	protein_coding	uncharacterized LOC101259778	-
101256173	116.1056086	118.4174684	114.7445639	109.911784	161.6177775	127.8067309	LOC101256173	NC_015441.3	2077824	2080223	+	926	protein_coding	60S ribosomal protein L15	-
544312	86.27478209	121.2047673	156.5091699	58.75067644	135.7973187	90.63037879	LOC544312	NC_015440.3	1074643	1077458	+	1132	protein_coding	glutaminase domain-containing protein	-
104648652	129.1531634	127.6218903	131.083021	78.15980385	158.6593919	100.2168108	LOC104648652	NC_015445.3	6995535	6998029	-	951	protein_coding	60S ribosomal protein L18a	-
101256310	130.9573254	119.1264153	134.4329008	85.7691591	154.3631819	100.7327796	LOC101256310	NC_015445.3	1787437	1789880	-	778	protein_coding	RGG repeats nuclear RNA binding protein A	-
101268112	134.5860313	137.6819494	126.4656379	81.63076835	149.7273087	98.88212281	LOC101268112	NC_015443.3	44851310	44854198	+	1082	protein_coding	40S ribosomal protein S3a	-
101256243	262.7783837	214.0874038	125.7439309	42.82339106	102.8781856	80.55869127	LOC101256243	NC_015448.3	13679431	13685361	-	612	protein_coding	protein PHOTOSYSTEM I ASSEMBLY 2%2C chloroplastic%2C transcript variant X2	-
101249717	141.0410963	131.7990016	75.45788492	158.0637197	142.4773254	147.019705	LOC101249717	NC_015449.3	65787269	65791593	+	890	protein_coding	uncharacterized LOC101249717	-
101250254	171.6163744	181.3238394	155.3779112	31.87771733	150.9375448	73.48797016	LOC101250254	NC_015438.3	92353404	92360472	-	3976	protein_coding	uncharacterized LOC101250254	-
101254911	247.1489313	181.8357587	93.76919607	110.5920239	91.58959538	96.04326423	LOC101254911	NC_015444.3	2067616	2068598	+	983	protein_coding	uncharacterized LOC101254911	-
101262888	122.8947998	131.2327355	159.8680209	132.8513372	111.4596451	116.465422	LOC101262888	NC_015448.3	52483931	52487771	-	955	protein_coding	50S ribosomal protein L9%2C chloroplastic%2C transcript variant X2	-
101264296	160.8585299	133.3765003	105.8120483	115.3900494	137.8195141	120.813745	LOC101264296	NC_015440.3	34633499	34638231	-	801	protein_coding	superoxide dismutase [Cu-Zn] 2%2C transcript variant X4	-
101251569	266.4987815	166.0111442	152.2332694	54.38506036	119.3040139	78.18448292	LOC101251569	NC_015441.3	323153	323969	-	817	protein_coding	nodulin-related protein 1	-
101263827	165.9267792	137.1114127	112.6129991	76.73210499	147.9138615	98.93152027	LHA4	NC_015444.3	8086616	8093586	+	3481	protein_coding	H(+)-ATPase 4	E1-E2_ATPase
101247293	222.4902387	227.0445969	169.9231213	64.22777208	86.26993599	70.71095963	LOC101247293	NC_015449.3	1446822	1453370	+	1961	protein_coding	fe-S cluster assembly factor HCF101%2C transcript variant 1	-
101253242	238.9415093	237.8477764	162.1185509	1.412857507	111.5670536	39.45001406	LOC101253242	NC_015439.3	55100871	55104659	-	1936	protein_coding	protein WVD2-like 4	-
100303774	101.4645564	104.9110172	103.9131355	150.1955554	159.7749416	155.7535795	UBC	NC_015449.3	63019379	63024293	-	947	protein_coding	ubiquitin conjugating enzyme E2%2C transcript variant X1	UQ_con
778320	127.2436556	97.69510044	87.82979318	151.3778662	164.2927211	159.6823982	LOC778320	NC_015445.3	59628923	59631433	-	952	protein_coding	uncharacterized LOC778320	-
101260333	199.9746013	207.6944388	137.8660873	48.19509574	121.6682142	82.78573074	LOC101260333	NC_015441.3	2800918	2806694	-	1046	protein_coding	uncharacterized LOC101260333	-
101266585	117.2161239	108.5100496	106.1522107	109.2271723	145.9282914	116.7410101	LOC101266585	NC_015439.3	48608109	48614131	-	1117	protein_coding	proteasome subunit beta type-1	Proteasome
101267024	107.1625105	88.2370994	78.81699757	158.263362	122.1253654	142.0319406	LOC101267024	NC_015442.3	65939102	65939766	-	665	protein_coding	histone H2B.3-like	Histone
101262662	174.0450045	136.2672231	103.9367201	87.34202293	130.0291632	98.55466156	LOC101262662	NC_015438.3	89988951	89992128	-	1414	protein_coding	probable protein phosphatase 2C 34	PP2C
101246758	147.5300629	132.8248659	161.9946885	74.76718346	99.75258299	86.34535044	LOC101246758	NC_015438.3	83244024	83247325	-	670	protein_coding	10 kDa chaperonin 1%2C chloroplastic	-
102464818	215.2970091	189.344113	141.8729185	137.0092661	70.13414022	99.86555414	MIR6023	NC_015449.3	67450538	67450771	-	234	miRNA	microRNA MIR6023	-
104644301	82.89080324	83.57756427	90.37962529	104.7367994	131.00195	111.3735175	LOC104644301	NC_015448.3	2493673	2498425	+	802	protein_coding	uncharacterized LOC104644301%2C transcript variant X1	-
101245219	188.4925361	168.7983829	140.9008568	112.1293346	107.1544539	104.2396691	LOC101245219	NC_015439.3	51110602	51114391	-	1572	protein_coding	uncharacterized LOC101245219%2C transcript variant X1	-
101261182	112.4082729	112.4296029	117.4548928	101.6231621	141.4533028	123.3764364	LOC101261182	NC_015439.3	54129652	54130307	+	656	protein_coding	60S ribosomal protein L26-1	KOW
101255306	140.7248607	106.8259687	91.27370695	71.2852066	161.7158436	115.3499345	LOC101255306	NC_015443.3	40755629	40759046	+	630	protein_coding	uncharacterized LOC101255306	-
101260894	136.7841645	137.561866	144.207116	8.6578477	171.3641619	74.13182796	LOC101260894	NC_015439.3	41584593	41586841	+	1407	protein_coding	GDSL esterase/lipase At1g29670	Lipase_GDSL
101256581	138.2953478	118.6162611	88.99712037	94.31896191	149.354617	115.4310336	LOC101256581	NC_015441.3	54053447	54054199	+	753	protein_coding	protein METHYLENE BLUE SENSITIVITY 1	-
101254504	187.2683864	181.4579438	157.7386082	94.46085233	98.4748528	97.94877797	LOC101254504	NC_015444.3	64046475	64055353	-	3858	protein_coding	translation initiation factor IF-2%2C chloroplastic	GTP_EFTU
101243638	174.36907	167.6331405	170.6697221	95.8361232	89.52630877	81.55755038	LOC101243638	NC_015438.3	81840899	81841809	+	911	protein_coding	thylakoid lumenal 19 kDa protein%2C chloroplastic	-
101246823	122.2591277	109.547925	94.0917326	71.84164028	148.2563481	133.96134	LOC101246823	NC_015442.3	10832814	10835611	-	599	protein_coding	stress-associated endoplasmic reticulum protein 2	-
101263952	139.0485144	135.5598738	111.9122983	120.7221592	137.0781048	126.7296533	LOC101263952	NC_015447.3	63555046	63559913	-	1595	protein_coding	splicing factor U2af small subunit B%2C transcript variant X2	zf-CCCH
101268583	91.33259012	90.30547149	104.0743573	102.9336183	167.6412342	120.5762412	LOC101268583	NC_015443.3	48425315	48426228	-	914	protein_coding	RNA-binding protein pno1	-
101246502	90.63117385	89.45971722	95.08709283	117.015472	165.6833319	129.9304187	SlHDT3	NC_015448.3	52943207	52945886	-	1290	protein_coding	histone deacetylase HDT3	-
101247070	125.6749032	136.6232226	133.9286662	78.97076852	136.6361545	104.4949663	LOC101247070	NC_015438.3	92199304	92201619	-	907	protein_coding	40S ribosomal protein S12%2C transcript variant X1	-
101246988	131.6434164	122.7784172	119.9196088	64.45959758	158.7968026	115.4042168	LOC101246988	NC_015439.3	36317885	36318634	+	750	protein_coding	60S ribosomal protein L26-1	KOW
101267147	234.5108754	195.3720166	139.7940102	34.15402773	126.107585	68.33914494	THT1-4	NC_015445.3	57962605	57963525	-	921	protein_coding	N-hydroxycinnamoyl-CoA:tyramine N-hydroxycinnamoyl transferase	Acetyltransf_1
101248942	127.5511893	123.6605845	107.5018662	94.20436585	155.0954686	119.2244711	LOC101248942	NC_015448.3	54886352	54892351	+	1049	protein_coding	NADH dehydrogenase [ubiquinone] iron-sulfur protein 7%2C mitochondrial	-
101247149	139.7595999	166.1183793	129.6364472	93.32166409	116.9018679	106.1885679	LOC101247149	NC_015438.3	3568470	3570154	-	1108	protein_coding	uncharacterized protein At4g22758-like	-
101252419	182.541097	175.4052652	167.596971	51.41981112	101.6307916	63.84048179	LOC101252419	NC_015438.3	5589692	5590638	+	947	protein_coding	uncharacterized LOC101252419	-
101267442	111.0302398	111.2860175	119.541944	133.1864629	152.2362641	138.9772845	LOC101267442	NC_015438.3	46750179	46758346	-	1344	protein_coding	uncharacterized LOC101267442	-
101055541	125.3427524	131.4935097	208.5162327	25.29389098	140.0769662	64.61525145	LOC101055541	NC_015446.3	69358794	69360039	-	591	protein_coding	IAA1	-
543830	114.1356408	113.6393095	101.3380908	75.59852632	190.517549	125.8176938	LOC543830	NC_015448.3	54949692	54952878	+	796	protein_coding	profilin	-
101268253	97.65293927	95.76061738	85.63514103	74.31188321	169.6274944	100.9721819	LOC101268253	NC_015439.3	36614109	36615722	+	1614	protein_coding	uncharacterized protein At4g06744-like	-
101267758	121.8730397	97.37659761	108.8092497	205.0035509	108.8634343	160.7772394	ubq1-1	NC_015448.3	495097	498131	+	1908	protein_coding	ubiquitin	ubiquitin
104644538	98.54726789	107.7701724	109.8776083	40.1851338	199.9772762	86.09437703	LOC104644538	NC_015448.3	3466153	3466858	-	706	protein_coding	classical arabinogalactan protein 10-like	-
101245886	140.4945998	158.460271	146.7866307	36.58959139	145.6555038	84.70296896	LOC101245886	NC_015446.3	71880998	71884846	-	1589	protein_coding	protein ECERIFERUM 26-like	-
543964	246.0724499	208.0244545	177.079504	26.12261241	78.4185538	48.56239144	PSY2	NC_015439.3	45890268	45894498	+	2261	protein_coding	phytoene synthase 2%2C chloroplastic	-
101256817	186.0280263	148.4013532	112.8486341	70.67938331	134.7896852	97.27584272	LOC101256817	NC_015447.3	58434925	58435941	+	1017	protein_coding	calcium-binding protein CAST	-
101256709	172.7916732	195.2529244	195.543419	59.2446757	87.29629313	67.68605124	LOC101256709	NC_015438.3	82546695	82551352	-	1464	protein_coding	protein RETICULATA-RELATED 4%2C chloroplastic	-
101251324	138.7849248	121.2685351	111.3004105	122.2992922	113.5599822	112.6588194	LOC101251324	NC_015438.3	82335996	82336880	+	885	protein_coding	ferredoxin-thioredoxin reductase%2C variable chain	-
101264166	141.4907103	128.9363741	101.4871301	124.5183217	150.0734158	125.9202166	LOC101264166	NC_015439.3	54041641	54046370	-	882	protein_coding	NADH dehydrogenase [ubiquinone] iron-sulfur protein 4%2C mitochondrial	-
544089	96.24844218	90.95418829	65.97033433	112.5302346	180.3461846	122.2562466	LeMA-1	NC_015438.3	89784872	89789881	+	1682	protein_coding	26S protease regulatory subunit 6A homolog	AAA
101254471	251.1849795	279.3524596	285.1104145	5.472892325	42.43387	20.88183337	SlPL	NC_015440.3	63827432	63829554	+	1819	protein_coding	probable pectate lyase 18	-
101260171	193.6776154	158.2375802	129.0968064	111.5699308	117.1420393	108.0024345	LOC101260171	NC_015438.3	74129816	74131215	-	1400	protein_coding	RING-H2 finger protein ATL2	-
101256232	173.3088675	152.5217372	134.3334422	25.94621894	169.335227	75.27220611	LOC101256232	NC_015447.3	60700818	60704548	-	1509	protein_coding	activator of 90 kDa heat shock protein ATPase homolog	-
101263000	189.0462843	189.0512674	131.7407181	42.58506777	113.5089507	71.28813328	LOC101263000	NC_015449.3	59302834	59309702	+	1434	protein_coding	cytochrome c1-2%2C heme protein%2C mitochondrial	-
778291	136.9034528	119.2141479	98.40409922	97.7477592	116.6032348	110.7727883	RAN2B	NC_015438.3	93005064	93008352	-	928	protein_coding	Ran protein/TC4 protein	Ras
101248935	110.1436495	94.25526644	112.3231984	101.1407485	121.802321	102.9617565	LOC101248935	NC_015448.3	4912865	4919450	-	1756	protein_coding	UTP--glucose-1-phosphate uridylyltransferase	-
101268681	166.5528133	151.7060357	124.5670939	93.029813	122.4296315	102.978691	LOC101268681	NC_015441.3	66415194	66418800	-	1239	protein_coding	cinnamoyl-CoA reductase 1	Epimerase
101261036	153.2050471	159.6241484	131.1227099	76.45045222	114.0070649	83.16649351	LOC101261036	NC_015443.3	43955251	43957458	-	1308	protein_coding	transcription factor MYB1R1	Myb_DNA-binding
101261719	210.1613114	218.3967106	192.4589761	68.75928624	62.93954789	64.27180944	LOC101261719	NC_015443.3	42400813	42411475	+	5851	protein_coding	protein TSS	-
101251962	81.07288903	118.6783504	214.012683	59.5516019	95.40287745	74.80956201	LOC101251962	NC_015440.3	70844627	70846780	-	1465	protein_coding	GDSL esterase/lipase APG	Lipase_GDSL
101251913	162.5640138	164.8387984	110.8240341	7.173508732	130.5541197	58.37680645	LOC101251913	NC_015446.3	4278447	4282337	-	1339	protein_coding	uncharacterized LOC101251913	-
101257286	132.3281542	137.0239763	126.3326117	69.62197521	147.7750953	98.9476974	LOC101257286	NC_015445.3	798908	801471	-	1143	protein_coding	40S ribosomal protein S6	-
101261471	234.1876632	223.187362	178.8739144	25.47494145	85.52898525	47.28003211	LOC101261471	NC_015447.3	58698325	58703273	-	2095	protein_coding	serine/threonine-protein kinase AtPK2/AtPK19	Pkinase
101246744	110.1120622	116.0753154	105.9222203	166.5982416	116.7942183	144.6159255	LOC101246744	NC_015445.3	58176482	58187481	+	1916	protein_coding	delta-aminolevulinic acid dehydratase%2C chloroplastic%2C transcript variant X1	-
101261081	199.9692496	110.6337254	76.26997276	8.500562571	157.8792212	68.46207925	LOC101261081	NC_015439.3	55568822	55570774	+	1448	protein_coding	glycerophosphodiester phosphodiesterase GDPD1%2C chloroplastic	-
543984	107.9018414	88.06955526	112.1011276	120.8964111	134.884406	132.5072897	SlCaM6	NC_015440.3	61831842	61834666	+	734	protein_coding	calmodulin 6	-
101246093	114.5914824	111.4687497	141.6016596	135.7867228	106.3152487	112.5530404	LOC101246093	NC_015438.3	90305219	90308828	-	1623	protein_coding	calreticulin	-
101248673	183.0831521	148.4144072	112.6988286	84.3010797	111.1957107	96.435742	LOC101248673	NC_015442.3	208667	209965	-	1299	protein_coding	uncharacterized LOC101248673	-
101266683	122.9448925	120.0604273	96.47132749	98.12020337	148.1091886	115.9073663	LOC101266683	NC_015439.3	55442861	55447904	+	706	protein_coding	nuclear transport factor 2B	-
543565	128.52128	135.6007223	143.1042551	49.54083952	128.8937276	77.26995456	LOC543565	NC_015441.3	4428740	4430325	-	1137	protein_coding	14-3-3 family protein	-
101264550	130.7955431	94.28442512	59.33176092	0.928339616	139.1686394	59.46600833	LOC101264550	NC_015438.3	67919024	67919811	-	788	protein_coding	calcium-binding protein CP1	-
101245633	237.9555255	167.366371	132.1618966	27.8620694	111.2450468	54.6038026	LOC101245633	NC_015440.3	67305117	67309151	+	1984	protein_coding	transcription factor bHLH47%2C transcript variant X2	-
101254945	121.8747935	139.6244796	141.4921821	11.63828947	146.4886494	71.74301621	LOC101254945	NC_015438.3	90591420	90592176	+	757	protein_coding	uncharacterized LOC101254945	-
101257528	150.17185	173.8707321	183.7230573	30.07811361	119.9196027	69.79965723	LOC101257528	NC_015439.3	41578770	41581230	+	1436	protein_coding	GDSL esterase/lipase At5g45670	Lipase_GDSL
101257700	139.3209547	138.3463779	130.7860341	127.3236207	91.29177332	115.8173298	LOC101257700	NC_015446.3	63572022	63578779	+	1263	protein_coding	ribosome-recycling factor%2C chloroplastic	-
101244892	129.8614509	134.7347817	114.5370162	86.83780666	125.8525388	99.34098435	LOC101244892	NC_015445.3	49684584	49687697	-	1127	protein_coding	40S ribosomal protein S3-3-like	-
101255921	154.5086804	146.0058644	129.6673759	114.7248721	105.2012103	101.5183813	LOC101255921	NC_015438.3	83683018	83688817	-	1560	protein_coding	plasminogen activator inhibitor 1 RNA-binding protein-like	-
101250483	143.5446783	108.2564681	107.4415267	82.49045606	124.9634927	115.3627611	LOC101250483	NC_015449.3	62695297	62698552	-	529	protein_coding	ATP synthase subunit epsilon%2C mitochondrial	-
778273	64.45557757	51.89981076	46.89119445	31.6989202	149.9524818	84.0209415	pip1	NC_015439.3	42680235	42682099	+	1489	protein_coding	phytophthora-inhibited protease 1	Peptidase_C1
101249788	147.5005021	134.5269522	97.08569413	31.85926748	142.8230818	77.68814661	LOC101249788	NC_015448.3	51628399	51632159	+	1188	protein_coding	chaperonin-like RbcX protein 2%2C chloroplastic	-
101252131	136.5847771	136.8576273	119.3221636	104.2163215	122.225902	98.83997721	LOC101252131	NC_015447.3	64035627	64037418	+	741	protein_coding	40S ribosomal protein S23	Ribosomal_S12
101266108	133.3144933	135.3510574	134.5812116	81.05263553	136.7230899	96.81100882	LOC101266108	NC_015449.3	66056909	66063478	-	1561	protein_coding	eukaryotic initiation factor 4A-2	DEAD
101246286	133.2907199	142.6226014	166.3477742	117.9338887	100.9524549	105.2035699	LOC101246286	NC_015438.3	97406472	97412656	-	1397	protein_coding	triosephosphate isomerase%2C chloroplastic	-
101256951	236.4829352	231.7167703	208.9698628	64.48598728	50.31657629	57.0317885	LOC101256951	NC_015440.3	30065016	30087707	-	2764	protein_coding	uncharacterized LOC101256951%2C transcript variant X2	-
101247936	269.399545	187.9533513	127.7432798	35.36771123	109.3327474	65.72787616	LOC101247936	NC_015444.3	55305598	55306756	+	1009	protein_coding	protein TIFY 10b-like	Zim
101266280	62.92331321	70.87547372	78.02444867	263.4454018	122.6407031	203.3960778	LOC101266280	NC_015447.3	61968350	61969851	+	1502	protein_coding	F-box/kelch-repeat protein At1g15670	Kelch_1
101246317	106.4372418	98.51324322	86.44378914	121.7473987	182.9924465	132.5142294	LOC101246317	NC_015440.3	3409971	3412705	+	1063	protein_coding	membrane steroid-binding protein 1	-
101251823	213.1900763	168.8087918	117.1965487	53.62645882	113.3527785	77.38740534	LOC101251823	NC_015447.3	1156745	1159124	-	1392	protein_coding	calcium-binding protein KRP1	-
101251538	192.9402366	195.2418745	166.7977365	17.36943114	109.1263678	48.38845329	LOC101251538	NC_015439.3	42297523	42299538	-	1941	protein_coding	CBL-interacting serine/threonine-protein kinase 20	Pkinase
101256343	109.6608585	103.8630965	85.82487864	84.29519443	158.4022704	116.4007748	LOC101256343	NC_015448.3	4210240	4215621	-	1427	protein_coding	THO complex subunit 4D	RRM_1
544204	220.3864305	187.2269543	146.0755664	13.37074125	98.8444086	44.18243133	AREB	NC_015441.3	63586654	63590493	-	2217	protein_coding	AREB-like protein%2C transcript variant X2	bZIP_1
101248079	71.62877574	93.34012421	96.66113688	398.6800956	17.00954149	226.0301445	LOC101248079	NC_015449.3	4544776	4547635	-	1578	protein_coding	protochlorophyllide reductase	adh_short
101264114	123.0337354	107.9966643	102.5979882	80.28673091	146.7493679	106.5484437	LOC101264114	NC_015441.3	18864676	18865375	-	700	protein_coding	40S ribosomal protein S16	-
543965	143.3674606	164.0270075	151.3138694	52.5939659	128.9447289	72.10839918	TFT3	NC_015441.3	60586659	60588583	+	1097	protein_coding	14-3-3 protein homologue	-
101256479	116.5261142	112.4209546	115.2164378	130.7119303	135.3961444	129.6771747	LOC101256479	NC_015441.3	61366395	61373163	-	2753	protein_coding	NADPH--cytochrome P450 reductase	NAD_binding_1
101245686	143.2090435	154.8022271	148.9598813	75.08741856	110.9792331	85.01685706	LOC101245686	NC_015438.3	3714726	3718069	+	1031	protein_coding	60S ribosomal protein L10a-1	-
101253759	85.76127192	86.58384315	43.86736855	92.84767358	177.9607517	119.2257373	LOC101253759	NC_015440.3	58260621	58268762	-	1931	protein_coding	MLO-like protein 2%2C transcript variant X3	-
101249690	129.7264614	120.5712783	98.93353875	61.8358828	155.3784458	100.69239	LOC101249690	NC_015447.3	60526753	60529325	+	824	protein_coding	ribosome biogenesis protein RLP24-like%2C transcript variant 1	-
101244717	116.040336	132.7986594	127.7416055	301.1115531	26.29627312	181.2562375	LOC101244717	NC_015447.3	1328503	1332217	+	1464	protein_coding	light dependent NADH:protochlorophyllide oxidoreductase 3	adh_short
101248137	129.3743599	149.7344592	111.0581282	106.1933162	113.2394941	117.9147914	LOC101248137	NC_015438.3	83297068	83298082	+	791	protein_coding	uncharacterized LOC101248137	-
101252442	188.0633715	170.5139916	156.757536	55.5188647	79.72338306	63.23569329	LOC101252442	NC_015438.3	98089502	98092762	-	1352	protein_coding	uncharacterized protein ycf39	NmrA
101248818	93.69382314	93.9661774	82.98898978	85.84572575	150.4030894	148.7690744	LOC101248818	NC_015438.3	93010525	93011861	-	1070	lncRNA	uncharacterized LOC101248818%2C transcript variant X1	-
101259473	149.4109814	150.0695744	108.3265126	85.87545072	118.0080931	94.26873957	LOC101259473	NC_015438.3	535524	541736	+	1160	protein_coding	serine/arginine-rich SC35-like splicing factor SCL33	RRM_1
101256669	128.5745387	124.3576512	140.789155	116.9486586	96.3770166	103.5856077	LOC101256669	NC_015441.3	2950986	2951988	+	1003	protein_coding	50S ribosomal protein L10%2C chloroplastic	-
101244605	102.0345525	91.25054279	97.76855521	65.70643269	153.7054755	102.0057238	LOC101244605	NC_015445.3	64827557	64829822	+	1169	protein_coding	reticulon-like protein B4	-
101262625	105.6023939	108.1131964	100.6835519	165.5041513	107.5464663	139.6540859	LOC101262625	NC_015443.3	42351464	42354422	+	1557	protein_coding	methyl-CpG-binding domain-containing protein 11	MBD
543634	183.2393635	178.7182224	134.2778891	140.4193276	82.45556359	114.2130851	DDTFR10/A	NC_015442.3	63233361	63234876	-	1516	protein_coding	ethylene-responsive transcription factor 5	AP2
101253814	147.6206067	137.4938272	130.2885143	125.3176362	101.8205368	111.5013969	LOC101253814	NC_015445.3	64424116	64432313	-	3706	protein_coding	puromycin-sensitive aminopeptidase%2C transcript variant X2	-
101262878	101.8538419	117.7029903	114.7234777	179.7725461	119.7556044	158.6843406	LOC101262878	NC_015447.3	65353821	65358773	+	1291	protein_coding	THO complex subunit 4A	RRM_1
101252571	99.35599462	91.36109957	81.02267165	9.070224881	104.1463821	53.54923799	LOC101252571	NC_015440.3	67477033	67477929	+	796	protein_coding	cucumber peeling cupredoxin	Cu_bind_like
101248653	226.7617481	176.2100216	173.8649463	136.7427578	58.55135828	114.3844123	LOC101248653	NC_015440.3	55098041	55099059	+	1019	protein_coding	21 kDa protein	-
101258270	203.4765229	159.2018933	147.0720632	100.275102	87.70214827	92.72578223	LOC101258270	NC_015443.3	45908128	45909168	-	1041	protein_coding	probable CCR4-associated factor 1 homolog 9	CAF1
101264369	114.9035678	118.7411275	129.5432902	84.24363227	143.6217801	102.5510593	LOC101264369	NC_015438.3	79411895	79414285	+	1187	protein_coding	BI1-like protein	-
544099	140.8457843	109.9468743	94.51091878	156.8080196	95.61379866	122.0259021	LeSUT1	NC_015448.3	7764167	7768283	+	1862	protein_coding	sucrose transport protein	-
101267302	141.9096768	147.3146654	151.7525646	135.3574751	80.00845948	97.68877786	LOC101267302	NC_015440.3	68645348	68647327	-	1259	protein_coding	magnesium protoporphyrin IX methyltransferase%2C chloroplastic	-
101253688	114.2674618	137.1485181	137.806167	147.4590425	104.5848341	123.7083633	LOC101253688	NC_015442.3	65565151	65569051	+	1501	protein_coding	serine/arginine-rich splicing factor RS2Z32%2C transcript variant X1	RRM_1
101253007	143.4673485	126.823789	99.29243236	14.30132105	132.0448893	57.57708472	SppS	NC_015444.3	64987855	64992444	-	1837	protein_coding	solanesyl diphosphate synthase	-
3950489	291.6842567	226.7831348	92.96205434	56.02144302	67.5383726	64.30604637	trnS-GCU	NC_007898.3	8365	8452	-	88	tRNA	tRNA-Ser	-
778290	107.660807	109.9694049	109.2933711	87.83685625	118.1554805	100.3441337	RAN2A	NC_015438.3	92993757	92997144	-	1007	protein_coding	GTP-binding nuclear protein Ran2A	Ras
101259996	190.0044115	182.0575276	150.5488724	44.23823121	89.64862147	67.42414808	LOC101259996	NC_015447.3	65281049	65282746	-	1361	protein_coding	heavy metal-associated isoprenylated plant protein 6	HMA
104644287	106.0519673	104.749889	103.2619442	60.34621872	117.8761225	117.8008949	LOC104644287	NC_015443.3	1281793	1282407	-	526	lncRNA	uncharacterized LOC104644287	-
104648938	189.7846192	187.0871175	134.6103704	60.174884	102.0966315	69.25933546	LOC104648938	NC_015445.3	65433554	65435643	+	907	protein_coding	uncharacterized LOC104648938	-
101248276	169.4184678	138.2725546	197.8504251	47.73958346	103.59706	79.04267957	LOC101248276	NC_015440.3	53742477	53742989	-	513	protein_coding	uncharacterized LOC101248276	-
544213	151.410036	129.7929683	129.2364208	48.17539962	125.4633671	80.90562344	TFT7	NC_015441.3	60305669	60309380	-	1022	protein_coding	14-3-3 family protein	-
101259390	126.2072595	119.2482725	105.9729547	13.67800839	174.6021452	74.14291624	LOC101259390	NC_015439.3	51470278	51473261	-	1644	protein_coding	ninja-family protein AFP3	-
101249783	178.6310949	156.6914888	113.6617455	81.57603142	113.2916126	89.35739813	LOC101249783	NC_015439.3	50127470	50129230	-	1211	protein_coding	photosystem I assembly factor PSA3%2C chloroplastic	-
101244413	139.3244767	135.0742476	97.30485343	107.1775273	132.9146671	109.1471862	LOC101244413	NC_015438.3	79643028	79645247	+	1025	protein_coding	histidine-containing phosphotransfer protein 1%2C transcript variant X2	Hpt
101252268	112.8141511	103.7541928	93.7949417	100.1634435	158.7119374	117.8510522	LOC101252268	NC_015440.3	68285463	68290649	+	1682	protein_coding	probable serine incorporator	TMS_TDE
101263368	108.177904	72.39671503	64.75341172	261.6138184	87.47898857	179.7684107	LOC101263368	NC_015448.3	3354638	3357721	-	1624	protein_coding	homeobox-leucine zipper protein ATHB-6	HALZ
101250924	189.0864723	209.7188271	115.7663976	1.307461548	156.7456639	59.05052263	LOC101250924	NC_015438.3	80039508	80043684	-	2311	protein_coding	protein NRT1/ PTR FAMILY 7.3	-
101265882	150.4595182	135.3021887	84.11105809	113.7365272	135.3983415	128.1447727	LOC101265882	NC_015439.3	44888646	44892466	+	691	protein_coding	thioredoxin-like protein CXXS1	-
778220	170.5109391	175.0773083	148.2094198	3.461847346	107.4313006	36.67617536	ACI112	NC_015438.3	87563213	87567777	+	2058	protein_coding	ACI112 protein%2C transcript variant X1	-
101254097	166.5348958	172.3824913	187.3948133	33.429499	118.5567678	64.45809245	LOC101254097	NC_015442.3	55034471	55037234	+	1567	protein_coding	cytochrome b561 and DOMON domain-containing protein At5g47530	Cytochrom_B561
101261708	104.4422595	105.3255237	123.4335367	62.8503908	138.5443507	89.41970759	LOC101261708	NC_015442.3	1920425	1922983	-	1003	protein_coding	40S ribosomal protein S9-2	S4
101261374	218.0774993	224.7560258	225.4825686	67.21299886	43.53542554	53.61984284	SFP5	NC_015438.3	88883779	88888034	+	1987	protein_coding	sugar-porter family protein 5%2C transcript variant X4	Sugar_tr
101263261	159.5845211	150.5790904	143.5101887	24.35444604	113.1134197	55.16205808	Tom52	NC_015447.3	61883072	61886741	+	1558	protein_coding	actin	Actin
101248710	124.2044998	109.7106587	83.07291252	204.1730335	59.66371226	126.5329983	LOC101248710	NC_015446.3	64712783	64714151	+	1259	protein_coding	histone H1-like	-
101252000	126.3204764	149.0706101	148.2385808	94.92957974	88.17395571	85.69629567	LOC101252000	NC_015444.3	847768	852035	-	848	protein_coding	50S ribosomal protein L35%2C chloroplastic	-
101259414	111.9303892	108.6005525	98.23378443	100.6773446	120.5881163	121.2479176	LOC101259414	NC_015449.3	48260119	48266044	-	780	protein_coding	NADH dehydrogenase [ubiquinone] 1 beta subcomplex subunit 10-A	-
101265602	185.2348292	170.6207211	150.513605	67.5439821	83.70411809	73.56683128	LOC101265602	NC_015439.3	44898196	44901218	+	1197	protein_coding	transcription factor ILR3	HLH
101254603	116.8543715	114.5584474	121.9537982	65.52480698	111.5919381	86.04069252	LOC101254603	NC_015443.3	48756251	48759082	-	1014	protein_coding	40S ribosomal protein S8	-
101249341	106.521778	132.0236386	168.3035332	115.7018335	90.90308682	104.6090938	LOC101249341	NC_015440.3	69724131	69726137	-	2007	protein_coding	protein ASPARTIC PROTEASE IN GUARD CELL 1	-
101259741	176.9304454	175.5704341	162.6642463	47.21517754	69.87093969	67.23753025	SPA	NC_015441.3	65434088	65437095	-	838	protein_coding	protein SPA	-
101254026	117.446245	107.8317228	93.77381601	140.7249322	117.902742	125.8649456	LOC101254026	NC_015446.3	44957883	44959589	+	775	lncRNA	uncharacterized LOC101254026%2C transcript variant X2	-
101257684	108.4961083	116.8973937	148.0638672	128.6988418	79.69613405	101.9656168	LOC101257684	NC_015444.3	68019738	68023088	-	1530	protein_coding	porphobilinogen deaminase%2C chloroplastic	-
101264419	156.5544865	170.1546527	120.7142823	73.3951492	136.7946089	88.89298363	LOC101264419	NC_015441.3	64014024	64017608	+	2747	protein_coding	probable disease resistance protein At4g33300	NB-ARC
101266335	70.79362073	74.39733759	77.03981092	74.50867023	146.3814878	99.22778241	LOC101266335	NC_015442.3	64281024	64282860	-	718	protein_coding	stress-response A/B barrel domain-containing protein HS1	-
101248453	96.89252704	96.25217202	100.8417964	72.61437626	139.8416947	99.84387772	LOC101248453	NC_015448.3	55916425	55921599	-	915	protein_coding	ATP synthase subunit d%2C mitochondrial	-
101245794	92.75754008	84.90605709	79.89245692	65.25051289	160.8110973	101.0050816	LOC101245794	NC_015446.3	67372209	67375136	+	815	protein_coding	60S ribosomal protein L22-2	-
544162	174.1793376	178.4809482	143.1132054	56.83211172	92.79994265	66.57840957	ZEP	NC_015439.3	53007007	53012529	-	2449	protein_coding	zeaxanthin epoxidase%2C chloroplastic	FHA
101263166	208.7323965	192.8107008	124.4993496	41.52485192	106.8496612	62.76256362	LOC101263166	NC_015447.3	918872	923406	-	1237	protein_coding	pyridoxal phosphate homeostasis protein	Ala_racemase_N
544269	223.2073782	197.2582447	179.4714943	29.69966789	80.48862493	53.47542273	LeCCD1B	NC_015438.3	82073106	82085914	-	2220	protein_coding	carotenoid cleavage dioxygenase 1B%2C transcript variant 2	RPE65
544068	83.67326125	84.17646641	104.9305567	93.77769724	132.0805301	100.25791	PGH1	NC_015446.3	2370159	2374826	+	1552	protein_coding	enolase	-
101251891	266.1689916	144.478386	105.6932918	97.6258982	68.31300627	83.73665031	LOC101251891	NC_015443.3	31872827	31873618	+	792	protein_coding	wound-induced protein 1	-
101251486	116.8924246	121.8551824	123.3159434	54.15309	132.1566418	85.40436919	LOC101251486	NC_015444.3	3147000	3149591	+	992	protein_coding	ribosomal protein L30/L7 family protein	-
544272	56.55567179	56.87615205	126.9691601	10.20986214	164.9320622	69.44378895	XTH1	NC_015438.3	89687545	89690228	-	1271	protein_coding	endo-xyloglucan transferase	-
101247803	152.106034	129.5655683	112.1847304	39.15947184	135.8652906	73.79245263	LOC101247803	NC_015440.3	64862440	64868162	-	1051	protein_coding	ubiquitin-conjugating enzyme E2 2	UQ_con
543992	131.9562707	150.6881115	111.0582113	67.6511962	134.337626	88.58035629	AI	NC_015440.3	55279198	55283385	-	2173	protein_coding	beta-fructosidase	-
101246028	169.2448214	181.4080794	201.6807552	67.16045509	76.48296174	68.43550343	LOC101246028	NC_015440.3	37132430	37173076	-	5404	protein_coding	ferredoxin-dependent glutamate synthase%2C chloroplastic	GATase_2
101255489	145.6586407	148.5403999	131.6481534	118.1310151	109.1134011	116.1338923	LOC101255489	NC_015441.3	51096118	51101053	+	1004	protein_coding	uncharacterized LOC101255489	-
104645726	148.6576135	163.5297894	147.7359612	8.596141213	89.79095834	48.96412164	LOC104645726	NC_015438.3	416878	417395	+	518	protein_coding	arabinogalactan protein 13	-
101255033	186.6181925	174.23317	108.2246649	126.2721139	80.15473599	106.1982441	LOC101255033	NC_015438.3	86071300	86074034	+	1405	protein_coding	bifunctional L-3-cyanoalanine synthase/cysteine synthase 2%2C mitochondrial	PALP
101244909	175.1407139	206.443971	219.4290685	8.758854895	66.77186903	30.4635674	LOC101244909	NC_015438.3	93272681	93282294	-	3043	protein_coding	protein LNK1%2C transcript variant X4	-
101262884	221.888875	159.1745786	158.1757243	25.10073234	101.9234712	61.50773931	LOC101262884	NC_015448.3	3317028	3317767	-	740	protein_coding	uncharacterized LOC101262884	-
101268413	158.7904782	167.4692536	138.8054357	78.83685582	100.8027711	89.15430486	LOC101268413	NC_015445.3	1142888	1144829	+	1385	protein_coding	zinc finger protein CONSTANS-LIKE 4-like	CCT
101266391	177.7166808	178.7852311	138.8597003	61.84916733	93.35842001	70.01465202	LOC101266391	NC_015440.3	509337	517631	-	1877	protein_coding	3-isopropylmalate dehydratase large subunit%2C chloroplastic	Aconitase
101256570	183.3306178	198.4504882	104.3105299	46.42243416	155.6029711	84.7160598	LOC101256570	NC_015440.3	58401944	58404181	+	1051	protein_coding	probable WRKY transcription factor 70	WRKY
101250549	166.91338	185.6743466	159.7482733	29.28684824	106.6464589	56.62045093	LOC101250549	NC_015438.3	95747094	95760615	+	4028	protein_coding	presequence protease 1%2C chloroplastic/mitochondrial-like%2C transcript variant X2	-
101244441	159.3091862	166.9317863	149.3034555	15.24425043	119.5473498	52.64677983	LOC101244441	NC_015448.3	5644034	5648371	-	2149	protein_coding	chlorophyllide a oxygenase%2C chloroplastic-like	-
544177	101.0731044	104.6092755	85.25119141	127.0220646	127.9557862	127.9511878	spdsyn	NC_015442.3	526801	530346	+	1267	protein_coding	spermidine synthase	-
543835	171.604567	167.2297745	162.326924	123.0593878	59.71578786	94.55453073	THT7-1	NC_015445.3	57897000	57897740	-	741	protein_coding	N-hydroxycinnamoyl-CoA:tyramine N-hydroxycinnamoyl transferase THT7-1	-
544002	99.59622258	103.1571778	88.2500412	316.107093	84.30162886	225.8164411	LOC544002	NC_015444.3	57307180	57308853	+	1370	protein_coding	2-oxoglutarate-dependent dioxygenase 2	2OG-FeII_Oxy
101260491	116.858685	103.2399575	90.94622098	81.87824506	130.1247163	95.38375942	LOC101260491	NC_015447.3	62587416	62590383	+	592	protein_coding	probable small nuclear ribonucleoprotein F	-
543824	179.8799126	142.8123238	130.9186661	8.754813509	133.1125672	55.60949676	LOC543824	NC_015445.3	59832384	59834252	-	1544	protein_coding	alternative oxidase 1a	AOX
101258673	75.58447523	69.99550243	71.48724488	210.3068981	114.3546093	170.6888134	LOC101258673	NC_015444.3	60511711	60521481	+	1978	protein_coding	cyprosin%2C transcript variant X2	Asp
100191127	159.9101877	189.3697745	195.0205807	57.43005601	74.8312202	61.51370412	LOC100191127	NC_015438.3	81241096	81247917	+	1734	protein_coding	beta-glucosidase 01	Glyco_hydro_1
101246694	184.2815745	178.0166042	122.9090732	10.24488865	118.2331414	62.58759687	LOC101246694	NC_015449.3	5639858	5641594	-	683	protein_coding	uncharacterized LOC101246694	-
101245558	164.0291742	151.6625169	139.8683217	120.6064661	76.29094791	98.00604349	LOC101245558	NC_015444.3	10397522	10404950	-	3663	protein_coding	uncharacterized LOC101245558	S1
101263228	64.90261335	70.9952905	54.57932279	170.9464476	166.0990547	164.5313709	LOC101263228	NC_015444.3	66359742	66363095	+	1281	protein_coding	uncharacterized LOC101263228%2C transcript variant X1	-
101262001	143.1069559	155.6327723	109.4538143	15.77119082	141.5602045	61.23615225	LOC101262001	NC_015440.3	66997834	67000642	-	2174	protein_coding	cyclic dof factor 1	zf-Dof
101252850	116.0870502	106.941011	68.75002903	142.4817101	135.5192637	136.5301863	LOC101252850	NC_015440.3	62779983	62782871	-	642	protein_coding	UPF0426 protein At1g28150%2C chloroplastic	-
544110	191.5850101	203.4891256	143.6632449	0.363079024	85.81521723	34.20529887	AMT1-2	NC_015441.3	47168422	47171280	-	1752	protein_coding	ammonium transporter	Ammonium_transp
100301944	195.7911105	153.330163	104.0646419	104.9141447	88.84909448	95.29775316	LOC100301944	NC_015443.3	42550599	42552491	+	1564	protein_coding	WRKY transcription factor 1	WRKY
101246094	128.5833187	117.0301832	106.7672543	109.5016142	110.5888197	100.7425165	LOC101246094	NC_015438.3	93434038	93440592	+	1924	protein_coding	chaperone protein dnaJ A7A%2C chloroplastic-like	DnaJ_C
101254550	195.901155	176.4124985	136.8404965	11.86040731	97.51606846	44.9830574	LOC101254550	NC_015439.3	54330489	54334014	-	1668	protein_coding	protein CONSERVED IN THE GREEN LINEAGE AND DIATOMS 27%2C chloroplastic	-
543704	156.1893544	160.8715053	136.3844106	90.36499494	88.99492111	84.73039359	HDS	NC_015448.3	54273257	54280650	+	2770	protein_coding	4-hydroxy-3-methylbut-2-en-1-yl diphosphate synthase%2C transcript variant 1	-
101246242	99.58085232	116.2816074	123.7506096	130.0478496	88.78904483	110.4789894	LOC101246242	NC_015441.3	64203070	64205603	-	957	protein_coding	30S ribosomal protein S9%2C chloroplastic%2C transcript variant X1	-
101255501	188.8046545	161.8873913	139.8380668	83.11157576	93.99668115	77.23563258	SlWRKY33A	NC_015443.3	41788884	41791855	+	1954	protein_coding	WRKY transcription factor 33A	WRKY
101252988	161.2342883	149.690555	100.7253736	65.75189318	113.299337	85.53318579	LOC101252988	NC_015442.3	62956018	62960234	-	951	protein_coding	iron-sulfur assembly protein IscA%2C chloroplastic%2C transcript variant X1	-
101254454	181.468443	142.6961188	123.5792656	87.84220343	86.7011785	86.50514962	LOC101254454	NC_015440.3	115956	116652	-	697	protein_coding	ferredoxin C 1%2C chloroplastic	Fer2
101253654	137.324522	127.0120468	93.0700973	78.16399049	139.0146073	96.29778759	LOC101253654	NC_015439.3	37409543	37413935	+	2061	protein_coding	amino acid transporter AVT6A%2C transcript variant X1	Aa_trans
101249844	98.45969915	92.40674627	95.71512845	115.5068837	97.70231208	107.506599	LOC101249844	NC_015445.3	65512315	65515112	-	885	protein_coding	30S ribosomal protein S6 alpha%2C chloroplastic	-
101244324	77.1269676	90.7697101	84.6109281	53.74362429	147.9142868	112.9737276	LOC101244324	NC_015447.3	3175640	3176390	-	751	protein_coding	glycine-rich cell wall structural protein 2-like	-
101259973	156.3963421	155.635348	116.2028227	62.98162869	107.9825084	74.18711986	LOC101259973	NC_015438.3	69680728	69684973	-	2121	protein_coding	acetate/butyrate--CoA ligase AAE7%2C peroxisomal	AMP-binding
101268456	99.00117393	92.16848896	86.57115016	101.6946127	121.1715613	120.6174625	LOC101268456	NC_015440.3	56745375	56749536	+	456	protein_coding	protein mago nashi homolog	-
101248132	166.9676209	165.3850861	89.94134669	75.08344006	107.3113371	93.94585334	LOC101248132	NC_015446.3	62182514	62184599	+	1450	protein_coding	uncharacterized LOC101248132	-
101257264	97.00210221	91.48445399	81.40146749	89.98616088	135.7292733	106.1941208	LOC101257264	NC_015442.3	64658928	64662026	+	1019	protein_coding	glycine-rich RNA-binding protein 4%2C mitochondrial	RRM_1
101250512	128.370797	137.9334358	101.2458018	41.11300762	162.2359	83.30455374	LOC101250512	NC_015443.3	36600878	36601786	-	909	protein_coding	enoyl-CoA delta isomerase 2%2C peroxisomal	ECH
101244464	107.7484628	110.9735503	90.71767549	83.06753408	132.6903142	101.7238884	LOC101244464	NC_015440.3	53926519	53928361	-	734	protein_coding	ubiquitin-60S ribosomal protein L40	ubiquitin
101267134	23.53943124	10.07925044	3.747307617	535.4284556	12.0068218	372.0806443	LOC101267134	NC_015444.3	64580260	64581322	-	495	lncRNA	uncharacterized LOC101267134	-
101258804	112.4967424	92.84112086	77.27943784	113.7395187	116.7888973	126.9460657	LOC101258804	NC_015447.3	62532577	62536074	-	677	protein_coding	14 kDa zinc-binding protein	HIT
101263355	229.3758907	131.5304974	126.26088	33.93337802	103.9397604	63.47679777	LOC101263355	NC_015438.3	97593803	97596817	+	1749	protein_coding	protein EARLY-RESPONSIVE TO DEHYDRATION 7%2C chloroplastic%2C transcript variant X1	-
101251567	139.6875767	120.7200471	118.4375136	114.4849716	91.48004854	100.5790078	LOC101251567	NC_015440.3	65619278	65620091	+	814	protein_coding	uncharacterized LOC101251567	-
544296	107.9728595	105.3072388	59.61549545	47.0677123	126.8852838	69.83746614	P69B	NC_015445.3	63421145	63423551	+	2407	protein_coding	subtilisin-like protease	Peptidase_S8
101250450	93.57991938	84.03323366	45.59094423	14.26959441	199.8512982	85.11565913	SlUGT75C1	NC_015446.3	72044771	72046435	+	1665	protein_coding	ABA uridine diphosphate glucosyltransferase	UDPGT
101245698	145.1840435	144.8942971	127.3212709	87.79295621	81.69874771	78.03083804	LOC101245698	NC_015438.3	88468023	88468994	+	972	protein_coding	rubredoxin	Rubredoxin
101261919	100.6526808	96.03470237	119.6573719	76.70881584	131.9994703	90.06936118	LOC101261919	NC_015442.3	2805806	2809820	-	2086	protein_coding	ATP synthase subunit beta%2C mitochondrial	ATP-synt_ab
101243898	105.8572036	88.83789467	86.56111033	71.49200724	127.8145546	100.5819498	LOC101243898	NC_015443.3	44533400	44535852	+	561	protein_coding	protein transport protein Sec61 subunit gamma-1-like	-
101244314	178.6139112	154.7631564	127.7545052	39.95545285	97.31406431	57.09597793	LOC101244314	NC_015438.3	65866354	65871131	-	2045	protein_coding	nuclear poly(A) polymerase 3	-
101252341	107.237925	106.5411469	115.0649632	84.96542863	130.5120572	93.24488122	LOC101252341	NC_015447.3	63160104	63160809	-	706	protein_coding	40S ribosomal protein S17	-
101266231	57.28875191	57.1175576	46.41663573	63.4098878	216.0697756	115.4789324	HSP17.8	NC_015443.3	47688145	47688933	-	789	protein_coding	17.8 kDa class I heat shock protein	-
101254704	125.9239851	118.5666079	95.91173867	57.91538909	139.2861093	80.79131327	LOC101254704	NC_015443.3	40132006	40134297	+	966	protein_coding	uncharacterized LOC101254704	-
101256825	110.4557397	107.2336332	97.0982335	66.37194165	131.6731072	95.86462924	LOC101256825	NC_015448.3	51820	52163	-	265	protein_coding	uncharacterized LOC101256825	-
101253207	111.9839852	105.4143317	77.42377899	108.3155794	138.8890404	115.7367181	LOC101253207	NC_015444.3	68135672	68145632	-	1228	protein_coding	DCN1-like protein 1%2C transcript variant X2	-
101256345	150.9780917	143.3605151	104.6065705	18.87427269	142.0102421	61.66256476	LOC101256345	NC_015439.3	41360172	41365284	-	1916	protein_coding	uncharacterized LOC101256345%2C transcript variant X1	-
101247052	119.3478877	114.5445672	87.97571759	121.836437	101.5957039	124.3439263	LOC101247052	NC_015445.3	61915067	61921923	+	1364	protein_coding	ATP-dependent Clp protease proteolytic subunit-related protein 4%2C chloroplastic	-
104645851	176.8712464	156.4481967	99.82269421	113.3884179	69.54855935	89.52532229	LOC104645851	NC_015439.3	42337947	42342635	+	1407	protein_coding	golgin candidate 6-like%2C transcript variant X2	-
101243659	220.4560968	91.96940828	103.3332909	24.96531368	133.3123313	67.25802788	SAP11	NC_015439.3	50312361	50313196	+	730	protein_coding	stress-associated protein 11	zf-AN1
101247702	110.656013	119.390737	105.9143944	138.7681611	111.9827223	116.1616103	LOC101247702	NC_015440.3	53746247	53752655	-	1697	protein_coding	serine/arginine-rich splicing factor SR34A%2C transcript variant X1	RRM_1
101247875	105.0536565	89.65445656	95.78638572	65.56054218	122.830143	94.35144568	LOC101247875	NC_015439.3	53747870	53751037	+	718	protein_coding	cytochrome c oxidase subunit 6a%2C mitochondrial	-
101261844	91.95221527	106.484079	101.0637907	84.83458888	118.7382066	99.79386793	LOC101261844	NC_015445.3	59365549	59368099	-	1097	protein_coding	60S ribosomal protein L7-3	-
101268200	179.1889511	167.3778509	120.9596594	9.247794593	109.2425525	50.1632278	LOC101268200	NC_015444.3	63474009	63479394	+	1331	protein_coding	DNAJ heat shock N-terminal domain-containing protein	DnaJ
101257282	88.93297133	87.51208639	85.91561552	68.28790281	142.3118767	99.64152278	LOC101257282	NC_015444.3	52398116	52402399	-	1095	protein_coding	40S ribosomal protein S3-2	-
101251005	64.86945252	52.88674097	46.91367671	17.89318217	266.9376088	104.3774391	LOC101251005	NC_015444.3	64177748	64178782	-	807	protein_coding	heavy metal-associated isoprenylated plant protein 13	-
101255117	143.2470986	114.5171377	114.3381912	47.93479798	125.3964414	81.30766029	LOC101255117	NC_015444.3	59138681	59144101	-	1406	protein_coding	levodione reductase%2C transcript variant X2	-
101255522	96.52983858	109.0058481	106.6862385	125.1976197	111.1722015	115.3541913	LOC101255522	NC_015438.3	2920099	2924320	-	3188	protein_coding	UBP1-associated protein 2A%2C transcript variant X4	RRM_1
101251456	187.7725482	158.5222024	134.7177219	32.04202058	95.93213506	53.1884083	LOC101251456	NC_015440.3	71757867	71761575	+	2692	protein_coding	probable GTP diphosphokinase RSH2%2C chloroplastic	-
101260416	130.4708599	107.9572404	107.1853272	60.25073888	117.1399325	81.767623	LOC101260416	NW_020442860.1	863	4114	-	1183	protein_coding	RGG repeats nuclear RNA binding protein A-like	-
101266129	87.92870437	91.30586714	90.12017205	151.1784924	130.9599	129.8418522	LOC101266129	NC_015443.3	46620271	46627192	+	2747	protein_coding	cell division cycle protein 48 homolog	AAA
101245163	183.3825585	166.3193325	149.5611386	124.6496114	38.50982212	89.10908703	LOC101245163	NC_015442.3	2237448	2239398	+	927	protein_coding	photosynthetic NDH subunit of lumenal location 2%2C chloroplastic%2C transcript variant X2	-
100134894	105.5335214	107.2130216	95.94517665	37.80075795	138.7569517	82.94651235	LOC100134894	NC_015446.3	4869070	4870348	+	695	protein_coding	glutathione S-transferase-like protein	GST_N
101264467	107.4695549	104.7138458	107.5622585	123.6458236	112.1754567	114.8810323	LOC101264467	NC_015438.3	91889176	91900019	-	1476	protein_coding	KH domain-containing protein At1g09660/At1g09670	-
101263158	105.190475	82.70712782	55.39715968	43.59471615	147.6036034	81.10910679	LOC101263158	NC_015438.3	87289759	87290535	+	777	protein_coding	auxin-responsive protein SAUR32	Auxin_inducible
101253030	135.3631903	135.3573756	111.6282011	83.48787598	87.44915938	85.31230036	PMT5	NC_015438.3	96321065	96324236	+	1853	protein_coding	polyol transporter 5-like	Sugar_tr
101260288	154.4084879	158.966163	102.4056699	2.589114079	132.5873162	51.17091941	LOC101260288	NC_015447.3	65022101	65024734	+	1339	protein_coding	caffeic acid 3-O-methyltransferase 1	-
100191114	117.5984199	152.517218	106.8325009	89.02639688	125.467461	98.05489324	LOC100191114	NC_015438.3	308945	312434	+	1503	protein_coding	jasmonate ZIM-domain protein 3%2C transcript variant X1	Zim
101266046	144.7620493	158.913877	97.46307641	6.430665203	102.1468777	46.46811488	LOC101266046	NC_015444.3	49500211	49501908	+	1464	protein_coding	heat stress transcription factor A-2-like	HSF_DNA-bind
101247392	102.7451398	132.8807431	173.7633748	43.59733267	89.65174299	61.12544156	LOC101247392	NC_015439.3	40800494	40801197	+	704	protein_coding	uncharacterized LOC101247392	-
101246382	62.93229373	70.26190961	77.34807912	162.4871485	121.4109579	132.5959944	LOC101246382	NC_015438.3	87595380	87599836	-	2483	protein_coding	gonidialess A/Zuotin related factor-like protein	DnaJ
101262900	146.9644579	145.4119422	104.571868	75.3849531	92.0524755	88.79299843	LOC101262900	NC_015440.3	54243675	54247346	-	1475	protein_coding	protein phosphatase 2C 57	PP2C
101250951	92.78508268	92.93995836	82.67318214	78.45966621	121.8922572	95.8821907	LOC101250951	NC_015439.3	40681116	40683551	+	1146	protein_coding	40S ribosomal protein S4	Ribosomal_S4e
543511	82.53203308	90.38458272	67.86556293	62.61126503	161.4261651	100.9151896	LOC543511	NC_015441.3	1894256	1896955	+	1272	protein_coding	probable xyloglucan endotransglucosylase/hydrolase protein 27	-
101251692	101.1829122	95.07119071	102.170182	68.32340387	104.5239024	97.80870262	LOC101251692	NC_015443.3	48822830	48824600	-	405	protein_coding	wound-induced basic protein	-
543525	85.67438351	84.46249943	106.3630989	71.29811261	124.8354184	89.99437614	LOC543525	NC_015447.3	55547701	55552415	-	931	protein_coding	vacuolar proton ATPase proteolipid subunit	-
101264576	168.8698328	155.1116065	102.8378681	13.99337791	105.0347025	50.43367629	LOC101264576	NC_015439.3	54830666	54838781	+	2232	protein_coding	nicotinate phosphoribosyltransferase 2	-
101245519	106.0089682	84.90535701	74.15475239	2.055580261	106.542012	42.40466471	LOC101245519	NC_015439.3	43659747	43666974	-	1996	protein_coding	allantoinase	Amidohydro_1
101265967	109.1780411	106.4643328	82.90785407	104.667557	124.9179075	109.8332821	LOC101265967	NC_015447.3	626407	631137	-	1059	protein_coding	protein CWC15 homolog	-
101252762	153.6407897	166.643312	113.2740034	27.66575062	120.552235	58.72546643	LOC101252762	NC_015449.3	66399357	66402816	-	2251	protein_coding	protein TIC 55%2C chloroplastic%2C transcript variant X2	-
101253794	111.381775	112.563331	86.08519761	97.89537846	128.9950539	98.98632114	LOC101253794	NC_015443.3	44087246	44096461	+	2631	protein_coding	protein EXECUTER 2%2C chloroplastic%2C transcript variant X1	-
101249675	109.3489962	97.70121693	56.66959473	16.19400715	188.6102653	78.5428404	LOC101249675	NC_015446.3	2206586	2211088	+	2021	protein_coding	sulfite exporter TauE/SafE family protein 4	-
101259949	153.7643484	158.5156328	127.9766428	69.04635785	72.02834648	76.2794003	LOC101259949	NC_015443.3	48611709	48613146	+	831	protein_coding	NAD(P)H-quinone oxidoreductase subunit U%2C chloroplastic	DnaJ
101244237	153.993655	149.4837516	107.4272299	59.99634886	103.4396177	75.45121201	LOC101244237	NC_015438.3	86703588	86705373	-	1786	protein_coding	hydroquinone glucosyltransferase	UDPGT
543750	121.8308822	121.7548306	152.0658555	90.5267054	84.54986191	84.98434302	SlIAA9	NC_015441.3	61845929	61851335	+	1795	protein_coding	auxin-responsive protein IAA9	-
101266364	162.0838909	150.09914	135.166263	83.97716452	60.69928354	83.87745178	LOC101266364	NC_015446.3	69293912	69296143	+	1012	protein_coding	photosynthetic NDH subunit of subcomplex B 5%2C chloroplastic	-
101261162	121.7700835	112.1072639	95.46654588	85.26071827	110.6600922	81.37460953	LOC101261162	NC_015438.3	88080913	88084888	+	833	protein_coding	sec-independent protein translocase protein TATA%2C chloroplastic	-
101244904	80.34547602	73.15743576	62.26418918	49.7927194	99.13821222	127.4126727	LOC101244904	NC_015438.3	87527339	87529436	-	702	protein_coding	40S ribosomal protein S20-2	Ribosomal_S10
101245574	124.6025362	121.3756958	131.2041235	84.53763228	86.79256744	75.3600323	LOC101245574	NC_015445.3	62006601	62010453	-	1222	protein_coding	50S ribosomal protein L19-2%2C chloroplastic	-
101254318	83.49226185	95.09841981	80.44574347	62.16573032	144.9839021	91.0170395	LOC101254318	NC_015445.3	1461317	1463811	-	836	protein_coding	60S ribosomal protein L32-1	-
101253367	158.9131177	153.1947446	144.7266944	59.15530172	81.99382023	62.56489184	LOC101253367	NC_015440.3	68271007	68273727	+	1142	protein_coding	uncharacterized LOC101253367%2C transcript variant X1	-
100736446	138.8120956	141.4149645	117.3974204	60.21471733	99.57272069	71.00722947	CYP51	NC_015438.3	2174569	2178590	+	1751	protein_coding	obtusifoliol 14alpha-demethylase	p450
101260459	264.3179992	194.9804769	104.5772756	149.0663941	28.34148819	89.29851393	LOC101260459	NC_015445.3	65126695	65128310	+	1127	protein_coding	hornerin	-
543901	182.7316312	173.1912324	138.5853497	55.13867637	63.0494615	58.61902286	GPAT	NC_015445.3	60594055	60607286	+	1937	protein_coding	glycerol-3-phosphate acyltransferase%2C transcript variant X3	Acyltransferase
101249534	117.7246684	111.5229125	120.1323592	4.548560313	115.9607854	52.20295897	LOC101249534	NC_015440.3	61803018	61810181	+	1860	protein_coding	monoacylglycerol lipase	-
101246982	86.1009566	81.0251058	69.44724971	29.8978812	157.009134	75.63965248	LOC101246982	NC_015439.3	53787558	53789024	-	1267	protein_coding	homeobox-leucine zipper protein HAT22	Homeobox
101249490	96.33701907	88.13621002	81.63623654	90.27445115	125.2709814	110.9614383	LOC101249490	NC_015446.3	67216465	67220760	-	1206	protein_coding	uncharacterized protein OsI_027940	-
101253550	155.1685634	142.8596606	102.9654163	62.31480881	96.94136273	71.34317785	LOC101253550	NC_015439.3	49989897	49995450	+	1668	protein_coding	Monodehydroascorbate reductase (NADH)-like protein	Pyr_redox_2
778250	83.72057703	75.06049611	70.33700786	143.7984611	117.82296	126.8883722	SlFKBP12	NC_015438.3	93672595	93674812	-	591	protein_coding	peptidyl-prolyl isomerase FKBP12	FKBP_C
101247019	116.9118104	116.1088069	94.31997891	93.64861084	107.9373445	90.80456953	LOC101247019	NC_015442.3	22690079	22709157	-	2248	protein_coding	ferrochelatase-2%2C chloroplastic	-
101245545	104.0051084	108.3429189	88.01739832	140.7611858	103.5465579	117.8622723	LOC101245545	NC_015442.3	10760577	10765452	+	1372	protein_coding	Ran BP2/NZF zinc finger-like superfamily protein	zf-RanBP
101256398	97.95295182	91.72424164	85.7543415	60.95599535	138.37784	86.96119661	LOC101256398	NC_015444.3	67179850	67182281	-	1066	protein_coding	40S ribosomal protein S8	-
101259035	103.1028807	103.5248955	114.3757411	149.4011622	74.29962288	115.7127361	LOC101259035	NC_015440.3	70581798	70587312	-	2263	protein_coding	ruBisCO large subunit-binding protein subunit beta%2C chloroplastic	-
101266495	106.9508941	102.9093035	76.55214131	79.93080973	116.3112447	99.69530052	LOC101266495	NC_015440.3	60982400	60987633	-	840	protein_coding	uncharacterized LOC101266495	-
101247253	91.50838825	60.54332366	104.5608636	9.718415205	84.2460219	35.59584813	LOC101247253	NC_015438.3	80931184	80932598	-	756	protein_coding	protein YLS3	-
101253508	90.78115936	98.57056929	73.43736274	103.9794825	127.6548862	103.4958078	LOC101253508	NC_015445.3	694828	697738	+	1601	protein_coding	phytochrome-interacting ankyrin-repeat protein 2	-
101263853	121.4283079	116.0711426	100.6996123	101.6596761	94.83930761	104.7441522	LOC101263853	NC_015438.3	93064954	93068503	-	1126	protein_coding	glycine-rich RNA-binding protein RZ1A%2C transcript variant X1	RRM_1
101248896	116.3106061	106.7700919	102.5410357	81.43628945	107.9322906	84.24076743	LOC101248896	NC_015445.3	1275091	1279489	-	1026	protein_coding	probable phospholipid hydroperoxide glutathione peroxidase	GSHPx
101267005	187.8743213	181.1873974	109.0216795	67.39978725	103.0402168	79.88850748	LOC101267005	NC_015440.3	56335275	56356515	-	1167	protein_coding	ethylene-responsive transcription factor 5-like%2C transcript variant X2	AP2
101263826	11.12258349	17.51783665	57.28685375	108.4782803	136.511215	130.1096896	DEFL1	NC_015444.3	2394577	2395661	-	582	protein_coding	defensin-like protein	-
101256680	146.4678601	156.9808586	111.7405535	42.74044936	88.35706906	56.89337052	LOC101256680	NC_015443.3	36895343	36897523	-	1975	protein_coding	uncharacterized LOC101256680	-
544039	178.0420782	165.7185184	138.4658797	54.6483368	65.19826136	57.18273079	agpL3	NC_015438.3	78782888	78786997	+	1792	protein_coding	ADP-glucose pyrophosphorylase large subunit	-
101250742	150.2502983	140.1134183	113.8328901	31.19641746	124.2886359	67.9048972	LOC101250742	NC_015438.3	89617991	89618773	-	783	protein_coding	rapid alkalinization factor	-
101250594	106.9508941	94.2177602	88.07562077	70.73899243	110.0899097	86.67186431	LOC101250594	NC_015441.3	2378933	2381186	-	830	protein_coding	glutamic acid-rich protein	-
101254096	173.9722571	171.6192831	123.0265317	61.97387696	74.88134783	61.96805336	LOC101254096	NC_015442.3	60942844	60947175	+	1379	protein_coding	uncharacterized LOC101254096	-
101263901	158.9583144	162.295878	157.0335449	78.38367091	39.03227196	62.67714635	LOC101263901	NC_015441.3	60655421	60660630	-	1505	protein_coding	thylakoid lumenal 29 kDa protein%2C chloroplastic-like	-
101261496	81.19053923	76.18873327	69.62964408	124.335627	95.30840347	106.0617129	LOC101261496	NC_015440.3	20410419	20411112	+	694	protein_coding	histone H2B	Histone
101263737	95.34948135	98.07931508	89.27043683	123.3085111	98.81875628	114.2127084	LOC101263737	NC_015445.3	24039808	24050091	-	2852	protein_coding	DEAD-box ATP-dependent RNA helicase 3%2C chloroplastic	DEAD
101250846	179.206115	157.8400239	183.9619557	27.84395706	46.64110063	35.66443795	LOC101250846	NC_015447.3	55980533	55990398	-	1710	protein_coding	triosephosphate isomerase%2C chloroplastic%2C transcript variant X2	-
101255002	86.34350574	95.35702968	93.26145902	125.4609684	85.00217227	109.6145172	LOC101255002	NC_015443.3	1714877	1717812	+	1047	protein_coding	uncharacterized LOC101255002	-
101244954	110.467312	123.1681432	126.966306	108.008537	98.73906452	107.891044	LOC101244954	NC_015442.3	10702415	10705112	-	826	protein_coding	non-specific lipid transfer protein GPI-anchored 1	-
101267842	86.354563	95.94233356	121.9243655	59.33953262	120.3039407	78.77487039	LOC101267842	NC_015446.3	67445158	67447508	+	953	protein_coding	60S ribosomal protein L18-2	-
101246171	116.8760855	115.4226016	88.23510666	68.27334186	130.5304753	87.17891585	rnaseLER	NC_015446.3	18431614	18443510	+	1153	protein_coding	T2-type RNase	Ribonuclease_T2
101261539	65.91528107	78.60230676	120.8480969	93.73050037	119.8053958	95.98542104	LOC101261539	NC_015445.3	46727996	46736337	-	3696	protein_coding	cellulose synthase A catalytic subunit 1 [UDP-forming]	-
101268859	146.8038843	141.7831655	110.6406373	85.22539179	83.66043574	81.31848835	LOC101268859	NC_015441.3	4689942	4695836	+	1551	protein_coding	THO complex subunit 4D-like%2C transcript variant X1	RRM_1
101245763	123.660918	117.5946719	101.4608134	25.5921794	119.4530336	61.89037961	LOC101245763	NC_015443.3	1356250	1361713	-	1336	protein_coding	gamma-interferon-responsive lysosomal thiol protein	-
100191111	80.57851399	43.60621575	34.87116417	173.1347562	232.6470691	200.3781031	LOC100191111	NC_015438.3	94321306	94322137	+	832	protein_coding	PR1 protein	SCP
101251142	96.03571253	90.89513994	78.41639987	0.308793422	145.7627414	58.92961712	LOC101251142	NC_015439.3	48085099	48087914	+	1133	pseudogene	-	-
101257026	148.2466663	132.2767595	152.711556	39.46782879	86.16657489	57.67071048	LOC101257026	NC_015438.3	85058364	85059160	+	797	protein_coding	BON1-associated protein 2	-
101243814	88.75162994	113.1193551	97.04144824	17.92382082	123.5017936	60.62160294	LOC101243814	NC_015446.3	4793611	4797156	+	1141	protein_coding	uncharacterized LOC101243814%2C transcript variant X2	-
101245873	117.4853303	115.077887	97.36908152	76.47694057	112.3598536	85.7696168	LOC101245873	NC_015446.3	18628521	18631296	+	1377	protein_coding	60S ribosomal protein L5	-
101259309	100.2328254	101.5682769	65.00315778	97.92155507	121.6754303	118.1510611	LOC101259309	NC_015448.3	54326479	54327367	+	889	protein_coding	uncharacterized LOC101259309	-
101253726	130.4206217	135.9552281	105.331617	85.65355033	95.36409526	84.20973525	LOC101253726	NC_015438.3	89733065	89741566	+	1505	protein_coding	ATP-dependent Clp protease proteolytic subunit-related protein 3%2C chloroplastic%2C transcript variant X1	-
101258170	150.6901894	132.1781491	82.67865	129.5799472	56.86753697	102.2449503	LOC101258170	NC_015444.3	67360737	67362054	-	1093	protein_coding	nuclear transcription factor Y subunit B-3	-
101248630	52.20772736	69.68574514	127.9727191	132.8992654	88.05083113	103.0595249	LOC101248630	NC_015447.3	62255628	62258629	-	1765	protein_coding	tubulin beta-5 chain	Tubulin
101256975	70.34875447	54.5996663	37.90167605	30.8475326	188.1445149	96.14143056	LOC101256975	NC_015443.3	2978210	2980912	+	1029	protein_coding	universal stress protein PHOS34	Usp
101255492	80.43913302	109.4701307	159.9651262	4.278885171	89.83469346	39.44975332	LOC101255492	NC_015441.3	66092418	66097679	-	1613	protein_coding	uncharacterized LOC101255492	-
101247665	98.95261182	88.69375696	73.40377305	69.64884485	114.822126	90.60742488	LOC101247665	NC_015447.3	1111906	1113328	-	727	protein_coding	probable histone H2A.1	Histone
101251804	97.1479195	90.90376309	91.08802422	40.89900346	118.7373852	73.82324943	LOC101251804	NC_015438.3	3046114	3049266	+	766	protein_coding	60S ribosomal protein L30	-
101258773	163.8719941	143.1020441	110.615993	21.83315197	107.5626594	49.40765392	LOC101258773	NC_015445.3	64279942	64281912	-	1971	protein_coding	5-amino-6-(5-phospho-D-ribitylamino)uracil phosphatase%2C chloroplastic	-
101266578	106.9410875	115.5473986	87.74936966	77.71345957	114.2314748	84.57970704	LOC101266578	NC_015447.3	64738526	64743926	+	1148	protein_coding	prosaposin	-
101266399	102.3877448	114.2375554	96.08083084	61.84236929	103.4163444	85.61510627	LOC101266399	NC_015440.3	51745138	51747569	+	845	protein_coding	40S ribosomal protein S18	-
544163	193.4024771	179.0666304	115.9625223	24.43431312	80.58335908	40.88090395	LeNCED1	NC_015444.3	64491670	64493835	-	2166	protein_coding	nine-cis-epoxycarotenoid dioxygenase	RPE65
101255941	78.07303303	76.0995691	59.25896041	93.11657271	135.0026787	117.938897	LOC101255941	NC_015447.3	64608882	64611582	+	553	protein_coding	uncharacterized LOC101255941	-
101262117	90.92990999	85.55861857	64.49203798	92.05909722	119.0815239	105.6785932	LOC101262117	NC_015443.3	1998081	1998743	+	663	protein_coding	mitochondrial import receptor subunit TOM9-2	-
101246381	12.03347977	3.413574502	16.1552573	49.18177041	135.0705353	98.34641613	LOC101246381	NC_015446.3	70825864	70827646	-	842	protein_coding	pathogenesis-related protein STH-2-like	-
778249	77.87481013	73.5988745	68.19601377	78.98819653	161.3346423	104.2587909	CIP2b	NC_015438.3	78862632	78866638	-	1330	protein_coding	CONSTANS interacting protein 2b%2C transcript variant X2	-
101260066	47.43094191	46.9798416	54.51742424	45.75948653	132.8167677	93.27411547	LOC101260066	NC_015444.3	67963425	67965270	+	718	lncRNA	uncharacterized LOC101260066	-
101249155	163.219342	166.449644	155.5559617	46.60674883	56.33463102	47.46371618	LOC101249155	NC_015440.3	53620484	53624121	+	1833	protein_coding	uncharacterized LOC101249155	START
101244759	164.1386818	168.0272701	148.8640045	48.54397759	66.58076225	54.43785885	LOC101244759	NC_015440.3	64948233	64953322	-	1047	protein_coding	uncharacterized LOC101244759	-
101260685	65.25648408	84.12279368	93.56061048	83.27389542	115.1300508	98.92284112	LOC101260685	NC_015439.3	47660495	47661285	-	791	protein_coding	chaperone protein dnaJ 11%2C chloroplastic	DnaJ
543735	147.3028044	120.0972157	88.83703402	60.80864185	87.48685893	90.47053686	sumo	NC_015446.3	57194067	57197575	+	522	protein_coding	SUMO protein	-
101249651	133.9883801	124.9701628	98.99228794	62.13325493	90.55923555	76.34634111	LOC101249651	NC_015443.3	42731989	42735485	+	1291	protein_coding	chromophore lyase CRL%2C chloroplastic%2C transcript variant X1	-
101244598	118.7703428	136.6725849	112.7863659	28.86104946	114.4054676	58.24590343	LOC101244598	NC_015444.3	59670731	59673470	-	1955	protein_coding	protein NRT1/ PTR FAMILY 6.4	-
101245896	77.70256428	53.66021572	41.53114313	19.1961448	181.8915763	83.61010495	LOC101245896	NC_015447.3	51284347	51289831	-	1806	protein_coding	cytochrome P450 CYP72A219	p450
101247416	138.1597039	139.9837706	139.5636468	87.20727734	56.57565849	76.46749678	LOC101247416	NC_015440.3	67610852	67613521	-	1569	protein_coding	photosynthetic NDH subunit of subcomplex B 1%2C chloroplastic	-
101267311	184.4141202	164.0355794	124.3593089	28.59597068	65.46684939	41.27199491	LOC101267311	NC_015442.3	6724938	6728347	-	2180	protein_coding	inorganic phosphate transporter 2-1%2C chloroplastic	-
101257806	91.99046044	83.5672541	78.76850429	17.97939057	152.5689063	70.49437817	LOC101257806	NC_015446.3	58881232	58883929	+	1233	protein_coding	desumoylating isopeptidase 1	-
101252323	97.86423585	88.38521626	85.12464293	43.90003744	130.3147662	72.30613702	LOC101252323	NC_015446.3	1044356	1047609	+	1094	protein_coding	cell number regulator 8	-
100736439	139.4134462	125.2749754	100.1529176	33.57270707	105.6188013	57.12776642	TIL	NC_015449.3	3377697	3380456	+	558	protein_coding	temperature-induced lipocalin	Lipocalin_2
101255051	95.2807631	105.7447372	68.68536604	0.980523237	120.5003113	51.22305829	LOC101255051	NC_015448.3	1022157	1023898	-	1038	protein_coding	3-oxo-5-alpha-steroid 4-dehydrogenase 1	-
novel.69	128.6762164	125.3787646	95.26355749	68.37230155	99.50242496	90.86314485	-	NC_015439.3	51622097	51626917	+	2385	-	-	-
101260092	102.8851726	97.01992022	79.56008496	80.79817554	118.1287154	94.00073811	LOC101260092	NC_015447.3	60154367	60157584	+	929	protein_coding	nascent polypeptide-associated complex subunit alpha-like protein 1	-
100301943	164.8678671	135.3240501	104.4922316	77.88324353	62.87939802	72.5029617	hb-1	NC_015439.3	50157760	50160745	+	858	protein_coding	homeodomain leucine zipper protein	HALZ
101266592	94.96889788	97.99867213	71.15007862	35.95189141	118.8764221	70.21949867	LOC101266592	NC_015439.3	38898989	38904616	-	1726	protein_coding	allantoate deiminase 2	Peptidase_M20
101264138	84.7961056	79.55270874	75.77989911	70.55030448	130.4768321	95.4897315	LOC101264138	NC_015444.3	66370944	66372943	+	1013	protein_coding	60S ribosomal protein L8	Ribosomal_L2_C
101253996	165.6906666	145.0357258	121.4331649	36.61356426	74.55495158	51.56595176	LOC101253996	NC_015441.3	59030916	59033118	-	1204	protein_coding	light-harvesting complex-like protein OHP2%2C chloroplastic%2C transcript variant X3	-
101260427	70.00455745	65.30823664	72.41594526	42.79030753	130.3205167	80.25456524	LOC101260427	NC_015441.3	60507448	60508666	+	1219	protein_coding	protein EXORDIUM-like	-
544104	177.4756404	167.0000233	131.8693453	16.40469256	79.29648347	38.25308907	LCY1	NC_015441.3	11950236	11952073	+	1838	protein_coding	lycopene beta-cyclase%2C transcript variant 1	-
543606	108.3944451	93.64885141	68.41996702	62.16353652	116.3131842	95.75599311	TIM10	NC_015446.3	5050351	5055978	-	659	protein_coding	small zinc finger-like protein	-
101248174	85.92971767	85.09043265	59.18182801	74.76034012	129.6958918	95.07643444	LOC101248174	NC_015440.3	3347861	3352725	-	659	protein_coding	uncharacterized LOC101248174	-
101259869	142.5951101	134.3024075	99.17097071	51.445885	82.81015916	56.91065983	LOC101259869	NC_015438.3	2752256	2757481	+	1234	protein_coding	uncharacterized LOC101259869	-
101254600	100.0356363	133.675117	67.41534226	82.3206935	124.1854309	100.6280038	LOC101254600	NC_015443.3	41810139	41811109	+	884	protein_coding	uncharacterized LOC101254600	-
101255357	102.7587028	92.25360155	77.91251862	73.42548859	123.178954	85.73142998	LOC101255357	NC_015439.3	44241006	44247620	-	1238	protein_coding	eukaryotic translation initiation factor 3 subunit J	-
101245084	191.2353393	94.03071655	120.4942053	51.94032931	121.0899249	75.28951481	LOC101245084	NC_015445.3	62032925	62034911	-	823	protein_coding	uncharacterized LOC101245084%2C transcript variant X1	-
101250923	152.5660735	126.8505761	45.060684	4.843257585	125.7177538	50.33044976	LOC101250923	NC_015446.3	62469853	62471126	-	1274	protein_coding	EID1-like F-box protein 3	-
101263496	14.0354207	11.02231654	13.29981654	418.8079244	42.83863584	245.5572122	LOC101263496	NC_015449.3	59396164	59399671	+	2278	protein_coding	plastidic ATP/ADP-transporter	-
543758	72.64674172	58.57790391	48.6104418	194.2124978	128.7110495	170.8424587	LOC543758	NC_015438.3	88055043	88056395	-	998	protein_coding	wound-induced protein WIN1-like	-
101246321	153.0862269	152.1758037	107.5379388	34.57288702	91.72101057	58.33642636	LOC101246321	NC_015440.3	37406572	37410974	+	1908	protein_coding	guanylate kinase%2C transcript variant X2	-
101257705	115.726751	105.2934969	101.1887127	6.413088517	127.2204417	51.98930317	ARS1	NC_015438.3	86276475	86284302	-	1592	protein_coding	R1-MYB type transcription factor ARS1	Myb_DNA-binding
101055533	88.91659988	92.01956498	81.37037054	143.3485938	102.1132458	123.9503979	LOC101055533	NC_015445.3	329679	333113	+	1570	protein_coding	Hop-interacting protein THI119%2C transcript variant X1	-
101257764	156.7195582	144.3409778	93.35943714	12.65792666	105.2045263	53.57289885	LOC101257764	NC_015441.3	64618669	64623307	-	1779	protein_coding	uncharacterized protein At1g01500%2C transcript variant X4	-
101262238	127.9012135	123.9006287	104.273766	49.99124577	101.8786292	69.59064821	LOC101262238	NC_015445.3	61250529	61257028	-	1679	protein_coding	tobamovirus multiplication protein 2A%2C transcript variant X1	Tetraspannin
544082	40.13383271	31.31547843	16.14290481	180.147902	253.125225	211.9050786	TPM-1	NC_015445.3	64005120	64005997	+	878	protein_coding	osmotin-like protein OSML13	Thaumatin
101250104	34.05726388	31.7433819	23.72895347	279.3092249	100.0351659	198.3472487	SlALDH2B7a	NC_015440.3	65653824	65658359	+	1828	protein_coding	aldehyde dehydrogenase family 2 member B7a	Aldedh
101267998	89.80609431	89.41864061	87.01543142	54.7900105	114.3501206	88.46775398	LOC101267998	NC_015443.3	1284893	1285380	-	393	lncRNA	uncharacterized LOC101267998	-
101266230	83.2408873	92.48807846	97.25704538	91.36916642	93.09547377	83.64412362	LOC101266230	NC_015443.3	37375361	37379444	-	825	protein_coding	acyl carrier protein 1%2C chloroplastic%2C transcript variant X2	PP-binding
101263877	121.1469996	125.4120706	98.47613491	87.68503064	103.3222048	110.5330022	LOC101263877	NC_015440.3	2399944	2401125	-	979	protein_coding	heavy metal-associated isoprenylated plant protein 39	HMA
101267965	128.3400462	143.6261714	128.3501164	30.12334045	92.84477222	52.66721882	LOC101267965	NC_015448.3	52722376	52732626	-	2193	protein_coding	magnesium transporter MRS2-11%2C chloroplastic%2C transcript variant X2	-
101267654	114.19939	106.7594008	79.98872006	86.15551855	111.9240965	87.35099916	LOC101267654	NC_015438.3	93864294	93869223	-	1147	protein_coding	magnesium-dependent phosphatase 1%2C transcript variant 1	-
101245220	66.63114102	64.03592152	62.61674318	44.41700751	156.3885113	94.36914603	CER6	NC_015439.3	49288480	49290668	+	2063	protein_coding	3-ketoacyl-CoA synthase 6	-
101265738	74.97967741	86.76919941	99.78690192	58.4144315	106.6123755	77.27248207	LOC101265738	NC_015443.3	45693603	45695576	-	765	protein_coding	40S ribosomal protein S11	-
101251327	187.4996009	160.328097	176.3686281	2.829690613	71.77628725	30.71490824	LOC101251327	NC_015438.3	84796732	84800990	-	1124	protein_coding	uncharacterized LOC101251327	-
101255370	137.118857	126.7277792	113.8651462	55.99960003	80.11840614	64.98788081	LOC101255370	NC_015440.3	5900995	5906886	+	1241	protein_coding	thylakoid membrane protein slr0575	-
101262008	97.33703605	92.98246294	86.80140697	87.88367631	108.3489847	88.54736077	LOC101262008	NC_015441.3	63916409	63930065	+	1503	protein_coding	uroporphyrinogen-III synthase%2C chloroplastic%2C transcript variant X2	HEM4
101256741	143.2053683	124.9452386	115.8848829	53.50247836	89.46131837	73.17377565	LOC101256741	NC_015448.3	31933079	31936748	-	1441	protein_coding	probable CCR4-associated factor 1 homolog 7%2C transcript variant X1	CAF1
101262218	121.3531121	145.0502372	117.3129204	91.29173903	62.81095999	80.57177309	LOC101262218	NC_015443.3	35964046	35966552	+	956	protein_coding	rhodanese-like domain-containing protein 14%2C chloroplastic	Rhodanese
104645898	82.25549726	88.86437575	85.69869068	77.70024129	120.1733514	91.72853683	LOC104645898	NC_015439.3	40667256	40669719	+	1201	protein_coding	40S ribosomal protein S4	Ribosomal_S4e
112941728	151.9150303	220.1899112	244.6863375	30.27291659	23.56099621	28.44916882	LOC112941728	NC_015443.3	43547217	43547299	-	83	snoRNA	small nucleolar RNA R44/J54/Z268 family	-
101265176	84.4256123	91.44828227	99.13331968	79.70882056	122.4104285	96.71225621	LOC101265176	NC_015438.3	96806559	96817030	-	3025	protein_coding	V-type proton ATPase subunit a3	-
101262088	98.47790042	85.26847426	67.80324377	62.07783572	114.7919396	76.38785895	LOC101262088	NC_015449.3	59284290	59292658	-	954	protein_coding	putative cytochrome c oxidase subunit 5b-like	-
101265426	15.11673415	12.37917465	9.680459796	48.10194073	227.9254174	110.9430923	LOC101265426	NC_015441.3	1636392	1640879	+	1415	protein_coding	1-aminocyclopropane-1-carboxylate oxidase homolog 4	2OG-FeII_Oxy
543509	80.08171246	79.1868603	83.14242212	74.27829525	131.4747876	86.03706491	ArcA2	NC_015440.3	69239219	69241199	-	1306	protein_coding	ArcA2 protein	WD40
101263673	198.8681492	186.5272032	104.7383294	1.168969892	72.51959032	30.92346681	LOC101263673	NC_015440.3	1197427	1199004	+	1306	protein_coding	uncharacterized LOC101263673	-
101265244	133.2009573	142.0648763	109.0943135	78.62206648	73.52500616	71.37990996	LOC101265244	NC_015443.3	42271954	42277217	+	1212	protein_coding	biotin carboxyl carrier protein of acetyl-CoA carboxylase%2C transcript variant X1	Biotin_lipoyl
101244642	84.17350801	89.99282292	96.00746688	124.7283235	78.66728624	108.2285308	LOC101244642	NC_015449.3	5274592	5277182	-	969	protein_coding	50S ribosomal protein L13%2C chloroplastic	-
543917	264.2428106	171.0642771	72.65804976	7.377364203	80.42892825	34.27040613	NAC1	NC_015441.3	2856617	2858593	+	1302	protein_coding	NAC domain protein	NAM
101246256	100.9075572	88.59960891	106.8650262	72.97614604	107.5982848	73.38346239	LOC101246256	NC_015443.3	40263092	40265477	-	1114	protein_coding	60S ribosomal protein L7a-2	-
101265524	151.4794436	152.6220837	116.0512343	17.21129178	87.1757611	47.29181819	LOC101265524	NC_015449.3	66079207	66082996	-	3075	protein_coding	protein phosphatase 2C 53%2C transcript variant X2	PP2C
100736437	90.52874221	75.36599647	57.81199539	111.6243131	106.3061839	104.7107634	PIIGLB1	NC_015443.3	3327738	3331440	+	993	protein_coding	PII-like protein	-
101262000	78.62647418	88.21595934	86.62505149	102.9416756	106.1547056	95.90484091	LOC101262000	NW_020442500.1	4424	8552	+	1192	protein_coding	probable ATP synthase 24 kDa subunit%2C mitochondrial	-
101262441	86.48182349	82.82514489	85.24095348	58.77862741	131.2174096	79.04422554	LOC101262441	NC_015445.3	55968759	55973833	+	770	protein_coding	cytochrome b-c1 complex subunit 7	-
101248373	159.8345288	179.3764014	162.8915154	3.590694192	52.70555229	22.34898174	LOC101248373	NC_015449.3	65740779	65745781	-	1869	protein_coding	uncharacterized LOC101248373	-
101261422	190.0905531	209.2532563	176.3837915	10.99242796	43.97657663	24.17896067	LOC101261422	NC_015443.3	38400173	38404124	-	2199	protein_coding	chlorophyllide a oxygenase%2C chloroplastic	-
101249078	89.63170287	83.90729635	81.00898093	111.7948856	91.57316993	101.5932857	LOC101249078	NC_015442.3	23882887	23887639	+	1641	protein_coding	nucleosome assembly protein 1%3B2%2C transcript variant X2	-
101244957	63.14805458	57.9205	58.24837582	21.0863888	160.7187129	74.07990953	LOC101244957	NC_015442.3	66560738	66562083	+	632	protein_coding	chaperonin	-
101252593	98.25877199	90.06520257	72.68748024	68.89366744	105.1421495	84.15678031	LOC101252593	NC_015443.3	47248666	47250232	-	566	protein_coding	NADH dehydrogenase [ubiquinone] 1 alpha subcomplex subunit 2	-
543593	47.01326984	54.67209856	65.41586847	185.5279886	109.3770125	145.9078999	rem-1	NC_015440.3	3273318	3275740	+	983	protein_coding	remorin 1	-
101246821	142.3535545	131.4201009	94.25480962	63.19167402	86.1872357	69.43728514	LOC101246821	NC_015441.3	59843196	59844268	+	985	protein_coding	uncharacterized LOC101246821	-
778240	101.7621755	113.4985136	118.1420434	134.928951	75.2594591	109.0248747	ARF2	NC_015440.3	68699826	68707334	+	3273	protein_coding	auxin response factor 2A%2C transcript variant X1	Auxin_resp
101244674	162.5745921	147.4287947	114.4501731	66.72384094	61.07224804	70.26854186	LOC101244674	NC_015443.3	42954288	42956548	+	1073	protein_coding	uncharacterized LOC101244674	-
101253238	142.8844562	139.3151759	96.13276318	76.92500692	77.3106626	78.68058355	SlVRSLip	NC_015447.3	58202225	58205689	-	1603	protein_coding	virus resistant/susceptible lipocalin	-
101260988	188.0455281	166.9555285	101.1948495	10.51228867	84.27333271	37.61448314	LOC101260988	NC_015439.3	40243865	40250785	-	1183	protein_coding	nuclear transcription factor Y subunit A-7	CBFB_NFYA
101250934	198.2239964	172.3868323	138.5756492	13.05212612	66.53931035	32.48897501	LOC101250934	NC_015438.3	97107249	97109273	-	2025	protein_coding	amidophosphoribosyltransferase%2C chloroplastic	Pribosyltran
544207	226.1065499	127.0635862	136.6013071	42.84532341	70.12211344	48.84578985	AAP2	NC_015443.3	38147721	38152642	-	1962	protein_coding	amino acid transporter%2C transcript variant X1	Aa_trans
101262378	117.8499491	126.3554511	61.45027239	61.98574763	104.9618815	74.6244575	LOC101262378	NC_015439.3	36955791	36958308	-	1976	protein_coding	geraniol 8-hydroxylase-like	p450
101261552	89.9041359	91.35157935	88.6854411	73.1253838	116.414501	80.53458052	LOC101261552	NC_015446.3	71442179	71444838	-	916	protein_coding	60S ribosomal protein L13a-4	-
101251626	91.08169951	90.65140068	86.43644201	72.941906	106.7558097	74.81345871	LOC101251626	NC_015438.3	91404558	91407650	+	542	protein_coding	NADH dehydrogenase [ubiquinone] 1 beta subcomplex subunit 3-B	-
101251195	84.26638365	84.39051533	34.06947312	17.99784895	150.4786773	69.32575756	LOC101251195	NC_015443.3	49530561	49531896	+	1336	protein_coding	EID1-like F-box protein 3	-
101055609	126.0690591	124.3139248	100.812507	77.13849017	89.60263854	74.97218388	LOC101055609	NC_015448.3	51433923	51438517	+	2316	protein_coding	sulfite reductase	-
543966	78.33452837	83.394248	73.88117291	107.7947639	87.39241467	105.6232376	LOC543966	NC_015447.3	51834482	51839794	-	1218	protein_coding	clp-like energy-dependent protease	-
101264888	152.9259493	109.7245746	91.19322033	44.32728416	111.4608216	74.02134834	LOC101264888	NC_015439.3	38947877	38954989	-	1331	protein_coding	choline-phosphate cytidylyltransferase 1	CTP_transf_2
543562	104.3521249	110.2981913	133.105723	40.84852594	77.61145816	49.45642048	TFT6	NC_015448.3	3274745	3276272	+	1122	protein_coding	14-3-3 family protein	-
101265376	83.62183945	78.75509974	64.94852778	99.0924954	94.71058496	94.9940637	LOC101265376	NC_015447.3	43049176	43054443	+	900	protein_coding	peptide methionine sulfoxide reductase B5%2C transcript variant X1	-
101243922	115.4420891	101.7922072	195.3284521	33.04686026	102.1710354	53.21250891	PAL3	NC_015446.3	1435504	1438736	+	2537	protein_coding	phenylalanine ammonia-lyase 3	-
101251458	124.6630703	107.483516	78.41224839	78.80196165	94.22140989	74.86318508	LOC101251458	NC_015440.3	67470960	67473942	+	1719	protein_coding	methyl-CpG-binding domain-containing protein 11-like	MBD
101250635	102.7159012	108.6971144	74.97641801	6.149259888	125.5285159	54.62625428	LOC101250635	NC_015438.3	94985583	94989229	+	1381	protein_coding	probable cinnamyl alcohol dehydrogenase 1	ADH_N
543876	77.99453541	85.84092532	80.51257914	154.0715043	83.56308313	117.4038602	GAL83	NC_015449.3	67882160	67885534	+	1110	protein_coding	SNF1 kinase complex anchoring protein	-
101243784	153.3264317	127.4972538	96.31115712	69.81380896	59.04194948	71.3884517	LOC101243784	NC_015442.3	42053767	42054978	+	641	protein_coding	uncharacterized LOC101243784	-
101261176	92.76113735	92.28265896	90.72447931	80.73352559	110.1122388	90.85503664	LOC101261176	NC_015447.3	58748316	58754551	+	2400	protein_coding	vacuolar-sorting receptor 1-like%2C transcript variant X1	-
101265819	85.29145872	80.75391612	94.34062884	80.33991127	92.47678193	80.14076449	LOC101265819	NC_015441.3	65603271	65608727	-	2793	protein_coding	endoplasmin homolog	HATPase_c
101245915	89.18523855	91.31929157	88.1172707	124.6163722	98.90976069	102.55387	LOC101245915	NC_015448.3	51347017	51362978	-	1025	protein_coding	uncharacterized LOC101245915	-
101254819	121.1442046	117.1062368	108.2005048	63.99295301	90.45058395	69.49782149	LOC101254819	NC_015445.3	60549326	60558253	-	3168	protein_coding	inactive poly [ADP-ribose] polymerase RCD1%2C transcript variant X2	-
101244808	94.42184202	98.11100673	98.87436971	78.88731169	95.72348095	75.95147489	LOC101244808	NC_015438.3	81915088	81920550	+	1116	protein_coding	ATP synthase subunit O%2C mitochondrial	-
101266035	71.57528924	97.64096008	78.0533105	52.75919728	113.0864548	77.0494944	LOC101266035	NC_015443.3	45690204	45692266	-	847	protein_coding	40S ribosomal protein S11	-
101265947	43.57295161	50.09933526	51.06041074	63.55574319	148.7774846	84.31109356	LOC101265947	NC_015445.3	64943451	64948687	-	1142	protein_coding	V-type proton ATPase subunit E	-
101245722	173.19162	165.9306728	143.0916859	24.26882143	48.77548785	31.95196401	LOC101245722	NC_015439.3	37910076	37912599	-	1055	protein_coding	uncharacterized LOC101245722	-
101245130	105.2541159	99.79495841	79.64925096	50.34130622	114.0423835	72.69675579	LOC101245130	NC_015449.3	1348463	1353621	-	2090	protein_coding	palmitoyl-acyl carrier protein thioesterase%2C chloroplastic	-
101245406	128.6767514	127.0900218	84.2597611	59.23018591	93.53752148	64.77674664	LOC101245406	NC_015438.3	97845581	97848451	-	1147	protein_coding	protein CHAPERONE-LIKE PROTEIN OF POR1%2C chloroplastic	-
101267977	100.3752263	91.74072403	84.8508883	83.98493746	90.12348603	83.5043801	LOC101267977	NC_015440.3	65949035	65953460	+	1213	protein_coding	protein CHAPERONE-LIKE PROTEIN OF POR1%2C chloroplastic	-
101268521	91.30092777	93.09976474	80.45262561	45.97722384	118.009426	72.76403007	LOC101268521	NC_015438.3	96537302	96540946	-	992	protein_coding	RER1 family protein	-
101263245	94.68847504	107.03013	114.8206344	92.05923989	84.11528105	84.70766455	LOC101263245	NC_015438.3	78200688	78206499	-	2690	protein_coding	probable pre-mRNA-splicing factor ATP-dependent RNA helicase DEAH2%2C transcript variant X2	HA2
101264390	105.9927674	102.8983145	81.96852095	39.05626713	104.4854847	65.02741703	LOC101264390	NC_015448.3	5444025	5445681	-	1316	protein_coding	pollen-specific leucine-rich repeat extensin-like protein 1	-
101252601	170.5649521	163.3520907	154.0357155	35.67078291	51.29688923	38.84797973	LOC101252601	NC_015444.3	866640	881176	-	6575	protein_coding	protein TSS%2C transcript variant X1	-
101260386	107.6131288	111.6515434	65.74744472	13.47650558	137.5181228	55.49219924	SAP9	NC_015447.3	63376921	63378008	+	1088	protein_coding	stress-associated protein 9	zf-A20
101253566	149.3748668	106.073982	92.83061757	72.9597936	80.91706331	73.33234459	NACMTF2	NC_015440.3	53422867	53427851	+	2385	protein_coding	putative NAC domain containing protein NACMTF2%2C transcript variant X1	NAM
101268798	135.8680749	125.1418598	106.2503755	49.67204169	84.1638078	57.46675437	LOC101268798	NC_015438.3	79612083	79616660	+	1385	protein_coding	uncharacterized protein At4g15545%2C transcript variant X2	-
101267617	77.58789068	74.10518321	73.79692031	77.67438794	116.1601693	86.18464369	LOC101267617	NC_015443.3	49013638	49017538	-	1599	protein_coding	26S proteasome regulatory subunit 4 homolog A	AAA
101261120	207.5883245	204.3741409	122.0124511	11.54472686	42.45020598	20.31892729	LOC101261120	NC_015442.3	66109185	66111892	+	1102	protein_coding	tyrosine-protein phosphatase DSP3-like	-
100134886	71.28229042	60.79134764	56.28554469	69.9415595	116.3050098	87.42101778	EXLA1	NC_015438.3	98049277	98050894	+	1025	protein_coding	expansin-like protein precursor	-
101262457	66.9649952	69.78040794	79.30075327	70.77545237	117.986484	87.9320917	LOC101262457	NC_015446.3	71507001	71513100	+	1545	protein_coding	uncharacterized LOC101262457	-
101264141	14.29066415	12.50670389	12.81223915	7.396679649	198.8556675	105.7242902	LOC101264141	NC_015445.3	48516630	48519177	-	516	protein_coding	uncharacterized LOC101264141	-
101247706	161.0356653	153.3875621	94.14330317	11.45287062	102.0445803	45.62832893	LOC101247706	NC_015440.3	71875047	71877772	+	1358	protein_coding	chaperone protein DnaJ	DnaJ
101247666	67.63634666	58.702657	41.39884497	90.3382432	146.6521447	106.8416779	LOC101247666	NC_015438.3	93485680	93486778	-	764	protein_coding	phospho-2-dehydro-3-deoxyheptonate aldolase 2%2C chloroplastic	-
101264827	79.37813656	66.0897197	66.33940653	44.32499624	131.667121	71.75083535	LOC101264827	NC_015442.3	62054244	62057452	-	846	protein_coding	40S ribosomal protein S13	-
101251309	151.6798395	134.7628514	89.83109199	40.71198329	81.96802958	58.96037938	LOC101251309	NC_015445.3	51841233	51843164	-	1932	protein_coding	protein ALP1-like	-
101251771	105.6522381	104.5986046	82.60765171	102.641736	108.5386833	97.90473036	LOC101251771	NC_015441.3	60147984	60153979	+	2527	protein_coding	serine/arginine-rich splicing factor SC35%2C transcript variant X3	RRM_1
101267036	179.1873164	150.5883783	115.5839171	11.07780359	77.99556487	34.3494744	LOC101267036	NC_015444.3	38301682	38305900	-	2406	protein_coding	pentatricopeptide repeat-containing protein At5g21222	-
101254436	71.2919494	69.68359765	80.51198676	53.84010166	120.5403161	75.04468495	LOC101254436	NC_015447.3	62434727	62438463	+	1302	protein_coding	glycine-rich RNA-binding protein 2%2C mitochondrial%2C transcript variant X1	RRM_1
101264989	100.4801809	98.49385369	76.15843733	56.03157654	99.14586946	81.4868971	LOC101264989	NC_015448.3	1390168	1393048	-	642	protein_coding	probable small nuclear ribonucleoprotein G	-
101251088	138.4660922	132.7098981	92.73071639	54.1305035	87.89896472	66.02044209	LOC101251088	NC_015442.3	5825143	5829678	+	1570	protein_coding	clp protease adapter protein ClpF%2C chloroplastic%2C transcript variant X1	UVR
101265836	97.04720154	103.08171	73.37669405	117.7573329	103.4467171	110.0656092	LOC101265836	NC_015443.3	48539126	48542289	-	877	protein_coding	uncharacterized LOC101265836	-
544266	142.5504805	173.9048228	138.0582916	9.541716747	64.40817218	36.36548809	Dea1	NC_015445.3	62696276	62697015	-	740	protein_coding	arachidonic acid-induced DEA1	-
101250094	120.3597996	105.3751964	76.11205949	55.16439673	94.61394469	69.12169676	LOC101250094	NC_015440.3	54953797	54956552	-	738	protein_coding	protein LOW PSII ACCUMULATION 2%2C chloroplastic	-
101265452	129.8501014	119.7775531	75.82162004	1.968523938	100.1835567	41.46766252	LOC101265452	NC_015444.3	61719982	61721203	+	1131	protein_coding	zinc finger protein CONSTANS-LIKE 4	zf-B_box
101244577	128.7207715	102.3409685	63.32234911	28.6126283	146.9112568	63.12457045	LOC101244577	NC_015441.3	63247467	63248990	-	1524	protein_coding	transcription factor MYB44	Myb_DNA-binding
101256867	194.5140401	180.8275723	121.1716389	21.94029645	51.75560276	35.91051843	LOC101256867	NC_015441.3	54029553	54031721	+	1238	protein_coding	tyrosine-protein phosphatase DSP3	-
101256231	95.07444965	90.73804198	74.88576384	93.84761133	84.65036563	87.98133354	LOC101256231	NC_015439.3	22261095	22263411	-	1074	protein_coding	superoxide dismutase [Fe] 3%2C chloroplastic	-
101265598	182.331112	102.7574801	107.4188965	9.270427748	86.34003586	86.49380996	LOC101265598	NC_015447.3	62733822	62738109	-	1911	protein_coding	ABC transporter F family member 4	-
544148	49.54892823	35.79039858	29.89253894	233.9555549	145.2661573	175.9786382	CHI9	NC_015447.3	57363571	57364896	-	1144	protein_coding	chitinase	-
100191128	131.0576746	97.96902814	109.7027438	16.36381374	92.44326591	42.68832614	LOC100191128	NC_015444.3	261500	264497	-	1380	protein_coding	beta-glucosidase 08	Glyco_hydro_17
101267437	119.9151221	107.7445677	99.61517894	77.27679317	73.9007099	71.81259044	LOC101267437	NC_015438.3	785029	789336	+	1059	protein_coding	protein PHOTOSYSTEM I ASSEMBLY 2%2C chloroplastic	-
101251639	165.6760771	136.5933572	80.23373744	26.23085928	65.73319951	41.74294071	LOC101251639	NC_015439.3	50916425	50917411	+	987	protein_coding	probable calcium-binding protein CML30	-
543591	47.65959006	48.21748376	50.62209508	67.09461787	173.4026206	98.42154092	LOC543591	NC_015444.3	62074694	62080252	-	1461	protein_coding	uncharacterized LOC543591%2C transcript variant X1	-
101255592	54.59500143	70.00149853	114.9477361	7.838018775	145.8726648	64.80973759	LOC101255592	NC_015442.3	30969410	30972024	+	1262	protein_coding	bidirectional sugar transporter N3	-
101266345	92.64889971	97.34768684	99.15550391	86.78321061	91.00615712	77.7978667	LOC101266345	NC_015444.3	31128442	31133114	-	932	protein_coding	uncharacterized LOC101266345%2C transcript variant X1	-
101253410	87.66401379	87.49125188	92.76607399	72.50893817	82.25572646	70.20757136	LOC101253410	NC_015446.3	4264139	4269594	-	1412	protein_coding	uncharacterized protein At5g02240	-
101251389	53.87628664	43.60052612	38.16612281	116.3612114	124.9568326	117.3346059	LOC101251389	NC_015443.3	40914521	40917616	+	653	protein_coding	subtilisin-like protease SBT3.9	-
101245021	81.05983741	73.51713563	68.61360451	109.6912745	101.5346192	98.60496958	LOC101245021	NC_015439.3	41975598	41980403	+	1943	protein_coding	protein transport protein Sec61 subunit alpha	-
543690	81.49364005	85.25464694	92.29595288	72.92393129	94.20278119	77.86579044	RanBP1	NC_015445.3	51757567	51760507	+	1110	protein_coding	Ran binding protein-1	-
101244479	97.24986118	91.9230437	76.9087357	93.56747297	102.1972545	99.09411143	LOC101244479	NC_015441.3	4638881	4641964	+	705	protein_coding	mitochondrial ribosomal protein L51/S25/CI-B8 family protein	-
101248908	89.23270212	81.43444814	72.24670122	89.82267556	102.8345114	91.85559068	LOC101248908	NC_015446.3	403447	406009	+	921	protein_coding	selT-like protein	-
100301936	103.5812885	104.1643222	79.27545463	101.8443446	55.80498443	78.32431945	loxF	NC_015438.3	1128465	1139186	-	2890	protein_coding	lipoxygenase	Lipoxygenase
544066	6.129733196	4.491503804	17.94516472	43.17187792	138.6748711	90.85212271	TSW12	NC_015447.3	58890365	58891280	-	652	protein_coding	TSW12 protein	-
101266602	126.729909	108.6855933	86.08325539	72.22001863	69.05683064	71.94650751	LOC101266602	NC_015440.3	2469209	2471551	+	1452	protein_coding	uncharacterized LOC101266602	-
543967	58.94876079	72.16161278	97.75479933	155.6286222	55.12151612	109.3827588	GSA-AT	NC_015441.3	2695554	2699300	-	1609	protein_coding	glutamate 1-semialdehyde 2%2C1-aminomutase	Aminotran_3
101263243	104.1934249	92.1082458	94.9538959	31.91944975	90.30806671	62.59612234	LOC101263243	NC_015438.3	76734017	76734855	+	839	protein_coding	rapid alkalinization factor	-
101244561	101.2849773	95.68800725	79.4968596	76.87805373	101.8743735	82.3217148	LOC101244561	NC_015440.3	61047026	61061295	+	3354	protein_coding	alanine--tRNA ligase	-
101247200	145.6591898	95.129552	115.574217	64.1721727	90.28389499	64.07812804	LOC101247200	NC_015440.3	70958260	70959280	+	1021	protein_coding	ESCRT-related protein CHMP1A	ESCRT-III
101255645	35.34061227	39.0057738	51.679402	218.9345364	65.05512646	153.0313523	LOC101255645	NC_015447.3	65201267	65203409	-	1236	protein_coding	29 kDa ribonucleoprotein B%2C chloroplastic	RRM_1
101266843	39.08213748	40.27499541	45.83693534	61.13949764	129.9337597	89.79083593	LOC101266843	NC_015444.3	66987844	66990165	-	579	protein_coding	small ubiquitin-related modifier 1	-
101259275	70.61653371	77.68566542	106.3703468	26.80103873	120.9677388	60.73505731	LOC101259275	NC_015445.3	62409859	62411555	-	1163	protein_coding	GEM-like protein 5	GRAM
101264360	72.18483063	76.29303817	86.71123058	76.9324772	87.34667414	80.9348394	AFRR	NC_015446.3	2835439	2840516	+	1583	protein_coding	monodehydroascorbate reductase	Pyr_redox_2
101258426	141.0787371	129.8719629	126.7389258	51.10777034	60.87529751	54.15719522	LOC101258426	NC_015448.3	3160286	3163285	-	1193	protein_coding	haloacid dehalogenase-like hydrolase domain-containing protein At4g39970	-
101263418	135.5363963	152.2469349	139.2325304	24.33829199	53.64877001	34.0031546	LOC101263418	NC_015443.3	44985335	44990462	+	2300	protein_coding	RNA polymerase sigma factor sigA%2C transcript variant X2	Sigma70_r2
101254776	171.4337641	135.6891531	81.87947711	20.01850856	87.72365394	47.03344059	LOC101254776	NC_015440.3	65525562	65528096	-	966	protein_coding	uncharacterized protein At5g50100%2C chloroplastic	-
101255096	31.90406088	20.80083548	36.64878695	9.857595498	161.1907868	93.06536818	LOC101255096	NC_015442.3	14390321	14391883	-	584	protein_coding	cysteine-rich and transmembrane domain-containing protein WIH1	-
544168	42.74386043	25.96584521	19.33317444	5.155541052	194.1601894	81.16966932	ER24	NC_015438.3	93019904	93020705	+	802	protein_coding	ethylene-responsive transcriptional coactivator	HTH_3
101267852	96.85181589	85.21098556	71.61198767	71.38297898	98.55022672	87.73288204	LOC101267852	NC_015438.3	97021641	97026007	+	884	protein_coding	NADH dehydrogenase [ubiquinone] 1 beta subcomplex subunit 9	-
101253000	82.04259379	75.99083792	87.81130796	53.59264239	100.3184485	71.70355487	LOC101253000	NC_015443.3	49456268	49459220	-	800	protein_coding	40S ribosomal protein S24-1%2C transcript variant X1	Ribosomal_S24e
101263197	93.64997389	86.31175913	80.71284061	50.16196632	109.6282883	70.9405486	LOC101263197	NC_015449.3	66859636	66862163	+	901	protein_coding	60S ribosomal protein L13a-4	-
101246752	84.33418281	82.68539493	80.27999419	104.45573	81.24504258	89.40846327	LOC101246752	NC_015446.3	6841771	6847509	-	1397	protein_coding	chlorophyll synthase%2C chloroplastic	UbiA
101257097	124.3884612	119.1168761	91.39001038	24.49218012	93.45102763	49.04271573	LOC101257097	NC_015445.3	65234796	65244544	-	2331	protein_coding	long chain acyl-CoA synthetase 4	AMP-binding
101267073	62.8390628	59.54953469	52.86697151	167.1329552	97.18822094	130.1992813	LOC101267073	NC_015447.3	62010452	62014359	-	1040	protein_coding	eukaryotic translation initiation factor NCBP	-
101262623	48.62637355	52.46661681	38.73722814	15.67294036	160.0299821	62.39197024	LOC101262623	NC_015443.3	46795779	46796608	-	830	protein_coding	uncharacterized LOC101262623	-
101248619	221.4886938	171.556051	102.5914234	75.41695067	45.04382492	58.9041865	CHLN	NC_015438.3	90378695	90379936	+	1242	protein_coding	nicotianamine synthase-like	-
101248677	103.5241023	93.68932066	80.37134316	46.14833958	99.42430162	69.06854879	LOC101248677	NC_015442.3	66434495	66440798	-	1641	protein_coding	calreticulin-3	-
101255399	107.7300487	101.989044	90.89175238	54.76154762	109.2922759	69.3479666	LOC101255399	NC_015442.3	66244907	66246818	+	1416	protein_coding	caffeoylshikimate esterase	-
778213	28.97647087	36.84972155	35.63955089	120.3036504	140.1268608	129.3882566	XTH16	NC_015444.3	61528035	61529713	+	1117	protein_coding	xyloglucan endotransglucosylase/hydrolase protein 9	-
101253792	75.84496009	71.85002272	70.03852941	52.33853068	96.91255469	67.91016247	LOC101253792	NC_015443.3	47245082	47245792	+	711	protein_coding	probable histone H2B.1	Histone
101266615	111.1849483	113.5209278	90.13203452	49.16905058	100.0251365	66.3494564	LOC101266615	NC_015449.3	67477966	67481738	-	1372	protein_coding	ubiquitin-conjugating enzyme E2 32	UQ_con
109120527	144.9676586	137.0434133	107.2744342	46.04326685	68.04029109	54.76642798	LOC109120527	NC_015443.3	43287029	43288314	-	869	protein_coding	uncharacterized LOC109120527	Usp
544103	130.5987072	95.37633179	57.5589232	34.36382349	97.37207463	55.99228802	twi1	NC_015438.3	95127046	95128910	-	1865	protein_coding	scopoletin glucosyltransferase	UDPGT
101055538	81.34323387	73.1293442	53.0568314	104.7540746	104.357679	102.6275152	LOC101055538	NC_015449.3	35611100	35619302	+	528	protein_coding	Hop-interacting protein THI141	Usp
101247532	93.4751122	90.30234015	99.36515836	100.3660105	59.31339659	82.8311685	LOC101247532	NC_015443.3	34476902	34479249	+	1099	protein_coding	50S ribosomal protein L3%2C chloroplastic	-
101268004	115.1404622	126.0176252	88.09243388	62.8639261	75.64218448	75.46642015	LOC101268004	NC_015443.3	39362982	39364589	+	1319	protein_coding	uncharacterized LOC101268004	-
101250931	107.2510255	101.7933005	76.23373062	62.53856424	87.03628756	73.62667521	LOC101250931	NC_015447.3	535458	538494	-	919	protein_coding	putative 4-hydroxy-4-methyl-2-oxoglutarate aldolase 3	-
543919	91.2161907	96.80861091	80.09643257	91.7573863	91.16842356	89.83500003	LOC543919	NC_015447.3	50885277	50893205	-	1573	protein_coding	DNA-binding protein%2C transcript variant X1	RRM_1
101252834	150.7309707	159.7987963	112.9628462	4.889310747	69.7004568	29.01222367	LOC101252834	NC_015439.3	51644911	51648910	+	1893	protein_coding	protein COBRA%2C transcript variant X1	-
101262297	97.0289701	91.73859301	81.52160606	45.1715514	101.0083114	61.78046388	LOC101262297	NC_015449.3	66164156	66166943	+	1028	protein_coding	60S ribosomal protein L13-1%2C transcript variant X1	-
101254098	109.2922992	106.5302048	86.82432909	66.71499482	93.40294375	80.03162876	LOC101254098	NC_015443.3	1681470	1686441	-	1404	protein_coding	peroxisomal membrane protein 13	-
101249372	89.1734023	84.69127228	85.90839727	135.6013205	62.33046494	99.65218024	LOC101249372	NC_015443.3	42685383	42688320	-	1378	protein_coding	ACT domain-containing protein%2C transcript variant 2	-
101251574	65.18579963	64.66114263	66.24133373	149.8312616	93.03730592	110.4446305	LOC101251574	NC_015441.3	51371674	51376151	-	1487	protein_coding	deubiquitinase OTUD6B	OTU
101266750	117.2007049	132.4403942	72.71836505	7.387709795	103.9447096	48.99080844	LOC101266750	NC_015446.3	4840196	4841723	+	1072	protein_coding	probable glutathione S-transferase	GST_N
101254676	130.7763358	72.85379658	94.35760639	107.7967362	62.45922721	82.42795212	LOC101254676	NC_015440.3	68814948	68817299	+	1986	protein_coding	nudix hydrolase 18%2C mitochondrial%2C transcript variant X1	NUDIX
101247002	89.27846977	83.11177676	77.20526265	70.76156864	109.7718954	81.73907807	LOC101247002	NC_015440.3	57218527	57232618	-	1290	protein_coding	polyadenylate-binding protein 1	RRM_1
101244628	99.6432119	100.0041731	97.59640484	67.3097848	67.19443685	66.10784851	LOC101244628	NC_015447.3	59393407	59397503	+	731	protein_coding	macrophage migration inhibitory factor homolog%2C transcript variant X1	MIF
101251968	126.3747243	103.3932049	72.40484379	33.39105445	118.8157729	61.13102631	LOC101251968	NC_015440.3	67378394	67379356	+	963	protein_coding	MAPK kinase substrate protein At1g80180	-
101254424	93.55821491	96.35836581	150.6265845	17.59077251	83.70643378	36.81107558	LOC101254424	NC_015438.3	86019957	86022929	+	1743	protein_coding	glycerol-3-phosphate 2-O-acyltransferase 4	Acyltransferase
101264667	73.35934868	74.25344539	74.31559577	76.90064153	90.22464913	87.69045265	LOC101264667	NC_015446.3	50359967	50364438	-	864	protein_coding	peptidyl-prolyl cis-trans isomerase FKBP15-1	FKBP_C
101268694	91.16396381	77.79463045	88.20226052	88.9039374	91.0379759	85.69779284	LOC101268694	NC_015443.3	42185499	42187691	+	962	protein_coding	V-type proton ATPase subunit c''1	-
101259197	73.55883574	63.02924883	55.98003108	67.12977711	105.9842811	85.86694759	LOC101259197	NC_015446.3	72668632	72670330	-	678	lncRNA	cysteine-rich and transmembrane domain-containing protein WIH2	-
101268078	108.9311938	88.73091811	114.7902079	22.66136945	98.57689172	50.86307495	LOC101268078	NC_015440.3	53997013	54000951	+	1913	protein_coding	molybdate-anion transporter	-
101257837	170.0655343	156.8881409	102.8955282	21.67154621	65.37965085	33.82666764	LOC101257837	NC_015449.3	3785617	3790435	+	1224	protein_coding	ATP synthase I-like protein	-
104648939	103.2812547	85.37210439	87.31388306	54.66706284	90.82751093	63.56956306	LOC104648939	NC_015445.3	65359034	65362010	+	1017	protein_coding	nucleoside diphosphate kinase 3	NDK
101265853	78.10066515	79.77330688	42.92717105	195.2620457	56.98275329	153.7316924	LOC101265853	NC_015446.3	4859640	4860876	+	862	protein_coding	probable glutathione S-transferase	GST_N
101260756	104.3211323	136.1003369	87.22757186	115.8637034	49.29989963	102.7224831	LOC101260756	NC_015438.3	42433602	42438308	+	518	lncRNA	uncharacterized LOC101260756	-
101264386	82.91108557	81.57606566	76.88101085	61.05951813	115.0080865	75.39506481	LOC101264386	NC_015447.3	62697908	62703278	-	1533	protein_coding	V-type proton ATPase subunit d2	-
101264030	141.4958254	136.1362376	108.2489463	21.72727745	87.63315117	44.0435784	LOC101264030	NC_015444.3	61765611	61771689	+	2957	protein_coding	uncharacterized LOC101264030%2C transcript variant X1	-
101267062	69.26679696	68.5972374	73.00211082	56.1182869	101.3857615	78.25381269	LOC101267062	NC_015446.3	71685989	71690875	+	989	protein_coding	UBX domain-containing protein	-
104644917	77.71001157	77.50677934	91.75674267	43.48658517	91.11028649	73.49730339	LOC104644917	NC_015449.3	4741408	4741633	-	226	protein_coding	uncharacterized LOC104644917	-
101258576	206.0995745	188.9838655	122.426948	14.43335634	38.92681245	23.06139792	LOC101258576	NC_015445.3	2700118	2702119	-	1580	protein_coding	probable WRKY transcription factor 53	WRKY
101262912	34.79796132	41.35417291	27.66693782	285.662819	63.65043155	192.4496341	LOC101262912	NC_015441.3	58155955	58160864	+	1891	protein_coding	serine decarboxylase%2C transcript variant X1	-
101261350	110.1696144	104.3010671	84.72906034	82.70622753	71.86575715	68.78504778	LOC101261350	NC_015445.3	63224057	63228920	+	1121	protein_coding	ATP-dependent Clp protease proteolytic subunit-related protein 2%2C chloroplastic	-
101260462	130.1099338	117.4575235	87.75520492	45.3940828	81.87932383	58.20058832	LOC101260462	NC_015445.3	60576344	60581231	-	1278	protein_coding	uncharacterized protein At1g32220%2C chloroplastic	-
101260521	141.6107047	136.6399285	111.9321724	47.31342705	71.6918965	54.08749324	LOC101260521	NC_015440.3	71410514	71412423	-	1811	protein_coding	threonine synthase%2C chloroplastic	PALP
101252623	102.599402	95.15381177	88.24265465	11.098167	117.3718335	56.99643822	LOC101252623	NC_015446.3	1040652	1042715	+	705	protein_coding	uncharacterized LOC101252623	-
101249052	118.1757062	120.564865	110.373698	69.19775459	61.51671825	68.73805642	LOC101249052	NC_015440.3	25350444	25364560	+	2545	protein_coding	putative elongation factor TypA-like SVR3%2C chloroplastic	GTP_EFTU
101245732	117.410742	112.7783749	79.3882822	59.85330613	79.26410065	72.71400611	LOC101245732	NC_015449.3	4393921	4396975	+	804	protein_coding	uncharacterized LOC101245732	-
101249449	135.4579653	107.5100826	91.09092908	60.54247176	71.97977549	58.21064806	LOC101249449	NW_020443728.1	2174	2515	-	342	protein_coding	E3 ubiquitin-protein ligase ATL23	-
101251215	99.82412633	114.1699992	92.06441992	114.9159973	54.86308952	88.92301451	LOC101251215	NC_015446.3	3401949	3409096	-	2052	protein_coding	signal recognition particle 54 kDa protein%2C chloroplastic	-
101260525	69.9347859	75.42481645	82.55280993	78.73883101	98.82820084	82.45925893	LOC101260525	NC_015440.3	66399345	66403738	-	1415	protein_coding	ATP synthase subunit gamma%2C mitochondrial	-
101262961	118.6442748	119.3675727	109.6027757	78.17881732	42.9414534	61.96731937	LOC101262961	NC_015447.3	3682852	3687789	-	1810	protein_coding	rhodanese-like domain-containing protein 4%2C chloroplastic	-
101247486	80.92082482	57.64734898	38.30019799	171.9986436	81.95943604	130.4361297	LOC101247486	NC_015439.3	46359833	46360705	-	873	protein_coding	copper transporter 5	-
544182	53.29041092	52.12907352	56.61356943	158.2142099	89.66478478	123.2340192	JERF1	NC_015443.3	39933896	39936334	-	1445	protein_coding	transcription factor JERF1	AP2
101258986	64.75415252	70.7679919	62.61577348	54.51454012	112.2510158	82.23686181	LOC101258986	NC_015446.3	3049858	3053119	+	951	protein_coding	sm-like protein LSM7%2C transcript variant X1	LSM
778333	67.92856735	67.06559545	61.60173389	45.08223344	114.235297	73.90584038	ACI39	NC_015448.3	55761621	55764619	-	769	protein_coding	cytoplasmic ribosomal protein S13	-
778343	85.25467289	81.99229843	78.08056946	102.0702621	64.26827163	81.89060818	DHAR2	NC_015448.3	4291226	4296895	-	1133	protein_coding	dehydroascorbate reductase	-
101265739	93.03123144	88.89180567	85.17038052	48.57208751	106.704911	61.06761238	LOC101265739	NC_015443.3	44420093	44422598	-	884	protein_coding	60S ribosomal protein L17-1	-
101268377	120.4032367	111.2802727	78.03389473	25.37270065	101.775047	64.21874718	LOC101268377	NC_015440.3	67415040	67417281	+	885	protein_coding	DCC family protein At1g52590%2C chloroplastic%2C transcript variant X1	-
101248972	104.0952821	107.6692838	100.8402432	55.31154529	88.91004476	70.69137068	LOC101248972	NC_015442.3	1311027	1316240	-	1506	protein_coding	transcription factor BHLH094	HLH
101248061	78.36367157	76.02022381	78.04622843	70.36276305	107.3695111	80.58175178	LOC101248061	NC_015439.3	55237519	55242378	-	1451	protein_coding	cytochrome c1-2%2C heme protein%2C mitochondrial	-
101248611	93.97626159	78.6153562	59.97532109	87.52212997	91.64575511	82.28969044	LOC101248611	NC_015446.3	62208839	62212932	+	705	protein_coding	small nuclear ribonucleoprotein SmD1b	LSM
104645999	73.76417635	55.61066693	71.76655192	5.422349636	104.3981477	44.13028477	LOC104645999	NC_015439.3	53248152	53248544	-	393	protein_coding	uncharacterized LOC104645999	-
101255923	82.5391411	73.24429398	63.4981201	67.40176424	97.88078327	83.04070261	LOC101255923	NC_015438.3	87069640	87072928	-	579	protein_coding	uncharacterized LOC101255923	-
101255264	130.6317574	116.8847313	84.6946565	42.47059243	84.29104204	56.14835443	LOC101255264	NC_015448.3	17780920	17783376	+	2189	protein_coding	patellin-3-like	CRAL_TRIO_N
101248770	74.33898937	79.48020554	70.47251108	69.43240444	140.9141429	86.37088368	LOC101248770	NC_015441.3	63418150	63418832	+	683	protein_coding	DEAR1-like TCP binding protein	AP2
101252432	92.58753572	82.8064867	77.33148923	48.84284895	96.89347895	65.06767432	LOC101252432	NC_015446.3	67105049	67111754	-	687	protein_coding	cytochrome b-c1 complex subunit 6%2C transcript variant X1	-
101255295	103.6075822	96.82337757	109.7779657	69.8423078	54.76791066	61.44826535	LOC101255295	NC_015442.3	3518547	3524434	-	1123	protein_coding	50S ribosomal protein L15%2C chloroplastic	-
101245005	115.5860271	101.293483	93.59994716	28.91815356	78.94127231	50.60431431	LOC101245005	NC_015438.3	97111918	97114766	-	749	protein_coding	peptidyl-prolyl cis-trans isomerase Pin1	-
101263903	30.96146687	25.67204401	24.43922956	290.3146891	36.79317484	195.1505342	LOC101263903	NC_015441.3	64876633	64880370	-	1409	protein_coding	bifunctional nuclease 2%2C transcript variant X1	-
101260481	64.3574734	73.37249382	56.18755396	22.02502026	149.8026893	68.99847113	LOC101260481	NC_015438.3	94465320	94469070	+	2156	protein_coding	probable zinc metallopeptidase EGY3%2C chloroplastic	-
100736509	135.0116719	126.1907828	108.5558184	33.06299998	75.40512506	48.46843024	LOC100736509	NC_015438.3	91610893	91616860	+	2808	protein_coding	auxin response factor 1	Auxin_resp
101249794	20.96263163	16.41815059	14.59034657	169.2115564	149.0370784	161.8107666	LOC101249794	NC_015440.3	1792354	1794952	+	1493	protein_coding	protein phosphatase 2C 51-like	PP2C
101266038	72.73830462	55.81541439	75.35794438	59.584097	85.27886679	96.09557186	LOC101266038	NC_015443.3	38106767	38107176	+	308	protein_coding	uncharacterized LOC101266038	-
101255695	132.9701281	138.1308751	98.45246391	35.82343479	83.9120553	54.41970035	LOC101255695	NC_015442.3	65490788	65495408	+	2272	protein_coding	ankyrin repeat-containing protein ITN1	-
101258892	61.08057784	59.46151697	49.38350398	66.00251348	107.5817826	76.05299811	LOC101258892	NC_015446.3	1804743	1809926	+	705	lncRNA	uncharacterized LOC101258892	-
101249700	130.6704639	123.4156108	85.38832886	19.11660765	87.13719766	44.16188918	LOC101249700	NC_015439.3	45465086	45468828	-	1534	protein_coding	uncharacterized LOC101249700%2C transcript variant X2	-
543968	104.6525929	108.2838876	115.8674249	64.84409034	59.17004572	60.84538671	LOC543968	NC_015444.3	64119873	64124406	-	1832	protein_coding	ADP-glucose pyrophosphorylase small subunit	-
101245116	78.5611831	77.04303236	81.11385722	121.69146	56.30786846	93.10598293	LOC101245116	NC_015439.3	50281433	50284563	+	920	protein_coding	uncharacterized LOC101245116%2C transcript variant X2	-
101250395	122.2512408	105.0693938	90.64266743	54.39458478	86.95032883	77.07187184	LOC101250395	NC_015441.3	51662128	51664403	-	1263	protein_coding	stress enhanced protein 2%2C chloroplastic	-
101259186	73.97541329	81.25075971	62.33797782	79.83124484	100.8281522	82.90304236	LOC101259186	NC_015446.3	3879909	3882729	+	853	protein_coding	DNA-directed RNA polymerases II and V subunit 6B	-
101244450	77.8825244	81.90775193	74.47567907	110.8588853	86.25099811	99.70497773	LOC101244450	NC_015439.3	36448304	36452819	+	1207	protein_coding	probable esterase KAI2	-
101266884	149.8389205	138.3521054	83.4728732	56.40712864	62.08441872	58.26697244	LOC101266884	NC_015447.3	65052275	65054967	-	1192	protein_coding	protein SODIUM POTASSIUM ROOT DEFECTIVE 2	HMA
101245296	106.3254503	97.84679772	72.58539308	41.65870937	96.77790779	56.49914984	LOC101245296	NC_015438.3	92143986	92147656	+	1359	protein_coding	nifU-like protein 2%2C chloroplastic	-
101252997	65.9730916	67.86532374	58.0813609	68.27107351	114.3082529	85.30995377	LOC101252997	NC_015443.3	38850159	38854610	-	1058	protein_coding	peroxisome biogenesis protein 19-2	-
101259227	114.9318361	99.24680364	116.5864722	72.58910481	47.74354254	61.57792669	LOC101259227	NC_015440.3	66268915	66274405	+	1077	protein_coding	psbP-like protein 1%2C chloroplastic%2C transcript variant 1	-
101247750	179.910831	102.1284299	97.22704339	14.38830303	59.55984347	35.12657069	LOC101247750	NC_015438.3	78644512	78645393	-	882	protein_coding	uncharacterized LOC101247750	-
100736438	75.50699496	73.97907382	76.45097988	72.84098607	80.34317451	82.46588907	CHRD	NC_015447.3	940369	943262	+	703	protein_coding	constitutive plastid-lipid associated protein	Ribonuc_L-PSP
778312	117.0248399	121.3085387	106.9739865	72.20700102	60.63578155	72.55503027	SDH	NC_015438.3	1093548	1097842	+	1469	protein_coding	sorbitol related enzyme	ADH_N
101247015	122.5177707	133.5762667	123.6674178	55.4400143	48.32198477	56.77651972	LOC101247015	NC_015442.3	164769	168583	+	1518	protein_coding	1%2C4-dihydroxy-2-naphthoyl-CoA synthase%2C peroxisomal	ECH
101252224	51.85860824	44.99998374	35.67148597	75.2171501	120.5807947	97.7081798	LOC101252224	NC_015446.3	70124528	70128065	-	940	protein_coding	actin-depolymerizing factor	Cofilin_ADF
101259804	66.91420529	66.4865399	53.58597395	134.5424188	98.93989239	115.0578525	LOC101259804	NC_015439.3	43183123	43188137	+	1208	protein_coding	protein DEHYDRATION-INDUCED 19%2C transcript variant X3	-
101251054	85.22157713	79.91456739	66.32089938	90.05859466	87.88242978	91.75946104	LOC101251054	NC_015439.3	45370015	45375136	-	1288	protein_coding	lactoylglutathione lyase GLX1%2C transcript variant X1	Glyoxalase
100736468	66.31308251	60.02463314	56.03099505	122.1484727	92.63824129	97.66178466	SlATG8a	NC_015444.3	66851855	66854833	+	702	protein_coding	ubiquitin-like ATG8	-
101246833	93.12932039	84.28815198	77.21015484	90.47156446	87.15592331	84.68717496	LOC101246833	NC_015443.3	39086478	39093478	+	1447	protein_coding	casein kinase II subunit beta-3%2C transcript variant X1	-
101265071	85.06714275	83.46746671	65.98257823	63.43898947	106.2415171	74.76958892	LOC101265071	NC_015438.3	90106854	90111741	-	1291	protein_coding	protein DEHYDRATION-INDUCED 19 homolog 3	-
101265351	76.51361137	78.10592243	67.08034154	71.71290259	99.96062808	81.42348317	LOC101265351	NC_015445.3	144076	150405	+	1272	protein_coding	uncharacterized LOC101265351	-
101247784	117.0961748	122.5236588	92.80116815	50.5563054	81.86076358	59.0320253	LOC101247784	NC_015439.3	36296339	36299109	-	860	protein_coding	ADP-ribosylation factor-like protein 8a	Arf
101265212	93.08553556	82.16780247	81.69954189	44.28017469	89.37059247	57.45466561	LOC101265212	NC_015449.3	63119842	63124678	-	1155	protein_coding	uncharacterized LOC101265212%2C transcript variant X2	-
101268273	169.9537694	147.1720277	98.72427192	25.55439855	73.5315605	40.06294889	LOC101268273	NC_015441.3	1560012	1564089	+	1506	protein_coding	putative receptor-like protein kinase At4g00960	Pkinase_Tyr
104645891	70.33037457	70.47526803	65.05915664	39.8477161	115.6881851	66.67822824	LOC104645891	NC_015439.3	40899184	40901462	+	878	protein_coding	60S ribosomal protein L18a-2	-
101265996	66.35670034	63.20185725	58.97402151	73.0915411	89.00350319	77.23702986	LOC101265996	NC_015448.3	56566388	56569486	-	1342	protein_coding	histone H2A%2C transcript variant X3	Histone
101261142	100.4015521	93.10134474	62.25081779	48.53590022	111.455136	70.12773984	LOC101261142	NC_015445.3	64187431	64191455	-	1211	protein_coding	glutathione S-transferase T1	GST_N
101251706	72.50663757	75.4092114	66.92780722	66.09563073	100.9915002	72.71815558	LOC101251706	NC_015445.3	62673499	62678785	+	781	protein_coding	NADH dehydrogenase [ubiquinone] 1 beta subcomplex subunit 8%2C mitochondrial	-
101268143	105.5965496	80.32674945	65.56162835	39.49808394	126.9976947	86.16808463	LOC101268143	NC_015438.3	87471504	87472301	-	798	protein_coding	sigma factor binding protein 1%2C chloroplastic	-
101257821	118.1348173	135.092671	112.2668384	60.51756126	56.81380977	56.284748	LOC101257821	NC_015439.3	54249859	54253469	-	2128	protein_coding	putative NPH3/RPT2-like1	BTB
101250631	98.59741839	89.78715797	76.97130874	61.00052746	92.50884981	68.92350281	LOC101250631	NC_015446.3	70970087	70974519	-	938	protein_coding	NADH dehydrogenase [ubiquinone] 1 alpha subcomplex subunit 13-B	-
101259586	81.37568032	73.36567969	70.98506405	85.84353863	87.33282109	83.15951897	LOC101259586	NC_015447.3	140758	145667	+	1196	protein_coding	ycf3-interacting protein 1%2C chloroplastic%2C transcript variant X1	-
101262876	99.12112224	103.4616482	89.59265336	79.96450199	73.38824216	75.47402438	LOC101262876	NC_015447.3	62636117	62644578	-	2614	protein_coding	cationic amino acid transporter 2%2C vacuolar-like	-
101245912	68.77577569	63.54229323	52.9595827	110.6286	99.40713407	104.7344804	LOC101245912	NC_015439.3	40860163	40865313	+	1357	protein_coding	la-related protein 6A	-
101258917	68.98625663	67.74566831	55.21390888	61.20344075	87.33322564	68.45223427	LOC101258917	NC_015439.3	52148741	52151386	-	634	protein_coding	proteasome maturation factor UMP1-like	-
101258625	75.76130865	82.10135951	78.58623863	57.06741043	112.0013792	70.52312469	SGT1-1	NC_015440.3	2201021	2205328	+	1113	protein_coding	protein SGT1	-
101249610	72.8806647	82.63053694	65.83579515	115.7839898	64.34453762	104.6720303	LOC101249610	NC_015440.3	3264633	3267421	+	1140	protein_coding	transmembrane ascorbate ferrireductase 1	Cytochrom_B561
101245986	77.01874666	73.73273627	63.79263581	59.18062619	107.4139162	73.94940534	LOC101245986	NC_015438.3	78554818	78562247	+	926	protein_coding	transmembrane protein 205	-
101252005	88.10383678	92.33366254	89.04998441	12.1010725	109.272125	52.11750569	LOC101252005	NC_015444.3	57656550	57662966	+	2263	protein_coding	probable polyamine oxidase 2	Amino_oxidase
101260762	78.2683214	67.86460382	61.25609107	85.47787919	114.4945547	87.28437293	LOC101260762	NC_015446.3	66685010	66686433	+	1424	protein_coding	E3 ubiquitin-protein ligase CIP8	-
101268596	22.7909693	25.3290918	29.8538565	234.2228964	70.47302866	165.1070556	LOC101268596	NC_015445.3	54359214	54360564	-	1351	protein_coding	zinc finger CCCH domain-containing protein 20	-
101249170	83.62240184	77.0728543	95.2590179	47.40000952	97.92058731	63.56272385	LOC101249170	NC_015441.3	1237577	1241650	+	2113	protein_coding	ATP synthase subunit beta%2C mitochondrial	ATP-synt_ab
101254223	98.58523294	114.6172678	96.53942318	42.10049019	80.13235376	55.59399002	LOC101254223	NC_015445.3	57081038	57086738	+	3797	protein_coding	probable E3 ubiquitin-protein ligase RZFP34%2C transcript variant X2	zf-CHY
101247586	113.0479962	86.53243314	74.75438224	38.64957338	102.6369474	62.25256951	LOC101247586	NC_015449.3	2350384	2354874	+	962	protein_coding	SNF7 family protein	ESCRT-III
101249663	90.8478327	70.80417022	78.73025839	44.25732449	113.9502602	66.17823526	LOC101249663	NC_015444.3	65066892	65070345	+	2585	protein_coding	trifunctional UDP-glucose 4%2C6-dehydratase/UDP-4-keto-6-deoxy-D-glucose 3%2C5-epimerase/UDP-4-keto-L-rhamnose-reductase RHM1	-
101249378	90.20192472	96.77956896	75.21623311	30.58028309	93.34267823	59.10688927	LOC101249378	NC_015444.3	13331214	13333184	+	571	lncRNA	uncharacterized LOC101249378	-
101262369	112.4349048	114.4677381	99.99347644	57.85651387	77.28130507	60.71371121	LOC101262369	NC_015439.3	54894818	54901181	+	1553	protein_coding	altered inheritance of mitochondria protein 32	-
101249702	65.87779193	60.15706476	73.317462	92.89290378	89.32973267	82.79048304	LOC101249702	NC_015448.3	20292308	20295510	+	1638	protein_coding	elongation factor 1-gamma 2%2C transcript variant X1	GST_N
100134893	86.12959597	86.69236718	80.29944893	59.63103579	99.55048604	70.84900484	eIF(iso)4E	NC_015446.3	70538334	70541643	-	847	protein_coding	eukaryotic translation initiation factor iso4E	-
101251611	78.57262679	71.75056673	82.31103776	81.37330169	94.59771153	81.44511534	LOC101251611	NC_015446.3	3897985	3902113	+	1882	protein_coding	probable ADP-ribosylation factor GTPase-activating protein AGD6	-
101247574	70.3266225	60.99234437	59.18017519	44.87601303	104.0566584	70.28731976	LOC101247574	NC_015447.3	65317119	65319515	+	786	protein_coding	60S ribosomal protein L23a-like	-
543586	67.83466476	64.26271136	74.78579632	63.78198505	98.37951374	70.67252728	MAF1	NC_015441.3	63199988	63202780	+	746	protein_coding	MFP1 attachment factor 1	-
101263346	60.83352723	59.82405565	62.91831606	88.57109267	90.6165071	82.15373862	LOC101263346	NC_015446.3	3930757	3933179	+	446	protein_coding	dolichyl-diphosphooligosaccharide--protein glycosyltransferase subunit 4A	-
101246910	133.3302031	125.7448246	108.162066	26.09263025	72.57673637	41.63948905	LOC101246910	NC_015440.3	64079496	64086455	+	2984	protein_coding	quinolinate synthase%2C chloroplastic	-
101245035	75.24961931	73.12743332	81.79554689	50.11250462	102.5191625	63.38723486	LOC101245035	NC_015440.3	8239963	8242711	-	2580	protein_coding	subtilisin-like protease SBT1.7	Peptidase_S8
101253945	157.4255416	122.4358532	103.6693777	25.36437444	64.93462833	42.09125686	LOC101253945	NC_015447.3	47600021	47602542	-	1269	protein_coding	elicitor-responsive protein 1%2C transcript variant X1	C2
101253196	66.54187682	65.63527347	49.77953846	71.6130789	122.2773723	80.88962352	LOC101253196	NC_015443.3	44111789	44118533	+	2059	protein_coding	peroxisomal membrane protein PEX14%2C transcript variant X1	-
101245105	61.46107792	63.05297684	68.90798055	100.8043568	79.51410713	90.89042404	LOC101245105	NC_015438.3	86759559	86761985	-	1045	protein_coding	regulatory component of ABA receptor3-like	-
101250221	65.26760685	62.79349957	65.0848165	38.90747871	104.5755447	63.50252515	LOC101250221	NC_015443.3	1519519	1523792	-	627	protein_coding	cytochrome b-c1 complex subunit 8-like	-
101254162	84.26330074	92.91976004	94.76144748	44.50861775	82.06629634	57.71634097	LOC101254162	NC_015448.3	55240358	55243146	+	656	protein_coding	60S ribosomal protein L30	-
101254736	65.07666729	70.76451476	55.56631473	68.03321615	86.50863147	80.43051386	LOC101254736	NC_015447.3	1927644	1929939	+	410	lncRNA	uncharacterized LOC101254736	-
101247616	103.7487716	84.75584224	75.47260504	50.92724667	82.0615362	64.35868131	LOC101247616	NC_015442.3	4421322	4422156	-	835	protein_coding	serotonin N-acetyltransferase 2%2C chloroplastic	Acetyltransf_1
101250600	75.61596445	77.78495319	76.97466465	41.8704082	96.51518901	65.04616417	LOC101250600	NC_015442.3	64898761	64900476	-	967	protein_coding	60S ribosomal protein L6	-
101244470	87.35798474	86.32321529	87.5027549	67.13043335	82.6216254	70.36107268	LOC101244470	NC_015440.3	67782365	67788418	-	2359	protein_coding	factor of DNA methylation 1	-
101259619	106.7712009	100.4899414	86.47311966	70.95485975	74.04134889	65.85811798	LOC101259619	NC_015440.3	59211676	59220363	-	1347	protein_coding	uncharacterized LOC101259619%2C transcript variant X1	-
101255551	114.3813756	128.4836128	111.7794801	24.872193	71.22875109	40.76839058	LOC101255551	NC_015448.3	3068312	3076956	+	2156	protein_coding	zinc finger CCCH domain-containing protein ZFN-like%2C transcript variant X1	zf-CCCH
101259528	96.85772268	79.93645664	58.13131047	63.22238415	91.26819113	71.50492431	LOC101259528	NC_015441.3	2835383	2840164	+	981	protein_coding	proteasome subunit beta type-3-A	Proteasome
101248835	105.5059289	93.08696869	77.22094163	68.87766943	77.16832281	67.96605817	LOC101248835	NC_015439.3	42703025	42707370	+	1679	protein_coding	protein trichome birefringence-like 38	-
101267359	118.3058301	116.1962402	99.65489406	41.37482845	65.83343851	47.39477774	LOC101267359	NC_015447.3	51888873	51896341	-	1858	protein_coding	cyclase-associated protein 1	-
543782	83.18093251	69.13078233	66.28068185	76.75885997	82.33598474	77.79570422	profilin	NC_015445.3	54606801	54609805	+	808	protein_coding	profilin protein	-
101248281	86.34226164	82.91478249	71.38227936	87.00573673	84.64281207	81.01973036	LOC101248281	NC_015440.3	70931248	70936147	-	1210	protein_coding	RWD domain-containing protein 1%2C transcript variant X1	RWD
101261866	80.1705267	79.18381386	66.75365795	99.60213095	74.48714235	87.39713584	LOC101261866	NC_015439.3	53259299	53263865	-	1254	protein_coding	ATP-dependent Clp protease proteolytic subunit 3%2C chloroplastic	-
101244341	126.6263626	121.5931595	74.90352691	33.62823154	74.91681195	49.36580865	LOC101244341	NC_015448.3	53720884	53723975	-	541	protein_coding	uncharacterized LOC101244341	-
101268039	78.50965913	72.58876655	69.15261753	62.01354983	92.99426177	75.482296	SlRPT4	NC_015438.3	96680945	96686249	-	1672	protein_coding	26S proteasomal subunit RPT4a	AAA
101267365	8.276466564	9.558830095	8.509761046	196.637682	110.1763725	162.3060663	LOC101267365	NC_015447.3	62015623	62017726	+	1129	protein_coding	uncharacterized LOC101267365	-
101245913	77.63815654	88.42161123	91.34675499	63.35370006	65.25378395	69.74442602	LOC101245913	NC_015448.3	33468589	33470462	-	617	protein_coding	costars family protein	-
101254200	73.07948825	86.79808396	89.99410841	55.81883121	93.48673082	70.09358438	LOC101254200	NC_015442.3	509802	510552	-	751	protein_coding	40S ribosomal protein S16	-
101245881	86.9327827	97.5475609	83.20374102	74.16696913	76.80855891	80.30391028	LOC101245881	NC_015438.3	80903446	80911322	-	1600	protein_coding	serine/threonine-protein phosphatase PP2A-5 catalytic subunit	Metallophos
101261200	50.12013983	42.70946723	39.51699122	150.9373055	83.53779415	128.0849786	MBF1	NC_015449.3	5099952	5102364	+	739	protein_coding	multiprotein-bridging factor 1b	HTH_3
101265253	62.05260876	64.6190146	54.71510249	67.35428198	107.4856328	83.61482757	LOC101265253	NC_015444.3	58498650	58501820	+	1895	protein_coding	heterogeneous nuclear ribonucleoprotein 1	RRM_1
101250028	84.09751416	81.12941816	75.40545885	76.59110296	93.94561294	79.81697588	LOC101250028	NC_015443.3	48809738	48814205	+	2002	protein_coding	putative G3BP-like protein%2C transcript variant X1	RRM_1
101257824	107.51534	115.4265749	94.40530627	58.06291922	66.23357242	58.07574675	LOC101257824	NC_015448.3	3137332	3144210	-	1456	protein_coding	membrane-associated protein VIPP1%2C chloroplastic	-
543522	59.17800531	55.75320049	44.68432027	186.985627	58.66725176	132.2836018	ME2	NC_015442.3	60955497	60959760	+	2066	protein_coding	cytosolic NADP-malic enzyme	Malic_M
101251303	98.26118133	109.4833438	86.35412215	18.57830896	83.91378161	42.02679111	LOC101251303	NC_015444.3	64174042	64174963	-	743	protein_coding	heavy metal-associated isoprenylated plant protein 39-like	-
101244560	115.3391996	126.1586487	108.7131001	96.33778128	38.05794721	68.72719775	VGT1	NC_015440.3	50260742	50266455	+	2142	protein_coding	vacuolar glucose transporter 1%2C transcript variant 2	Sugar_tr
101257576	92.79447673	108.5046251	112.0495981	76.58666219	62.31150115	67.25935836	LOC101257576	NC_015443.3	48659469	48666433	-	2515	protein_coding	fimbrin-2	CH
101264237	112.133851	106.3128959	90.62655389	38.22399295	61.6386196	43.03444	LOC101264237	NC_015445.3	56075416	56079306	-	1893	protein_coding	aspartyl protease family protein At5g10770	-
101246717	99.89024794	99.77830987	80.5254585	66.20370329	79.10464949	68.90403431	LOC101246717	NC_015442.3	22628904	22650229	-	1730	protein_coding	ultraviolet-B receptor UVR8	-
101246514	56.01299499	61.63494792	60.8711458	83.21128135	97.72389562	89.53578592	LOC101246514	NC_015440.3	55350517	55353318	-	1626	protein_coding	BAG family molecular chaperone regulator 7	-
101265816	67.84370953	71.15003113	72.51444931	60.97402464	99.85905596	69.2567558	LOC101265816	NC_015441.3	16851225	16859913	-	1218	protein_coding	caltractin	-
101256023	67.71999847	70.53718839	85.40683914	86.48854918	81.46084823	79.91234866	AGO4A	NC_015438.3	2910655	2919267	+	3206	protein_coding	argonaute 4A	Piwi
101262152	43.6373594	53.79733705	35.49330672	84.20096363	154.5266473	106.110823	LOC101262152	NC_015447.3	2522905	2524715	+	1001	protein_coding	E3 ubiquitin-protein ligase RMA1H1	zf-C3HC4
101252354	88.71175691	83.84714442	69.11794229	68.17019485	94.37243192	79.66750228	LOC101252354	NC_015439.3	39621841	39626609	-	1507	protein_coding	cathepsin B-like protease 3	Peptidase_C1
101246587	67.83079718	72.16232413	59.94243672	124.9213703	74.83895428	101.022402	LOC101246587	NC_015439.3	47324862	47328198	-	995	protein_coding	serine/arginine-rich splicing factor SR45a	RRM_1
101260124	68.54431669	71.27785201	52.01335696	63.19081996	102.5507011	81.42348317	LOC101260124	NC_015441.3	1954740	1957706	+	983	protein_coding	putative 4-hydroxy-4-methyl-2-oxoglutarate aldolase 2	-
101259670	95.27865028	87.27394448	73.7107762	57.55321212	92.79004678	66.53109285	LOC101259670	NC_015438.3	82643201	82646941	-	924	protein_coding	N-terminal acetyltransferase A complex subunit NAA10	Acetyltransf_1
101266765	32.46658722	37.36673588	38.78602861	28.07111507	149.8646268	85.78357937	LOC101266765	NC_015438.3	90975370	90976510	-	775	protein_coding	protein RARE-COLD-INDUCIBLE 2A-like	-
101252046	65.0691099	61.33185696	65.21425958	53.34554456	99.39473788	81.93280437	LOC101252046	NC_015439.3	40671158	40673645	+	1199	protein_coding	40S ribosomal protein S4	Ribosomal_S4e
101254243	138.0478325	131.1854381	86.13731573	34.62653849	64.02227754	41.96763079	LOC101254243	NC_015447.3	1934409	1935894	+	778	protein_coding	uncharacterized LOC101254243	-
101245400	17.38020533	22.62757286	36.91180189	295.8949621	28.74494225	198.122926	LOC101245400	NC_015446.3	71874199	71875733	+	719	protein_coding	chaperone protein dnaJ 20	DnaJ
101253845	81.30769729	49.94049477	47.30831739	13.00500653	87.80007804	41.36312945	LOC101253845	NC_015447.3	64081085	64083839	-	1125	protein_coding	glutathione S-transferase L3%2C transcript variant X1	-
101244425	128.1817695	105.8903842	103.3458368	24.8460458	73.16474285	37.47499481	LOC101244425	NC_015438.3	94776846	94781414	+	1371	protein_coding	RING-H2 finger protein%2C transcript variant 1	-
101250048	127.6454008	123.570488	103.2938728	64.0495896	52.12117274	59.24205073	LOC101250048	NC_015438.3	79980521	79997277	-	3557	protein_coding	protein translocase subunit SECA1%2C chloroplastic	-
101246835	57.49948027	58.17480415	55.18762127	78.59430599	96.27288022	99.99611239	LOC101246835	NC_015444.3	597112	598290	+	605	protein_coding	UPF0057 membrane protein At4g30660	-
101264091	102.3166449	94.31434719	70.30901582	64.05752804	71.90240933	69.54684607	LOC101264091	NC_015448.3	52508831	52511065	-	713	protein_coding	cyclin-dependent kinases regulatory subunit 1%2C transcript variant X1	-
104644379	81.17966376	73.49182448	88.2598486	74.842739	68.40760553	65.38047344	LOC104644379	NC_015447.3	63562646	63563622	-	977	protein_coding	peroxiredoxin-2E-2%2C chloroplastic	-
101251246	86.1981621	81.96971356	64.68580326	49.96600813	92.98736907	74.70814435	LOC101251246	NC_015439.3	40674171	40676693	+	1261	protein_coding	40S ribosomal protein S4	Ribosomal_S4e
101253217	54.03500586	62.33049562	66.63852275	73.80437682	95.5764622	85.0879426	LOC101253217	NC_015445.3	60337529	60345783	-	2022	protein_coding	DEAD-box ATP-dependent RNA helicase 5	DEAD
101251419	83.70069976	70.33155604	60.56028674	30.34384456	110.6985186	68.78008516	LOC101251419	NC_015438.3	92384750	92385554	+	805	protein_coding	embryo-specific protein ATS3A	-
101259284	57.24516758	53.57340721	46.81251977	84.19842172	91.98000129	84.92716032	LOC101259284	NC_015446.3	59352593	59357100	-	825	protein_coding	uncharacterized LOC101259284	-
101243703	76.63799846	100.7055249	72.14638378	71.41960658	87.09525562	77.70991215	SlGID2	NC_015441.3	63217007	63217894	+	888	protein_coding	F-box protein GID2	-
101252682	144.0355061	141.6361274	100.8550525	0.993611987	72.72839655	27.98040002	LOC101252682	NC_015441.3	64418077	64424459	-	3137	protein_coding	J domain-containing protein required for chloroplast accumulation response 1	-
101055566	65.03913038	71.34288692	144.3336904	40.38254653	76.68873276	53.67240838	SlTIP2-2	NC_015440.3	70342850	70344277	-	1068	protein_coding	tonoplast intrinsic protein 2.2	-
101245205	61.18085571	63.22637161	60.78616566	49.74354702	94.31623769	60.45661468	LOC101245205	NC_015438.3	87532784	87534833	-	633	protein_coding	ribosomal protein S10p/S20e family protein%2C transcript variant 2	Ribosomal_S10
112941730	138.6654725	178.5646634	214.0289158	25.59972786	12.62558405	16.88047822	LOC112941730	NC_015443.3	43547653	43547734	-	82	snoRNA	small nucleolar RNA R44/J54/Z268 family	-
101255849	89.34435896	73.7278234	61.49491855	43.57934546	93.23144209	59.35999605	LOC101255849	NC_015448.3	1911661	1914904	-	751	protein_coding	uncharacterized LOC101255849	-
101253468	84.32233653	81.72573969	64.68429455	91.12339493	66.91091933	84.02903463	LOC101253468	NC_015449.3	65622209	65624698	+	1000	protein_coding	glutathione S-transferase	GST_N
101250012	84.88613842	89.33402044	79.89745655	44.69691963	76.17004644	53.05172338	LOC101250012	NC_015441.3	62438255	62441797	-	1996	protein_coding	squalene monooxygenase	-
101254245	53.92115371	50.50726516	58.35955179	62.69566559	93.12203264	75.74277504	LOC101254245	NC_015447.3	55618092	55623746	+	903	protein_coding	V-type proton ATPase 16 kDa proteolipid subunit	-
101253102	143.9975319	143.909672	94.01786999	35.79464616	55.54200579	41.32038888	LOC101253102	NC_015444.3	54291276	54295654	+	1204	protein_coding	uncharacterized LOC101253102	-
101257903	68.26652817	71.89099966	67.01404456	101.9211745	75.37432777	87.75160849	LOC101257903	NC_015447.3	202013	210027	-	1692	protein_coding	polyadenylate-binding protein RBP45-like%2C transcript variant X1	RRM_1
101246139	99.8027494	115.4134893	88.98101753	56.07003994	69.57423587	57.27111985	LOC101246139	NC_015442.3	66502749	66508327	-	2075	protein_coding	uncharacterized LOC101246139	Smr
101255896	87.17828916	76.45165246	70.31274851	64.87448811	79.31885176	64.1540621	LOC101255896	NC_015443.3	40047566	40049353	-	554	protein_coding	ATP synthase subunit epsilon%2C mitochondrial	-
101258071	120.9153282	117.4173391	95.09497905	16.80412029	56.43000903	33.81481035	LOC101258071	NC_015443.3	35694125	35696186	-	1641	protein_coding	protein phosphatase 2C	PP2C
101266146	96.81390843	89.691538	80.43495877	49.14813986	24.25618065	44.35368652	LOC101266146	NC_015445.3	63965657	63966595	+	939	protein_coding	thaumatin-like protein	Thaumatin
101055587	102.5382151	101.7575976	73.66131977	34.49082871	86.66982914	50.32707754	GLK1	NC_015444.3	62189148	62193563	-	1990	protein_coding	golden1-like protein	Myb_DNA-binding
101266641	97.92375099	98.21513643	71.17858721	42.43205834	84.06604749	55.95519322	LOC101266641	NC_015443.3	25361562	25368419	-	868	protein_coding	remorin	-
101247388	72.25345692	67.28547254	57.9918964	57.73800571	98.78495049	70.0121129	LOC101247388	NC_015439.3	45583045	45587431	+	1213	protein_coding	pyridoxal phosphate homeostasis protein%2C transcript variant X1	Ala_racemase_N
101255265	56.86727704	57.4753244	45.61072052	126.2261294	88.31221021	113.9696789	LOC101255265	NC_015439.3	35875255	35878657	-	1755	protein_coding	protein DETOXIFICATION 9	MatE
101250636	120.5391141	113.3348758	94.77960411	44.20020123	64.1141322	49.67595385	LOC101250636	NC_015438.3	97093060	97096102	+	2348	protein_coding	probable transcription factor PosF21	bZIP_1
101262049	121.7668621	131.5772422	110.382209	25.90123895	65.01122803	41.35107348	LOC101262049	NC_015438.3	86200748	86202530	-	1783	protein_coding	probable receptor-like protein kinase At5g24010	-
101259103	61.77411038	69.87673949	67.0273136	116.2245475	62.929485	90.52950564	LOC101259103	NC_015448.3	147398	156867	+	2915	protein_coding	RNA-binding protein 39%2C transcript variant X1	RRM_1
101260765	62.23654104	66.27479367	59.0575542	112.4718566	83.37866623	94.76598671	LOC101260765	NC_015446.3	70497244	70501368	-	2499	protein_coding	heterogeneous nuclear ribonucleoprotein 1%2C transcript variant X2	RRM_1
101257010	61.27679614	67.92006507	138.8475073	23.06300872	75.54863934	39.20481426	LOC101257010	NC_015438.3	85024129	85025776	-	1648	protein_coding	fasciclin-like arabinogalactan protein 10	-
544277	50.1241643	49.36209556	46.54046107	62.04028601	112.2165671	79.34242765	LAPA2	NC_015449.3	3165322	3187523	-	2328	protein_coding	leucine aminopeptidase%2C transcript variant X1	-
101268808	64.45059518	51.05909953	74.20295928	68.32728522	105.7786516	85.61538407	LOC101268808	NC_015438.3	93481944	93483157	+	1214	protein_coding	protein EXORDIUM-like 2	-
101257901	131.2872769	122.2414438	109.0877633	19.9319021	48.91621106	35.70619959	LOC101257901	NC_015438.3	91644345	91650209	+	1342	protein_coding	NADPH-dependent pterin aldehyde reductase%2C transcript variant X1	adh_short
101266533	130.700624	118.1933187	63.65487085	35.90125388	62.71667597	54.15219326	LOC101266533	NC_015444.3	61627794	61628523	-	730	protein_coding	calcium-binding protein KRP1	-
101248840	127.4234698	113.8938603	84.41437262	42.15347467	55.97358277	51.16852453	LOC101248840	NC_015439.3	36235220	36242214	-	1168	protein_coding	prostamide/prostaglandin F synthase	-
101255086	98.18914568	92.51755222	68.04590244	39.56169022	79.62959862	62.72890763	LOC101255086	NC_015441.3	11945617	11949692	-	1017	protein_coding	protein GDAP2 homolog	-
101261389	73.36148476	59.19449311	49.96607051	56.83317625	76.37443468	66.57370858	LOC101261389	NC_015448.3	53503940	53509403	+	732	protein_coding	uncharacterized protein At2g27730%2C mitochondrial%2C transcript variant X3	-
101257677	82.87130686	87.79748778	94.86547355	23.2973076	112.6481536	55.33945067	LOC101257677	NC_015444.3	1039872	1041527	-	1656	protein_coding	UDP-glucuronate 4-epimerase 1	-
101258330	72.54332134	70.68575686	55.63122445	33.77736597	100.5210388	69.73463077	LOC101258330	NC_015448.3	53434674	53438355	-	613	protein_coding	cytochrome b-c1 complex subunit 9	-
101249423	110.7265443	111.7834441	75.09403172	29.10247961	64.88594924	40.33766739	LOC101249423	NC_015439.3	42685789	42687317	+	1306	protein_coding	zingipain-2	Peptidase_C1
101268088	59.73997312	44.69663397	46.48800107	22.77700127	87.26435639	52.66260766	LOC101268088	NW_020444428.1	1932	2551	-	620	protein_coding	protein EXORDIUM	-
101250301	101.7384085	87.51273308	71.62761927	67.7645317	68.84461864	57.94445919	LOC101250301	NC_015442.3	5809748	5811320	+	919	protein_coding	uncharacterized LOC101250301	-
101268300	74.62106196	69.78063098	57.72415203	74.75228979	92.37368009	71.39914648	LOC101268300	NC_015445.3	54305003	54311467	+	1259	protein_coding	vacuolar protein sorting-associated protein 32 homolog 2	ESCRT-III
101268416	67.13855172	70.82864573	70.96824117	70.51232295	85.31040545	68.86452774	LOC101268416	NC_015445.3	62987387	62992703	+	1650	protein_coding	FAM10 family protein At4g22670%2C transcript variant X1	-
100301931	106.8396292	112.7492854	93.97016789	31.27705594	67.98976375	41.3701525	GR	NC_015446.3	64425975	64433012	-	2226	protein_coding	glutathione reductase%2C chloroplastic	Pyr_redox_2
101261193	133.1486867	131.8117672	98.74469806	0.058110333	67.46460078	28.41391952	LOC101261193	NC_015439.3	35564574	35566327	-	1642	protein_coding	anthocyanidin 3-O-glucosyltransferase 5	UDPGT
101261128	64.17770717	63.00438683	56.65025797	54.90032353	93.29648381	75.77051523	LOC101261128	NC_015443.3	39547012	39549131	+	785	protein_coding	60S ribosomal protein L28-1	-
101266853	83.60222494	83.67259152	67.54364207	70.33957858	92.85462687	73.65452657	LOC101266853	NC_015445.3	59007411	59012220	-	676	lncRNA	uncharacterized LOC101266853	-
101265686	68.74937859	60.44692251	49.94321356	55.73334771	98.15955715	75.95234003	LOC101265686	NC_015439.3	19705312	19710837	-	759	protein_coding	thioredoxin-like protein YLS8	-
101244302	81.05448117	90.16502503	77.08763769	24.809322	73.06645794	45.43672104	LOC101244302	NC_015444.3	47456797	47457615	+	741	protein_coding	uncharacterized LOC101244302	-
101257411	104.0511091	93.19854856	71.33310021	77.13118754	70.52880342	70.37098047	LOC101257411	NC_015438.3	92593481	92599333	+	2409	protein_coding	protein RETICULATA-RELATED 1%2C chloroplastic-like	-
101268129	78.65170297	85.21532747	81.60463228	111.7375696	99.62531722	105.4973212	NAOD	NC_015445.3	61030050	61035394	-	1752	protein_coding	N2-acetylornithine deacetylase	Peptidase_M20
101268264	130.2648519	112.1496058	76.62763652	28.97245411	70.48164663	46.91209303	LOC101268264	NC_015440.3	61109750	61115650	+	1044	protein_coding	protein BOLA4%2C chloroplastic/mitochondrial%2C transcript variant X2	-
100736538	118.3023103	117.9500053	98.01846767	33.75233829	63.89401853	42.37287074	LOC100736538	NC_015438.3	79315234	79322713	+	2892	protein_coding	mitogen-activated protein kinase 13%2C transcript variant X5	Pkinase
101254887	113.9774985	112.7795298	80.50516867	41.69054891	62.6050571	51.37766019	LOC101254887	NC_015440.3	68232373	68234998	+	1168	protein_coding	protein HEADING DATE REPRESSOR 1%2C transcript variant X1	-
101246836	158.2445835	133.3627873	96.1579187	27.15122652	52.29146889	36.11386197	LOC101246836	NC_015444.3	1747041	1748926	+	1886	protein_coding	cytochrome P450 94A1-like	p450
101245200	101.9584916	94.36217099	103.2214849	52.68372594	58.40033183	49.49466801	LOC101245200	NC_015446.3	67381378	67384537	-	1627	protein_coding	cryptochrome DASH family protein	-
101266223	153.1886164	134.1022311	90.7425592	2.647535168	74.85875745	30.22880701	LOC101266223	NC_015442.3	63361755	63364455	+	901	protein_coding	probable chalcone--flavonone isomerase 3	-
101248403	85.74152115	84.37406467	57.76662219	55.39064343	82.22148324	66.60992601	LOC101248403	NC_015443.3	49608788	49611184	-	797	protein_coding	uncharacterized LOC101248403	-
101265946	145.2280562	110.0884218	74.00644289	38.70756427	53.68211293	44.29437484	LOC101265946	NC_015445.3	65756731	65757730	-	1000	protein_coding	uncharacterized protein At1g01500	-
543755	87.06076074	85.30044994	75.24184812	58.81465803	87.76830964	68.53511933	ats1	NC_015447.3	62049760	62054197	-	2208	protein_coding	putative asparaginyl-tRNA synthetase	tRNA-synt_2
101267346	110.7221346	122.7147656	88.44559257	14.4189759	88.34275111	41.46905571	LOC101267346	NC_015438.3	79549829	79558229	+	3333	protein_coding	pyruvate%2C phosphate dikinase%2C chloroplastic	-
101260310	76.47374398	98.94405869	110.8688442	49.8647184	59.08674214	49.98606124	AAT2	NC_015440.3	2786847	2789740	-	1453	protein_coding	BAHD acyltransferase DCR-like	-
101250163	66.68321317	60.47890099	66.81158672	54.26234782	69.26906955	55.74561957	HTA6	NC_015438.3	89554836	89555628	-	677	protein_coding	histone H2A.1-like	Histone
101256002	47.02887376	52.20929495	53.39005612	82.03532536	97.43806213	78.96403349	LOC101256002	NC_015443.3	35574326	35584945	-	2334	protein_coding	protein INVOLVED IN DE NOVO 2	-
101258486	143.3370084	105.7676842	46.38070332	28.10544889	52.72976919	50.13132101	LOC101258486	NC_015446.3	66810467	66811231	-	765	protein_coding	glutaredoxin-C13	-
101259575	57.68729499	59.59324411	62.10410135	73.11236829	91.74409217	75.30914217	LOC101259575	NC_015446.3	63726450	63729097	+	2417	protein_coding	uncharacterized LOC101259575	-
101259493	101.9894488	95.33296736	100.234278	60.6761866	48.31082452	55.08699764	LOC101259493	NC_015439.3	15678464	15691315	+	2243	protein_coding	photosystem II stability/assembly factor HCF136%2C chloroplastic%2C transcript variant X1	-
100316879	128.4697357	135.5045664	123.8061022	21.02206801	62.41732478	36.183045	LOC100316879	NC_015440.3	5101564	5109368	-	2625	protein_coding	calcium-dependent protein kinase%2C transcript variant X1	Pkinase
101248518	42.32801646	41.9664443	63.09569235	65.66400283	89.31956501	60.51930609	LOC101248518	NC_015446.3	71977147	71979478	+	1782	protein_coding	adenosylhomocysteinase	-
101247450	54.41856355	54.66001678	54.84059584	61.76520251	108.6592335	71.56243336	LOC101247450	NC_015445.3	58522260	58532020	+	1895	protein_coding	coiled-coil domain-containing protein 18	-
101055585	85.31606656	58.57520195	46.81745672	26.15332429	113.1617811	61.81736821	ZF2	NC_015438.3	94682343	94683428	+	1086	protein_coding	ZF2 protein	-
101256981	47.17325869	54.92478835	54.78233503	124.0226672	86.13099068	104.8336329	LOC101256981	NC_015443.3	40657767	40662476	-	2266	protein_coding	protein NRT1/ PTR FAMILY 5.10%2C transcript variant X1	-
101259047	107.6474876	99.0826225	88.68975143	32.97918496	65.4889947	46.06278525	LOC101259047	NC_015442.3	66176025	66178920	+	1301	protein_coding	uncharacterized LOC101259047	-
101252057	130.2741028	117.5231034	98.13845435	45.34657105	47.81999085	43.86546805	LOC101252057	NC_015449.3	16029816	16044661	+	1562	protein_coding	uncharacterized LOC101252057%2C transcript variant X1	-
101254633	60.90138972	65.97379273	78.71507904	85.74088805	78.51746408	75.81778952	LOC101254633	NC_015438.3	80173662	80177593	-	2600	protein_coding	nucleolar GTP-binding protein 1	-
101255380	71.64961393	72.98850316	70.11827834	89.59874937	81.93492586	78.35680317	LOC101255380	NC_015449.3	67086586	67092181	+	1301	protein_coding	eukaryotic translation initiation factor 3 subunit H%2C transcript variant X2	Mov34
100736533	96.05404021	89.28786603	76.58341339	17.87685657	85.03144009	45.50970834	LOC100736533	NC_015443.3	47617239	47623641	-	1434	protein_coding	C-4 methyl sterol oxidase%2C transcript variant X1	-
101246672	86.79203832	83.5267841	67.61029287	96.05222349	63.54573863	79.41386309	LOC101246672	NC_015438.3	94832747	94838300	-	1803	protein_coding	DUF760 family protein	-
101244906	62.04071984	50.90650897	45.33251342	33.52598392	104.2487461	54.55960561	LOC101244906	NC_015438.3	88450495	88455654	+	832	protein_coding	nucleoside deaminase superfamily protein	-
101260819	57.86400959	53.8681124	55.07937651	87.08387483	83.35529129	79.74056619	LOC101260819	NC_015442.3	66125578	66131705	+	1645	protein_coding	basic leucine zipper and W2 domain-containing protein 2	-
544239	102.5827945	99.82796392	70.39173231	78.90363635	62.36327748	67.51635224	OPR1	NC_015447.3	65243924	65245375	-	1250	protein_coding	12-oxophytodienoate reductase	Oxidored_FMN
101253267	147.8845466	125.5869991	78.88752599	23.71479308	53.84468408	38.56901834	LOC101253267	NC_015440.3	71656008	71657459	+	1368	protein_coding	uncharacterized LOC101253267	-
101259485	83.76797395	87.21469688	34.11238469	18.94274467	125.8155592	64.958703	LOC101259485	NC_015446.3	68910966	68912160	+	633	lncRNA	uncharacterized LOC101259485	-
101259697	99.03249525	93.63910221	58.25455358	20.2939498	102.3708737	51.61124703	LOC101259697	NC_015448.3	1172690	1176207	-	1072	protein_coding	vacuolar protein sorting-associated protein 60.1	ESCRT-III
101244607	59.44510769	58.50400935	64.21447027	85.88320191	81.48567218	75.6027955	LOC101244607	NC_015446.3	2377854	2382528	-	1231	protein_coding	histone deacetylase HDT1	-
101251036	124.2008132	129.6763802	90.31763713	0.966199877	57.31448688	24.07873619	LOC101251036	NC_015446.3	72038906	72040518	+	1613	protein_coding	crocetin glucosyltransferase%2C chloroplastic	UDPGT
101268384	98.80737207	88.30716136	91.50942832	54.67990289	52.06162813	54.06851315	LOC101268384	NC_015441.3	52579304	52586730	-	1079	protein_coding	photosynthetic NDH subunit of lumenal location 4%2C chloroplastic%2C transcript variant X1	FKBP_C
101252040	73.71093792	73.12295479	52.66583309	56.24122313	81.75758368	64.83487307	LOC101252040	NC_015448.3	5015575	5019716	+	643	protein_coding	mitochondrial pyruvate carrier 4	-
544013	98.41793164	78.07060687	59.57127357	29.7835603	82.40033684	48.14413038	IMP3	NC_015448.3	5242650	5246895	+	1101	protein_coding	myo-inositol monophosphatase 3	-
101259408	81.46057357	75.90745473	66.33374817	70.79116954	82.09167727	76.68207258	LOC101259408	NC_015440.3	2798590	2799980	-	1391	protein_coding	protein SRC2 homolog	C2
778235	97.61262014	115.3763347	85.27518781	81.56367189	73.75521272	69.53249846	EBF2	NC_015445.3	45627613	45631080	-	2941	protein_coding	EIN3-binding F-box protein 2	-
101260188	135.3380177	121.9845881	98.43578847	19.86263311	67.86799081	38.69322286	LOC101260188	NC_015447.3	60868778	60873631	-	2743	protein_coding	calcium-dependent protein kinase 32-like%2C transcript variant X1	Pkinase
101261141	179.4611192	181.9616457	72.23431341	8.893204264	32.82553704	16.26638551	LOC101261141	NC_015445.3	65119182	65121198	-	1334	protein_coding	probable WRKY transcription factor 53	WRKY
101247256	67.20104833	73.58368381	60.43169387	81.59014189	83.69168147	82.90598356	LOC101247256	NC_015446.3	67322019	67328341	-	1785	protein_coding	serine/arginine-rich-splicing factor SR34%2C transcript variant X2	RRM_1
101262929	70.84156922	71.1222946	82.70866608	46.64571911	80.50866333	61.04194293	LOC101262929	NC_015443.3	49170489	49172940	+	793	protein_coding	60S ribosomal protein L14-1	-
101253366	58.43246811	60.15511724	60.2577153	68.70539164	88.4024344	75.40627569	LOC101253366	NC_015440.3	70000203	70005067	-	2023	protein_coding	serine-threonine kinase receptor-associated protein%2C transcript variant X1	WD40
101258422	62.6154557	54.77853498	62.51517995	55.29858569	91.98774763	65.69394665	LOC101258422	NC_015439.3	55614428	55617490	-	1584	protein_coding	phosphate carrier protein%2C mitochondrial-like	Mito_carr
112941885	51.90283831	56.2465209	48.70255638	95.72225833	86.57367134	99.14334192	LOC112941885	NC_015444.3	65770193	65771026	+	834	protein_coding	uncharacterized LOC112941885	-
101255858	71.9590972	73.26310574	83.86192896	54.69060104	66.69055407	53.53637054	LOC101255858	NC_015448.3	54230379	54231797	-	1419	protein_coding	uncharacterized LOC101255858	-
100301929	58.17150231	59.27617314	65.07644905	70.75222836	76.98779746	74.68733428	amadh2	NC_015440.3	65325930	65333448	-	1795	protein_coding	aminoaldehyde dehydrogenase 2	Aldedh
101258495	83.13151059	88.2043134	64.81984015	61.55580795	67.1660606	61.16084537	LOC101258495	NC_015447.3	2627263	2632659	+	1965	protein_coding	indole-3-acetic acid-amido synthetase GH3.10	-
101262859	48.84822283	48.99150772	51.18959003	48.78674382	98.39554356	71.69406696	LOC101262859	NC_015446.3	70548852	70551417	-	590	protein_coding	60S ribosomal protein L23	-
101251743	56.53447054	55.92693294	43.96694013	41.83654548	96.94361961	68.1594492	LOC101251743	NC_015439.3	40677697	40680078	+	1151	protein_coding	40S ribosomal protein S4	Ribosomal_S4e
100037737	54.7622963	58.52131492	70.05219139	126.4182374	63.10770143	98.65200307	LOC100037737	NC_015447.3	63636996	63642674	-	2174	protein_coding	chloroplast threonine deaminase 1 precursor	PALP
101261978	145.016513	136.2913613	110.7998985	12.29638083	44.02562671	25.14807364	LOC101261978	NC_015439.3	52221544	52223858	+	2315	protein_coding	lysM domain receptor-like kinase 4	Pkinase
101245954	57.29109936	56.66619014	51.32633552	124.4651684	74.45524588	98.18607664	LOC101245954	NC_015443.3	36344172	36352090	+	2249	protein_coding	protein IQ-DOMAIN 14	-
101260492	103.5633093	95.70132288	87.29022449	56.70341476	50.76724707	56.92275181	LOC101260492	NC_015439.3	55585153	55587067	+	1105	protein_coding	probable inactive shikimate kinase like 1%2C chloroplastic	SKI
100147720	65.87121139	63.39741299	40.70316129	112.1095325	75.19303053	94.17597906	LOC100147720	NC_015438.3	4316320	4318146	-	846	protein_coding	uncharacterized LOC100147720	NAM
101250160	80.14432909	73.88091318	61.81975384	72.40415324	78.01922557	72.32239418	LOC101250160	NC_015438.3	85814968	85823163	+	1758	protein_coding	protein pleiotropic regulatory locus 1	WD40
101266277	63.01847989	68.04931382	66.78090434	70.58459463	83.91044142	75.15648621	LOC101266277	NC_015439.3	25091664	25104101	-	1715	protein_coding	obg-like ATPase 1	-
101267150	80.10996145	87.04382544	81.89076872	15.76401205	69.21180451	34.34905089	LOC101267150	NC_015438.3	1301250	1309863	-	3436	protein_coding	ABC transporter G family member 22-like%2C transcript variant X1	ABC2_membrane
101254532	87.4641036	89.36456862	59.53944993	58.22740418	82.89915783	65.51314738	LOC101254532	NC_015438.3	87861596	87875102	+	1914	protein_coding	flowering locus K homology domain	KH_1
101252889	62.44417005	60.21095482	50.47576902	53.11945358	76.39961407	70.44934736	LOC101252889	NC_015443.3	47256206	47262978	-	1061	protein_coding	uncharacterized LOC101252889	-
544275	80.74904028	73.78878358	98.44595456	41.50337058	75.11787558	51.23828323	GS1	NC_015448.3	4456111	4460689	+	1489	protein_coding	glutamine synthetase	-
101253702	94.94689397	92.78031865	69.33734622	48.06441368	63.95127543	64.74638421	LOC101253702	NC_015444.3	59203643	59206064	-	581	protein_coding	uncharacterized LOC101253702	-
101261642	60.14152768	53.92659512	64.39406777	95.34581419	71.93600984	79.66532047	LOC101261642	NC_015445.3	25474260	25480054	+	1783	protein_coding	aspartate aminotransferase%2C chloroplastic%2C transcript variant X1	Aminotran_1_2
101257116	65.2169839	62.45580354	60.31302222	56.60577923	97.2001937	65.89716763	LOC101257116	NC_015447.3	468446	475127	-	1589	protein_coding	serine/arginine-rich splicing factor SR45%2C transcript variant X1	RRM_1
101263005	141.1421667	118.110463	107.7392492	10.58444142	60.3276275	31.72430605	LOC101263005	NC_015449.3	67589039	67589842	-	607	protein_coding	protein SENESCENCE-ASSOCIATED GENE 21%2C mitochondrial	-
101259548	129.3349891	106.8443949	83.42341127	33.09285503	70.86969953	45.52431168	LOC101259548	NC_015443.3	44375481	44377358	+	1878	protein_coding	leucine-rich repeat receptor-like serine/threonine/tyrosine-protein kinase SOBIR1	Pkinase
544140	66.04448152	68.19796973	49.94386112	66.5442461	93.23959997	72.8151181	cdc2A-2	NC_015449.3	65955801	65960512	-	1258	protein_coding	cyclin-dependent protein kinase p34cdc2	Pkinase
101250268	64.78060627	58.01781315	53.34116058	49.13006854	89.38093225	67.26534957	LOC101250268	NC_015448.3	5951251	5955792	+	716	protein_coding	selenoprotein K	-
101257948	47.30845238	53.45969632	48.16308058	27.35895086	105.4924393	51.29164915	LOC101257948	NC_015441.3	5226917	5228913	-	1266	protein_coding	neurofilament heavy polypeptide	-
101256399	47.81385228	49.11244636	44.72580995	99.06029398	89.38793947	89.50994235	LOC101256399	NC_015444.3	65801317	65806608	-	2331	protein_coding	proton pump-interactor 1	-
101268015	60.04440793	66.56538271	61.55214181	84.1844363	75.76876236	78.35642778	LOC101268015	NC_015445.3	54290757	54300325	-	2084	protein_coding	clathrin interactor EPSIN 1	-
101254567	96.76509469	82.83101402	84.08278835	33.43387257	71.94133502	45.50991113	LOC101254567	NC_015440.3	2043718	2047668	-	840	protein_coding	SUMO-conjugating enzyme UBC9	UQ_con
101267711	135.2276604	65.99244025	90.87474059	15.46193164	66.22258716	36.29691317	LOC101267711	NC_015443.3	1264255	1266328	+	1623	protein_coding	putative protein phosphatase 2C 53	PP2C
101246367	131.3432033	132.914514	96.61120402	60.24986455	28.46451713	47.53522298	LOC101246367	NC_015438.3	909098	913571	+	1599	protein_coding	probable plastid-lipid-associated protein 12%2C chloroplastic	-
101244117	77.44157731	70.80584918	62.60635799	47.70858373	89.10973559	58.98858289	LOC101244117	NC_015446.3	64333669	64341878	-	1312	protein_coding	NADH dehydrogenase [ubiquinone] flavoprotein 2%2C mitochondrial	-
101263904	96.5793827	106.2933269	110.0812897	41.68395029	64.46190896	46.66665259	LOC101263904	NC_015441.3	64058046	64061464	-	2051	protein_coding	thylakoidal processing peptidase 1%2C chloroplastic-like%2C transcript variant X2	-
101257277	76.22639003	69.89044206	76.16448829	52.88692778	78.36551929	54.3068443	LOC101257277	NC_015443.3	48006250	48009418	+	2767	protein_coding	zinc finger CCCH domain-containing protein 66%2C transcript variant X1	zf-CCCH
101244736	70.17395955	59.67803475	63.1682564	45.08177183	91.45302562	61.24936122	LOC101244736	NC_015439.3	40901911	40904432	+	896	protein_coding	60S ribosomal protein L18a-2	-
101267045	64.97624188	59.89763234	62.24089168	56.57785872	74.40577535	68.95767651	LOC101267045	NC_015438.3	4056310	4060683	-	823	protein_coding	cysteine-rich and transmembrane domain-containing protein WIH2	-
101245758	60.6379217	54.59108684	55.30462941	58.43376923	91.75259098	65.59865338	LOC101245758	NC_015441.3	66477409	66479752	-	1204	protein_coding	bZIP transcription factor 60	-
101268074	46.82333011	50.37215813	46.20834146	59.20884174	88.0481893	76.36743247	LOC101268074	NC_015449.3	52631408	52633450	-	773	protein_coding	H/ACA ribonucleoprotein complex subunit 2-like protein	-
101255078	58.79171958	49.79587944	47.60425861	85.80477134	85.17561919	79.83120172	LOC101255078	NC_015439.3	32488013	32491701	+	1125	protein_coding	eukaryotic translation initiation factor 6-2	-
101262159	90.82474642	86.07055617	71.11696463	55.88671829	65.83731757	56.83307537	LOC101262159	NC_015447.3	63439010	63440861	+	947	protein_coding	uncharacterized LOC101262159	-
101265616	86.05402742	83.63616222	69.45097146	45.27546543	79.08232234	56.35860432	LOC101265616	NC_015449.3	2091174	2094264	-	817	protein_coding	uncharacterized LOC101265616	-
101246863	61.44334556	62.68160908	100.3121212	35.04282792	86.28649479	49.99009321	LOC101246863	NC_015438.3	82007808	82016416	-	4107	protein_coding	cellulose synthase A catalytic subunit 3 [UDP-forming]	-
101264700	20.51718655	7.258761842	14.10023339	7.582005748	116.0935075	49.40351827	LOC101264700	NC_015448.3	54602001	54604846	+	1808	protein_coding	elongation factor 1-alpha	GTP_EFTU
101258124	71.87901406	69.96310369	65.82983501	83.69926971	63.88325201	67.29171322	LOC101258124	NC_015439.3	35718222	35724635	-	1596	protein_coding	ubiquitin receptor RAD23c%2C transcript variant X1	ubiquitin
101249326	113.6433963	117.7744046	89.94092616	57.28034637	46.3004343	52.04345103	LOC101249326	NC_015439.3	37754525	37762161	-	2964	protein_coding	protein RIK%2C transcript variant X2	-
101251433	48.93707031	42.77450377	40.63576776	118.9732807	67.4621196	95.18914079	LOC101251433	NC_015448.3	859990	861589	+	1600	protein_coding	rubisco accumulation factor 1.1%2C chloroplastic	-
101263072	104.2662968	95.83546832	68.05021938	29.26126469	63.39601908	41.3798317	LOC101263072	NC_015439.3	45960182	45962007	+	975	protein_coding	microsomal glutathione S-transferase 3	-
544308	63.49894179	64.34278722	93.45124526	45.01765499	60.30268635	51.43673257	GMP	NC_015440.3	60514258	60516592	+	1507	protein_coding	GDP-mannose pyrophosphorylase	Hexapep
101250420	112.2258638	85.80444753	79.14176941	70.98420006	60.11762743	62.98797755	LOC101250420	NC_015444.3	1886978	1888090	-	1113	protein_coding	uncharacterized LOC101250420	-
101250539	103.1782702	109.7307296	115.9196799	41.14442399	46.38036657	40.66843122	LOC101250539	NC_015438.3	653210	655032	-	940	protein_coding	protein YLS3	-
101265430	60.58374358	65.79090943	32.60257025	24.19494877	118.879556	63.0883101	LOC101265430	NC_015441.3	56043901	56045596	+	957	protein_coding	protein early flowering 2-like	-
101250511	70.46667099	76.19085566	86.81529548	73.76178975	48.99557926	61.24352731	LOC101250511	NC_015443.3	31698674	31706215	-	1620	protein_coding	uroporphyrinogen decarboxylase%2C chloroplastic	-
101262956	145.4683953	137.709544	88.97831331	16.48358371	41.25250653	27.93214293	LOC101262956	NC_015438.3	80537679	80541534	+	1424	protein_coding	uncharacterized LOC101262956	-
101262497	93.60575004	95.95411171	76.70107805	87.96887291	41.76837544	65.60585205	LOC101262497	NC_015440.3	72229921	72250252	-	1691	protein_coding	uncharacterized LOC101262497%2C transcript variant X3	-
101253534	65.76418381	59.10676002	47.74451082	41.29163972	102.3357322	63.70137636	LOC101253534	NC_015438.3	95049213	95055839	+	1824	protein_coding	cyclase-like protein 2%2C transcript variant X2	-
101256780	66.87225508	64.9045865	62.42247677	69.2820151	77.83940219	75.96171378	LOC101256780	NC_015443.3	26518055	26538367	+	1133	protein_coding	uncharacterized LOC101256780%2C transcript variant X1	-
101246424	131.1692211	123.7404908	84.30208524	39.83655399	47.80738405	42.36692651	LOC101246424	NC_015442.3	135678	137079	-	1402	protein_coding	F-box/kelch-repeat protein At1g23390	F-box
101253483	63.97676455	58.85926311	57.71034145	97.67930989	60.6528242	79.80196288	LOC101253483	NC_015442.3	3436764	3437466	+	703	protein_coding	uncharacterized LOC101253483	-
101247608	61.26796656	68.00363843	57.37635838	34.83483892	81.21006395	57.42109584	LOC101247608	NC_015441.3	55057383	55059604	+	441	protein_coding	40S ribosomal protein S15a-1	-
101268329	119.3493185	118.244186	91.7229975	7.322552577	74.75697433	33.3677492	LOC101268329	NC_015438.3	86650669	86655883	-	1846	protein_coding	mitochondrial adenine nucleotide transporter ADNT1%2C transcript variant X2	Mito_carr
112941727	106.8693145	127.3243687	252.9745961	19.36000499	16.67146364	25.37108534	LOC112941727	NC_015443.3	43548148	43548216	-	69	snoRNA	small nucleolar RNA Z267	-
101262634	74.9845649	77.17671012	61.4922687	42.40208506	97.04413646	57.06457502	LOC101262634	NC_015444.3	56532761	56539445	+	1912	protein_coding	serine/threonine-protein kinase STY13%2C transcript variant X1	Pkinase_Tyr
101243631	93.09748461	84.63146741	159.5098201	31.26061132	54.93804838	37.6300149	LOC101243631	NC_015446.3	1413485	1422253	-	4201	protein_coding	phenylalanine ammonia-lyase-like%2C transcript variant X2	-
101266321	57.83829235	66.16440172	60.77129819	66.57471105	94.51699184	71.20039278	LOC101266321	NC_015440.3	66857130	66860946	+	1127	protein_coding	vesicle transport v-SNARE 11	-
101252192	73.73884119	73.60565843	63.33267911	66.93498516	66.63816621	64.02652179	LOC101252192	NC_015443.3	45291490	45296536	+	1713	protein_coding	LL-diaminopimelate aminotransferase%2C chloroplastic	Aminotran_1_2
101257034	53.58719534	52.02746894	48.48423578	54.06679142	82.60148363	56.42504535	LOC101257034	NC_015439.3	46109112	46113278	+	1083	protein_coding	proteasome subunit alpha type-4	Proteasome
101260498	66.80957421	68.15176012	56.95362781	48.8525131	83.55718767	60.17758136	LOC101260498	NC_015448.3	3204492	3209826	-	1418	protein_coding	polyadenylate-binding protein 2%2C transcript variant X1	RRM_1
112940561	88.13820223	120.5920617	98.2530403	51.05655452	33.80358615	57.85352752	LOC112940561	NC_015449.3	66158602	66158677	+	76	snoRNA	small nucleolar RNA R66	-
101055602	134.859227	99.4877169	108.3545316	41.12269397	54.77276665	42.89662933	LOC101055602	NC_015449.3	211505	214392	-	2236	protein_coding	Hop-interacting protein THI039%2C transcript variant X1	GRAS
101259222	83.89167707	60.9597489	61.70380201	4.092648114	94.09876676	37.86790669	LOC101259222	NC_015440.3	55746514	55749437	-	2176	protein_coding	putative glycerol-3-phosphate transporter 1	MFS_1
100505458	95.79953628	90.18633139	66.90922792	52.60787	62.35260376	57.55657983	GRX1	NC_015446.3	426166	428918	-	1003	protein_coding	GRX1 protein	-
543799	59.01106955	26.62704105	18.70921539	9.797971383	132.0063874	57.45951016	ail	NC_015445.3	45846469	45847836	+	1055	protein_coding	IDS4-like protein	SPX
544154	82.37845712	79.59627893	83.35395761	52.24620014	71.26939565	59.0157406	CS1	NC_015441.3	41468768	41476400	-	1875	protein_coding	chorismate synthase 1	-
101255257	164.246016	148.133875	129.2100492	5.187361882	29.96794825	13.49788099	LOC101255257	NC_015439.3	49940429	49944131	+	1680	protein_coding	phosphoenolpyruvate/phosphate translocator 2%2C chloroplastic	-
101254975	80.15303177	75.30503524	77.75232155	59.78750911	76.84167325	61.33438447	LOC101254975	NC_015440.3	4198674	4205024	-	1755	protein_coding	polyadenylate-binding protein RBP45	RRM_1
101244755	93.4932482	90.76641864	86.71667517	51.02352146	48.36207188	52.59260002	LOC101244755	NC_015440.3	70306505	70310162	-	1799	protein_coding	D-glycerate 3-kinase%2C chloroplastic	-
101266268	106.8152557	98.98745264	66.47216662	22.072405	75.99576229	48.3145367	LOC101266268	NC_015447.3	3398220	3399049	-	830	protein_coding	calcium-binding protein KIC	-
101243905	84.64495353	88.88379394	149.9178496	44.80097104	31.04749069	37.48366506	LOC101243905	NC_015444.3	55701388	55703998	-	1072	protein_coding	peroxiredoxin Q%2C chloroplastic%2C transcript variant 2	-
543688	82.55396912	88.80590981	78.58744756	50.89698027	67.47602317	56.43558766	Cry1b	NC_015449.3	64058879	64062093	+	2439	protein_coding	cryptochrome 1b	-
101251075	74.5617971	64.12316888	53.25696128	123.5335452	43.50955699	88.01200636	LOC101251075	NC_015440.3	69331426	69332815	+	1069	protein_coding	peptidyl-prolyl cis-trans isomerase FKBP17-2%2C chloroplastic	FKBP_C
101259986	89.24450027	90.32737729	61.96101993	15.26540478	97.60016464	44.10438672	LOC101259986	NC_015438.3	95179700	95184843	-	1896	protein_coding	O-acyltransferase WSD1	-
101258903	81.45412227	75.270104	95.65419649	9.148134228	81.81841388	35.80999343	LOC101258903	NC_015438.3	98249605	98250501	-	897	protein_coding	uncharacterized LOC101258903	-
543558	27.6624869	34.92902976	116.284191	48.63030059	61.44489078	53.50686037	EXPA5	NC_015439.3	50926861	50928368	-	1225	protein_coding	expansin	-
101249144	48.74984222	47.97159824	34.98029458	14.36214596	109.8968277	52.88753625	LOC101249144	NC_015439.3	36161963	36163520	+	1187	protein_coding	homeobox-leucine zipper protein HAT22	Homeobox
101262735	64.850607	66.16427907	60.77588773	60.88215189	78.74114999	68.4524525	LOC101262735	NC_015444.3	67095748	67100393	+	1177	protein_coding	syntaxin-51%2C transcript variant X2	SNARE
101267983	48.84975138	48.80043425	51.62602242	51.67899101	92.14934511	67.12817204	LOC101267983	NC_015441.3	4725427	4726175	+	749	protein_coding	uncharacterized LOC101267983	-
101251754	79.7956353	77.15466358	72.37086823	64.0075602	64.13200619	65.07913563	LOC101251754	NC_015449.3	15673620	15693559	-	1365	protein_coding	rhodanese-like domain-containing protein 11%2C chloroplastic	Rhodanese
101261160	58.9145999	59.80357904	65.60496016	106.7773825	73.94612982	81.77365207	LOC101261160	NC_015446.3	69068661	69077172	+	2209	protein_coding	pyruvate kinase isozyme A%2C chloroplastic	PK
101253482	54.42164849	48.42445952	44.35383908	45.05243132	125.7892276	67.99819794	LOC101253482	NC_015442.3	2528508	2529441	-	934	protein_coding	wiskott-Aldrich syndrome protein family member 2	-
543909	96.36880705	89.6893167	70.85218226	39.74223486	65.35808041	52.70375552	HrBP1	NC_015446.3	70316587	70321158	-	1066	protein_coding	harpin binding protein 1	-
101257767	64.66882767	80.39300152	60.08367938	61.18152429	81.03479437	62.51325887	LOC101257767	NC_015442.3	4987640	4991006	-	2788	protein_coding	phosphatidylinositol 4-kinase gamma 7-like	PI3_PI4_kinase
101250712	58.92004833	59.84937478	54.20471611	92.46112521	88.41209922	84.214791	LOC101250712	NC_015444.3	65915829	65921655	-	1969	protein_coding	nuclear/nucleolar GTPase 2	-
101267337	62.42838776	67.62751493	61.11079495	77.24921026	75.0104556	72.54421609	LOC101267337	NC_015438.3	2412096	2417912	-	1348	protein_coding	putative 26S proteasome subunit	Mov34
101254404	88.45562673	79.85973347	65.41747593	45.06691243	72.67595023	53.96672722	LOC101254404	NC_015444.3	68123624	68126731	-	1204	protein_coding	peroxisomal 2%2C4-dienoyl-CoA reductase	-
101265484	48.30479315	51.91938817	69.01328201	34.92155027	94.64131142	59.41013689	LOC101265484	NC_015447.3	735800	737371	-	1572	protein_coding	fasciclin-like arabinogalactan protein 1	-
101265260	159.0201617	166.2215734	107.8304428	5.863399841	33.08160452	15.61871069	LOC101265260	NC_015445.3	7194749	7199773	-	3949	protein_coding	receptor-like protein 13%2C transcript variant X1	-
101266236	55.51353126	65.92247646	84.17115849	93.31903885	68.39899118	75.44184797	LOC101266236	NC_015444.3	421118	429022	+	3335	protein_coding	ubiquitin carboxyl-terminal hydrolase 23	UCH
101245031	76.28723241	72.76320003	59.81058004	42.88983106	85.26731258	59.22845257	LOC101245031	NC_015449.3	2246996	2252245	-	1627	protein_coding	nucleosome assembly protein 1%3B2%2C transcript variant X2	-
101259631	80.05727622	88.86075462	73.92419845	88.12118861	52.28907254	69.13858987	LOC101259631	NC_015442.3	2707890	2717589	+	2681	protein_coding	ABC transporter G family member 7%2C transcript variant X1	ABC2_membrane
101258883	86.48841224	79.18672168	97.4374209	42.40762999	70.56314252	50.14708084	LOC101258883	NC_015445.3	57452133	57457828	+	2097	protein_coding	sulfite exporter TauE/SafE family protein 3-like	-
101256428	69.15361064	63.54753968	56.50394212	60.64737846	88.5587068	74.52822062	LOC101256428	NC_015438.3	97369083	97375335	+	1234	protein_coding	5'-methylthioadenosine/S-adenosylhomocysteine nucleosidase 2	-
101258765	71.31013272	62.15519208	55.17673306	53.14425041	78.83250928	63.110959	LOC101258765	NC_015443.3	48626150	48626936	-	787	protein_coding	putidaredoxin	-
101264416	67.46144411	65.06301204	62.42129427	56.52540693	78.50530326	60.67665455	LOC101264416	NC_015441.3	3845960	3848595	+	781	protein_coding	actin-depolymerizing factor 2	Cofilin_ADF
101263403	65.12376765	66.07782163	55.34845789	63.46220019	89.48351612	66.39537418	LOC101263403	NC_015441.3	50376823	50385725	-	1918	protein_coding	26S proteasome non-ATPase regulatory subunit 12 homolog A	-
101245934	104.9513692	94.44732406	67.17929681	6.559260951	85.20970307	36.32529131	LOC101245934	NC_015440.3	65839629	65840816	+	1188	protein_coding	uncharacterized LOC101245934	-
101267943	111.1215998	103.1227208	62.24247441	15.58503944	58.07000268	32.90689993	LOC101267943	NC_015447.3	57343057	57344567	+	1351	protein_coding	NAC domain-containing protein 22	NAM
101268852	56.60736878	57.59468711	61.82163546	74.10374629	80.65290598	79.81644074	LOC101268852	NC_015440.3	67805209	67809735	-	1064	protein_coding	60S ribosomal protein L7-1%2C transcript variant X2	-
101265728	74.73317897	71.61648995	63.42530093	56.50193054	102.6726799	66.24039837	LOC101265728	NC_015441.3	61782075	61783774	-	1700	protein_coding	uncharacterized LOC101265728	-
101255164	68.56349967	54.13241645	38.09701765	1.585960777	133.1623712	47.66927856	LOC101255164	NC_015448.3	52067377	52069916	-	2206	protein_coding	heat shock cognate 70 kDa protein	HSP70
101254186	84.39778585	93.65178268	74.13519907	40.57537421	56.10013498	43.9880163	LOC101254186	NC_015440.3	63836643	63839029	+	1516	protein_coding	uncharacterized LOC101254186%2C transcript variant X1	-
101259884	92.26022719	130.3169352	131.0295238	42.54129703	47.53819367	44.05260779	LOC101259884	NC_015446.3	71382958	71391315	+	4521	protein_coding	pleiotropic drug resistance protein 1	ABC2_membrane
101257248	125.5292185	112.0896128	74.69240724	30.27516542	60.30686731	40.66395785	LOC101257248	NC_015440.3	54556218	54558162	-	852	protein_coding	mediator of RNA polymerase II transcription subunit 22a	-
101255475	57.16233456	61.11465291	60.30367812	78.63407405	87.81001393	67.51238623	LOC101255475	NC_015440.3	54665208	54669757	+	1355	protein_coding	protein BOBBER 1	-
544172	56.05142757	54.00095832	59.65401043	42.09316663	77.60943082	67.39288296	DDTFR19	NC_015449.3	67501306	67503418	-	708	protein_coding	ripening regulated protein DDTFR19	-
101254483	67.42644405	58.22977973	60.30790793	46.79331114	72.48188681	74.68700794	LOC101254483	NC_015441.3	66060175	66062757	+	556	protein_coding	NADH dehydrogenase [ubiquinone] 1 beta subcomplex subunit 2	-
3950408	123.3926462	121.7893954	62.92333683	43.42589229	62.57136247	47.07534714	psbA	NC_007898.3	537	1598	-	1062	protein_coding	-	Photo_RC
101261439	48.09667938	53.33472623	81.3717768	48.14650674	88.0924861	60.37894012	LOC101261439	NC_015445.3	61285980	61293339	-	2542	protein_coding	probable methyltransferase PMT14%2C transcript variant X2	-
101263960	85.60414375	83.3978813	74.65960861	95.65311496	33.45176177	74.05429552	LOC101263960	NC_015439.3	50489557	50490904	+	1348	protein_coding	signal recognition particle 43 kDa protein%2C chloroplastic	Chromo
101251763	63.22278556	77.53213541	53.61956043	85.84651619	72.31495269	78.65998497	LOC101251763	NC_015449.3	67213624	67215544	+	1429	protein_coding	diacylglycerol O-acyltransferase 3%2C cytosolic	-
101247386	84.26698699	112.1825829	94.98207123	41.31328035	54.67961554	42.14491149	LOC101247386	NC_015448.3	3691179	3694295	+	1676	protein_coding	uncharacterized LOC101247386	-
101261239	110.060298	132.9563648	57.16630813	30.3658907	46.3799101	37.06715027	STP11	NC_015443.3	37195384	37197548	-	1966	protein_coding	sugar transport protein 8-like	Sugar_tr
101246915	75.45989434	80.85922298	68.67773397	65.10818486	71.72652064	64.00440364	LOC101246915	NC_015441.3	419489	422384	-	1615	protein_coding	peroxisomal nicotinamide adenine dinucleotide carrier%2C transcript variant X4	Mito_carr
544261	51.0779124	48.90810198	35.6274471	68.02890644	98.70123939	70.22775423	LOC544261	NC_015443.3	45415485	45419652	-	1080	protein_coding	phospholipid hydroperoxide glutathione peroxidase%2C transcript variant X1	GSHPx
101263500	114.1208371	132.2147423	129.2062197	0.512169444	59.80115755	26.48557746	LOC101263500	NC_015440.3	61342337	61344107	-	1242	protein_coding	bidirectional sugar transporter N3	-
101253984	84.43491642	102.9796906	71.17126803	49.10558599	68.63687725	58.27511025	LOC101253984	NC_015449.3	64691689	64695629	+	1662	misc_RNA	serine carboxypeptidase-like 11%2C transcript variant X1	Peptidase_S10
101248524	69.39612704	69.38282964	54.99471396	53.04300838	82.83230528	54.23947892	LOC101248524	NC_015438.3	97028975	97034936	-	1267	protein_coding	ubiquitin fusion degradation protein 1 homolog%2C transcript variant 2	UFD1
101265651	64.65511658	57.73054342	61.6419047	73.21530435	83.13621651	63.46596542	LOC101265651	NC_015443.3	39884297	39889821	+	1689	protein_coding	oligouridylate-binding protein 1B%2C transcript variant X1	RRM_1
101248146	76.71717563	82.74452743	71.31305874	70.35265786	54.09208415	62.32225095	LOC101248146	NC_015438.3	92920584	92925053	+	1590	protein_coding	pinin	-
101254895	118.4192726	89.59862983	74.58995693	23.14466762	65.10645276	37.01632034	LOC101254895	NC_015441.3	59063725	59068691	-	1311	protein_coding	uncharacterized LOC101254895%2C transcript variant X1	-
544288	69.59578522	65.24715307	55.59877037	61.23262363	73.78546587	61.42473292	ypt2	NC_015441.3	3839540	3844266	-	1083	protein_coding	GTP-binding protein%2C transcript variant 2	Ras
101258126	53.29751908	45.9714688	44.62352555	43.91565993	90.46185287	67.9698904	LOC101258126	NC_015448.3	54292294	54296223	+	696	protein_coding	uncharacterized LOC101258126	-
101245860	135.744119	139.5426928	105.2388715	37.88604871	17.11880925	30.6158548	LOC101245860	NC_015444.3	45676074	45680216	-	2605	protein_coding	uncharacterized LOC101245860%2C transcript variant X3	-
101256234	110.2472627	110.7285062	96.81828252	67.83139725	35.43125385	51.54452779	LOC101256234	NC_015439.3	55862682	55881279	+	2751	protein_coding	acetyl-coenzyme A synthetase%2C chloroplastic/glyoxysomal-like%2C transcript variant X1	AMP-binding
101268394	70.87859167	104.2865403	57.12805492	54.63764178	57.74065006	55.72635003	LOC101268394	NC_015442.3	6847468	6851229	-	2481	protein_coding	BTB/POZ domain-containing protein At1g67900%2C transcript variant X1	-
104647274	51.77546253	46.89124968	40.05219477	52.0529744	105.8073869	69.17935036	LOC104647274	NC_015442.3	2521502	2521900	-	399	protein_coding	extensin	-
101251751	53.38366998	48.33610293	56.69526031	49.81167951	76.61926833	65.05028275	LOC101251751	NC_015440.3	44362	46798	+	1104	protein_coding	nucleoside/nucleotide kinase superfamily protein	ADK
101252375	73.0529409	77.16533978	55.1467554	63.02296906	68.14148634	65.24639466	LOC101252375	NC_015439.3	32699150	32701432	+	1135	protein_coding	heterogeneous nuclear ribonucleoprotein H2	RRM_1
101249225	91.31237899	75.45451819	69.61037881	51.45103657	59.35836472	57.98338953	LOC101249225	NC_015439.3	54513675	54515225	-	1551	protein_coding	transcription factor MYB44	Myb_DNA-binding
101249885	111.344444	108.5358899	85.66376054	46.33426239	38.92295078	44.84434635	LOC101249885	NC_015439.3	37747743	37750257	+	729	protein_coding	protein CHLORORESPIRATORY REDUCTION 7%2C chloroplastic	-
778227	42.93890129	45.48817665	59.13666976	133.9022881	51.56002817	96.5112194	TUB	NC_015441.3	65528289	65530936	-	1619	protein_coding	beta-tubulin	Tubulin
101254236	67.72537955	65.72272985	66.88663919	39.60397319	75.21136663	65.16730614	LOC101254236	NC_015446.3	65140481	65143004	+	571	protein_coding	H/ACA ribonucleoprotein complex subunit 3-like protein	-
101262891	58.95952158	46.07409217	44.46851909	46.50186256	90.97694517	69.12169676	LOC101262891	NC_015449.3	1050648	1055993	+	738	protein_coding	signal peptidase complex catalytic subunit SEC11A	Peptidase_S24
101245590	117.249601	116.7617683	96.80621915	38.0236901	36.14973705	35.73731657	LOC101245590	NC_015447.3	2173400	2178659	+	1555	protein_coding	uncharacterized LOC101245590	Methyltransf_11
112940551	78.70168135	76.82689531	64.29675249	52.12604519	53.96614528	49.00487413	LOC112940551	NC_015449.3	66159188	66159295	+	108	snoRNA	small nucleolar RNA Z103	-
101251012	71.46375535	70.12945387	55.18371494	119.8739901	42.01208838	94.52204351	LOC101251012	NC_015445.3	1340633	1346334	+	805	protein_coding	nucleoid-associated protein At4g30620%2C chloroplastic	-
101245890	119.3797934	112.7117584	88.73378478	32.49918845	51.54007055	38.36068049	LOC101245890	NC_015438.3	92157044	92161973	-	1697	protein_coding	ATP phosphoribosyltransferase 2%2C chloroplastic	-
101246656	81.48461152	75.88695581	60.34277992	47.04706704	70.37243946	56.5290322	LOC101246656	NC_015438.3	3610517	3615802	-	1202	protein_coding	mitochondrial inner membrane protease ATP23%2C transcript variant X2	-
101262470	106.6700295	105.0227511	89.58660093	32.16940539	36.19197991	33.94055795	LOC101262470	NC_015448.3	269596	272732	-	962	protein_coding	probable plastid-lipid-associated protein 7%2C chloroplastic%2C transcript variant X2	-
101251530	31.73665207	38.20003056	75.3721953	42.12481054	64.24823898	47.43343504	LOC101251530	NC_015447.3	65227513	65232096	+	1387	protein_coding	adenosine kinase 2	PfkB
101248280	77.7254339	79.28099064	75.65741792	57.76234307	61.70712584	55.60997024	LOC101248280	NC_015449.3	67271915	67278758	+	1615	protein_coding	novel plant SNARE 13-like	-
101055605	54.17224007	54.69144775	42.5979881	69.8259126	73.8035984	63.24154033	LOC101055605	NC_015441.3	65914175	65916272	-	824	protein_coding	Hop-interacting protein THI120	-
101244113	77.65560218	67.44971199	57.43391078	83.47728702	54.64256439	69.90891949	LOC101244113	NC_015446.3	26805644	26820752	-	3122	protein_coding	alpha-glucan phosphorylase%2C H isozyme%2C transcript variant X2	-
101256389	68.91440049	68.03328398	65.89961204	53.04515918	88.0744812	65.31661187	LOC101256389	NC_015443.3	41718070	41723177	-	2381	protein_coding	protein IWS1 homolog 1	-
101251239	110.125223	104.9679425	80.18129849	16.32840857	62.17183687	33.89282748	LOC101251239	NC_015447.3	64484330	64485338	+	1009	protein_coding	heme-binding-like protein At3g10130%2C chloroplastic	-
101259897	58.92240934	51.20893672	51.06405752	60.92140875	77.83334071	72.63298772	LOC101259897	NC_015439.3	55604237	55607072	+	1005	protein_coding	translocon-associated protein subunit beta%2C transcript variant X1	-
101262903	60.0141163	38.0556345	27.34040139	158.8561302	75.52426177	133.0417325	LOC101262903	NC_015440.3	62495369	62496290	-	922	protein_coding	aspartic protease inhibitor 1	-
101248878	70.23582667	78.58767455	57.04146268	116.4155476	51.63884912	87.56546218	LOC101248878	NC_015442.3	64937452	64944365	+	1445	protein_coding	putative MO25-like protein At5g47540	-
101249973	42.32072529	43.23265231	53.97126763	9.548082135	128.7951199	54.61728641	LOC101249973	NC_015447.3	63017990	63023344	+	1499	protein_coding	NDR1/HIN1-like protein 3%2C transcript variant X2	-
101262017	73.83711827	64.10610219	59.89286533	43.73286842	79.17401577	64.33460399	LOC101262017	NC_015443.3	46808362	46809009	+	648	protein_coding	uncharacterized LOC101262017	-
101253414	81.23260112	76.83464699	69.09948225	21.96758877	72.3259375	38.01159177	LOC101253414	NC_015438.3	59818286	59822094	+	1749	protein_coding	uncharacterized LOC101253414	HATPase_c
101263096	63.07441967	41.97521299	37.53007563	64.15052502	87.01499339	67.46955291	LOC101263096	NC_015449.3	66151907	66155036	-	531	protein_coding	ubiquitin-fold modifier 1	-
101253641	53.69644263	59.79107309	55.46325787	52.11515204	78.50517582	59.17865097	LOC101253641	NC_015447.3	65124866	65128192	+	1541	protein_coding	60S ribosomal protein L4-1	-
101250010	56.69653296	54.3830832	46.18779885	90.15875749	83.7821328	80.60663442	LOC101250010	NC_015441.3	2399462	2404542	-	2492	protein_coding	pyruvate kinase%2C cytosolic isozyme%2C transcript variant X1	PK
101244995	58.6377446	49.98276619	51.67466533	22.64903941	94.82721737	51.06569418	LOC101244995	NC_015438.3	85487165	85489514	-	983	protein_coding	cucumber peeling cupredoxin	Cu_bind_like
101256330	95.99568737	86.58356848	75.61657294	42.07065004	64.57135048	46.758779	LOC101256330	NC_015438.3	97451353	97453788	+	1636	protein_coding	eukaryotic translation initiation factor 4B3	-
543543	48.65499817	59.89596695	83.86455505	32.95790957	68.70974498	53.40200644	SlIAA16	NC_015438.3	88071764	88074708	+	1187	protein_coding	auxin responsive protein IAA16	-
101253614	104.6727549	105.9310861	96.15182465	39.7102881	45.74580842	41.51157934	LOC101253614	NC_015438.3	382365	385467	+	2036	protein_coding	uncharacterized LOC101253614	-
101246238	67.38114812	58.89057701	55.1718983	18.37663966	71.57615058	42.94334816	LOC101246238	NC_015441.3	5884736	5888657	+	675	protein_coding	uncharacterized LOC101246238	-
101243886	87.02984293	77.53202326	83.03669783	39.85114165	72.90415287	50.07159234	LOC101243886	NC_015441.3	58554375	58556066	+	1692	protein_coding	uncharacterized LOC101243886	-
101264277	61.36111043	53.90503942	43.91984759	45.55954843	83.77034998	71.03159718	LOC101264277	NC_015448.3	296208	300056	-	666	protein_coding	sm-like protein LSM3A	-
101266887	47.8485267	41.08269021	36.8193525	48.23594465	122.3515891	71.34305194	LOC101266887	NC_015439.3	51245777	51254028	-	2714	protein_coding	cyclic nucleotide-gated ion channel 2%2C transcript variant X2	Ion_trans
101259629	61.00343398	56.54494426	47.86833866	45.45503818	83.57342979	63.4932717	LOC101259629	NC_015441.3	63832148	63837138	-	1242	protein_coding	26S proteasome non-ATPase regulatory subunit 14 homolog	Mov34
101250118	51.22963251	50.42345385	41.45385013	45.17610754	75.17859504	56.60605166	LOC101250118	NC_015442.3	66400282	66404525	-	1168	protein_coding	proteasome subunit beta type-5%2C transcript variant X1	Proteasome
543812	27.38645516	25.74358044	30.06636831	42.42266815	69.99886458	50.77899494	LOC543812	NC_015441.3	61902425	61907977	+	2115	protein_coding	phosphoenolpyruvate carboxykinase	-
101255071	56.59421425	53.29270423	50.33857263	59.58845089	77.9737872	64.61063421	LOC101255071	NC_015449.3	45299403	45302868	+	925	protein_coding	peptidyl-prolyl cis-trans isomerase NIMA-interacting 4	-
101268836	96.01082191	89.1834587	78.5641764	7.058545722	55.18531401	25.86074748	LOC101268836	NC_015439.3	34871791	34876735	-	1505	protein_coding	pheophytinase%2C chloroplastic	-
101261457	51.31709031	56.36005514	44.58571007	68.21644529	87.41574569	74.6298674	LOC101261457	NC_015438.3	87220362	87225786	+	815	protein_coding	cytochrome b5%2C transcript variant X2	-
101255979	55.97722237	54.23074963	48.84791634	46.13007751	78.27931389	53.63394993	LOC101255979	NC_015440.3	63752565	63759343	-	2700	protein_coding	uncharacterized LOC101255979	-
101259411	104.9420337	58.46437693	49.68370536	7.626279184	93.50893809	46.53851501	LOC101259411	NC_015440.3	12427571	12428108	+	538	protein_coding	uncharacterized LOC101259411	-
543693	73.52113155	81.79097027	82.40884678	58.14446583	58.57452239	54.70735148	BL2	NC_015443.3	45983581	45987424	+	2682	protein_coding	bell-like homeodomain protein 2%2C transcript variant 2	POX
109120544	67.73874651	71.05147367	58.28358046	6.307236494	85.78739597	42.02279767	LOC109120544	NC_015443.3	48864683	48866013	+	590	protein_coding	putative SERF-like protein	-
101244119	66.46415818	57.10742987	45.64642016	73.8905046	76.91473099	71.62547071	LOC101244119	NC_015446.3	66013099	66018286	+	1018	protein_coding	endo-1%2C3%3B1%2C4-beta-D-glucanase%2C transcript variant X1	-
101247385	98.11943922	83.65670777	58.70745811	11.12004583	81.97429705	39.38529386	LOC101247385	NC_015439.3	48380915	48381712	+	798	protein_coding	uncharacterized LOC101247385	-
101249451	98.31946561	104.5988477	92.60246539	54.88450048	40.42374521	46.93960007	LOC101249451	NC_015441.3	5642479	5658358	-	2471	protein_coding	translation factor GUF1 homolog%2C chloroplastic	GTP_EFTU
101262797	78.05692319	81.4200083	73.10332683	70.14014006	59.03151773	62.24163399	LOC101262797	NC_015440.3	68788683	68805001	-	4404	protein_coding	stromal processing peptidase%2C chloroplastic%2C transcript variant X1	-
101256394	55.70745191	54.68989991	47.96466975	47.60386122	73.22583608	61.20165856	LOC101256394	NC_015444.3	6438920	6447789	-	1063	protein_coding	proteasome subunit beta type-6	Proteasome
101265086	72.47185845	68.74424936	46.42257722	67.72594296	77.0561668	71.50330521	LOC101265086	NC_015448.3	358984	361742	-	1461	protein_coding	probable mediator of RNA polymerase II transcription subunit 26c	-
101261793	76.25241825	76.65699948	56.3233989	85.05440074	57.18019548	79.07669105	LOC101261793	NC_015440.3	59357194	59362754	+	798	protein_coding	protein yippee-like	-
101264730	37.89565084	46.51866118	37.99202136	81.22248043	84.40401374	74.34050241	LOC101264730	NC_015443.3	33555945	33556686	+	661	protein_coding	polyadenylate-binding protein-interacting protein 2%2C transcript variant X2	-
101259974	51.4137637	60.10986839	71.39116037	120.359041	39.72352039	84.49645657	LOC101259974	NC_015438.3	78017943	78023389	+	1974	protein_coding	protoporphyrinogen oxidase	Amino_oxidase
543632	72.72697532	66.79317451	60.51932366	51.8853548	72.5603018	59.37405706	LOC543632	NC_015438.3	2956274	2958578	-	613	protein_coding	cysteine proteinase inhibitor A	-
543542	53.0342093	64.79625337	103.7386898	19.31580407	73.07023852	45.48313291	IAA7	NC_015443.3	36780883	36782802	-	657	protein_coding	IAA7 protein	-
104648574	79.90686097	70.22625465	53.56349313	42.49124124	70.27784501	57.53583669	LOC104648574	NC_015438.3	81894937	81895570	-	634	protein_coding	uncharacterized LOC104648574	-
104649438	96.09391543	91.0904887	83.80446202	41.40618331	49.29122771	39.65903692	LOC104649438	NC_015438.3	86742995	86747066	-	1895	protein_coding	rhodanese-like domain-containing protein 4%2C chloroplastic%2C transcript variant X2	-
101259713	59.3200448	65.57092709	68.09339557	42.73688177	75.85515958	56.30526579	LOC101259713	NC_015449.3	3818436	3820464	+	966	protein_coding	60S ribosomal protein L11-1	-
101265475	90.98223622	99.25671946	74.28865356	50.97126908	50.50798714	49.74637141	LOC101265475	NC_015438.3	81683985	81690623	-	3641	protein_coding	SURP and G-patch domain-containing protein 1-like protein%2C transcript variant X2	G-patch
101257642	95.23417568	90.87563648	74.08848529	70.87438161	46.90512051	59.30504971	LOC101257642	NC_015440.3	62171992	62175721	+	1178	protein_coding	uncharacterized LOC101257642	-
544276	126.1067206	125.8807587	84.10433647	26.41595429	29.57049988	27.82975921	LOC544276	NC_015444.3	61098568	61100950	-	2089	protein_coding	isocitrate lyase	-
101257061	84.64894663	85.00618455	76.90392602	49.52259833	50.15384804	50.23178762	LOC101257061	NC_015441.3	5242639	5247885	-	1052	protein_coding	peptidyl-prolyl cis-trans isomerase FKBP16-3%2C chloroplastic	FKBP_C
101267310	114.1285732	123.0773105	89.83633075	0.428600415	61.0797122	25.14481513	LOC101267310	NC_015442.3	5506653	5509396	-	1781	protein_coding	uncharacterized LOC101267310%2C transcript variant X1	-
104646671	94.55566244	118.9355449	109.3865135	16.32720697	43.65508549	30.77952509	LOC104646671	NC_015441.3	6706171	6708962	+	1574	lncRNA	uncharacterized LOC104646671	-
543753	55.15506637	50.95066397	49.38391203	55.21114327	73.59644515	62.46297449	DAD1	NC_015445.3	60586531	60590209	+	496	protein_coding	dad-1 protein	-
543701	127.0207643	91.8357837	110.1479043	6.864411311	39.95041314	22.12028309	LOC543701	NC_015443.3	47179109	47182054	+	1719	protein_coding	auxin-regulated protein%2C transcript variant X1	-
101248367	1.159914003	1.577621807	6.283946619	343.4246981	0.604214258	209.4310682	LOC101248367	NC_015440.3	55133244	55134068	+	825	protein_coding	21 kDa protein	-
101266162	110.6193255	94.27419789	59.48928929	26.1683305	70.60468082	39.70340124	LOC101266162	NC_015438.3	86250369	86251971	-	1292	protein_coding	uncharacterized LOC101266162%2C transcript variant X2	-
101246410	97.86635649	87.22798449	68.50576047	59.43737511	45.41436886	52.94292642	LOC101246410	NC_015449.3	65879856	65884772	+	922	protein_coding	UPF0047 protein YjbQ	-
101266793	101.1310863	98.84856271	81.05018422	32.7940359	56.75832764	42.20680554	LOC101266793	NC_015448.3	53657087	53662064	-	1416	protein_coding	bifunctional nitrilase/nitrile hydratase NIT4B	CN_hydrolase
101259384	88.34718433	72.34517015	57.77497935	39.69116614	83.13249558	51.10083747	SAP5	NC_015447.3	60836358	60838851	-	964	protein_coding	stress-associated protein 5%2C transcript variant X1	zf-A20
101249294	125.4625204	118.8387756	94.57970596	0.808791417	38.95378098	16.12423077	LOC101249294	NC_015438.3	75298488	75301318	-	1573	protein_coding	cullin-1%2C transcript variant X4	Cullin
101261490	42.38893448	39.12015083	45.08922191	58.83154355	80.80039512	71.17113557	LOC101261490	NC_015440.3	2730590	2733607	-	1231	protein_coding	mediator of RNA polymerase II transcription subunit 36a-like	-
101247195	68.43995958	67.31922746	74.93827653	25.11435464	77.38717295	49.68463909	LOC101247195	NC_015449.3	64142693	64145047	+	1098	protein_coding	14-3-3 protein 2-like	-
101251683	94.99487417	94.19251824	65.48279141	31.52761204	66.6606751	46.89293605	LOC101251683	NC_015443.3	1623802	1626227	-	1258	protein_coding	uncharacterized LOC101251683	-
101247909	68.91010972	67.74018904	108.4390605	15.95945506	111.7581355	58.48388975	LOC101247909	NC_015441.3	61028203	61029334	-	843	protein_coding	uncharacterized LOC101247909	-
101261052	69.02729342	79.90162198	58.46914291	82.28177523	58.32390178	70.78596571	LOC101261052	NC_015445.3	25716189	25720653	-	1971	protein_coding	homeobox protein knotted-1-like 3	KNOX2
101244634	72.0635001	63.94460918	57.85836625	14.43490482	88.27631601	43.61972313	LOC101244634	NC_015439.3	51122412	51125119	-	910	protein_coding	lamin-like protein	Cu_bind_like
544041	71.55743234	80.7618895	57.44812189	58.08877834	87.18604979	70.38126175	LOC544041	NC_015442.3	63247003	63247791	+	789	protein_coding	DNA-binding protein Pti4	AP2
544012	71.17235761	83.44317682	61.46274021	45.10577731	75.99908588	55.02675144	Rab1C	NC_015442.3	63260252	63263501	-	1112	protein_coding	small GTP-binding protein	Ras
101258289	86.53868201	101.9976321	82.49841846	53.07379147	39.02604401	46.50185594	LOC101258289	NC_015445.3	57395862	57401148	-	2475	protein_coding	pentatricopeptide repeat-containing protein At5g25630%2C transcript variant X1	-
101247072	71.71089953	57.6284993	55.21630506	49.46688535	64.15850984	54.01557852	LOC101247072	NC_015447.3	456745	460996	-	814	protein_coding	ubiquitin-NEDD8-like protein RUB2	ubiquitin
101266192	58.63291803	51.74776005	42.61276367	54.37752555	92.72872786	67.57047641	LOC101266192	NC_015449.3	231759	235867	+	961	protein_coding	vesicle-associated protein 4-1	Motile_Sperm
101258074	64.35775905	76.0654497	55.67978116	47.30840232	75.17845137	51.75825352	LOC101258074	NC_015443.3	42534418	42536245	-	1828	protein_coding	CBL-interacting serine/threonine-protein kinase 25	Pkinase
101055596	45.25557552	34.47034298	35.65212665	2.226711278	132.4010619	48.36093562	hsc70.3	NC_015441.3	3895168	3900754	+	3071	protein_coding	heat shock protein 70-3%2C transcript variant X1	HSP70
101255738	94.43534461	96.80180043	74.88743902	16.66895446	68.64298631	35.15714897	LOC101255738	NC_015447.3	961871	964963	+	3093	protein_coding	protein PLASTID MOVEMENT IMPAIRED 1	-
101260232	49.21834324	47.28158322	48.75700595	52.14380383	68.98132243	60.81188536	LOC101260232	NC_015442.3	60022553	60027565	+	796	protein_coding	histone deacetylase complex subunit SAP18	-
101267861	60.37756505	62.51714254	50.87189224	50.81216785	68.16131694	53.76906264	LOC101267861	NC_015439.3	42975197	42975857	+	661	protein_coding	histone H3.2	Histone
101252090	81.9494479	84.42482554	67.36280613	30.12047395	71.04511282	47.25164288	LOC101252090	NC_015443.3	42728673	42730211	+	1189	protein_coding	uncharacterized protein At4g14100	-
101267793	81.80952111	90.10157816	82.83789305	5.830011754	75.46311375	29.66406742	LOC101267793	NC_015440.3	67093783	67095538	-	1533	protein_coding	myb-related protein 306	Myb_DNA-binding
101265669	42.71806048	38.22589072	45.49406906	125.37908	42.03229622	104.0589969	LOC101265669	NC_015446.3	3778010	3778989	+	759	protein_coding	histone H2A	Histone
101262110	87.44022701	76.38263211	62.55609743	43.4498514	70.25467806	50.95867993	LOC101262110	NC_015442.3	3885643	3891797	+	1180	protein_coding	GDT1-like protein 4	-
101245344	51.34619153	44.70494814	35.84994254	55.0191264	79.58747308	63.63614082	LOC101245344	NC_015440.3	64917526	64920599	-	1799	protein_coding	hypersensitive-induced reaction 1 protein%2C transcript variant X1	-
101268602	27.33392757	29.2599998	34.17697245	133.4046276	59.52663132	98.79648878	LOC101268602	NC_015438.3	394378	399267	+	1631	protein_coding	isocitrate dehydrogenase [NADP]	-
101252433	69.62693456	73.42881292	61.54884966	12.34549646	73.8563266	35.51993064	LOC101252433	NC_015438.3	82382977	82388789	+	1435	protein_coding	cycloartenol-C-24-methyltransferase 1	Methyltransf_11
101263113	75.30260542	86.42087344	62.78392215	73.26235081	67.85636487	66.00441825	LOC101263113	NC_015442.3	773034	774116	+	903	protein_coding	uncharacterized LOC101263113	-
101251666	100.7126737	96.50872412	81.87953262	9.968422607	56.91133973	25.93250732	LOC101251666	NC_015440.3	69124014	69127472	+	1774	protein_coding	uncharacterized LOC101251666	-
101262987	85.89565693	81.06862792	69.5176766	14.43812402	65.60306251	37.3488565	LOC101262987	NC_015448.3	50617584	50622686	+	2736	protein_coding	F-box protein At2g32560%2C transcript variant X2	F-box
101262960	77.86843955	81.08938747	66.45282892	54.22184591	73.39329559	54.35150934	LOC101262960	NC_015438.3	90026899	90037726	+	4119	protein_coding	topless-related protein 3%2C transcript variant X1	-
101262036	83.20868319	78.64583816	91.42360097	50.54602371	74.06349606	54.73279782	LOC101262036	NC_015438.3	1799605	1800568	+	964	protein_coding	NDR1/HIN1-like protein 1	-
101243842	69.67102781	77.37637975	57.64087261	89.49798835	43.9770872	67.74514617	LOC101243842	NC_015439.3	52957761	52965866	+	2015	protein_coding	CLK4-associating serine/arginine rich protein	-
101255764	56.39913913	63.96177648	58.21844849	67.49846829	62.25845715	61.24530669	LOC101255764	NC_015439.3	33899003	33904005	-	1031	protein_coding	serine/arginine-rich splicing factor SR45a	RRM_1
101264410	90.77783209	83.01272797	80.18254017	55.48159201	42.23491673	48.25830832	LOC101264410	NC_015440.3	54212417	54215255	+	1025	protein_coding	thylakoid lumenal 17.4 kDa protein%2C chloroplastic%2C transcript variant X1	Pentapeptide
101250341	74.38211339	70.71889272	65.20633408	66.99192034	53.9995267	61.11962022	LOC101250341	NC_015438.3	87741419	87747400	+	1957	protein_coding	proline--tRNA ligase%2C chloroplastic/mitochondrial	tRNA-synt_2b
101256324	53.85578453	51.37264256	47.43343539	32.75129802	108.7114604	57.16148582	LOC101256324	NC_015438.3	74687058	74689435	-	740	protein_coding	uncharacterized LOC101256324	-
101254022	107.6768766	85.51226241	69.25380079	43.75516215	56.43430671	44.25784842	LOC101254022	NC_015446.3	3969558	3972232	-	2675	protein_coding	uncharacterized LOC101254022	-
101250692	120.9371839	100.4821413	65.8014628	0.084702324	67.24304997	25.56003483	LOC101250692	NC_015442.3	12075559	12077354	+	1502	protein_coding	methanol O-anthraniloyltransferase	-
101254562	67.74115455	76.02160107	54.14046835	69.0702767	58.24240204	62.24930099	LOC101254562	NC_015448.3	53188889	53192975	+	1981	protein_coding	flagellar radial spoke protein 5%2C transcript variant X1	Aldo_ket_red
101256205	55.66966941	67.67639004	100.8890512	1.664762334	75.73804599	24.11301499	LOC101256205	NC_015445.3	56616550	56616912	+	363	protein_coding	non-specific lipid-transfer protein 1-like	-
101254347	84.36278681	86.80811435	77.35221252	43.82049311	48.56428976	44.55129077	LOC101254347	NC_015447.3	61599025	61605562	-	1951	protein_coding	thioredoxin reductase NTRC	Pyr_redox_2
543637	23.68483994	17.73118317	17.32676914	28.2138194	162.1428899	77.15950295	LOC543637	NC_015446.3	72053453	72055541	-	1098	protein_coding	brassinosteroid-regulated protein BRU1	-
101248341	73.06717001	72.40837323	76.31114547	67.15525807	52.30071886	57.64661645	LOC101248341	NC_015439.3	7542823	7544694	-	1077	protein_coding	protein COFACTOR ASSEMBLY OF COMPLEX C SUBUNIT B CCB1%2C chloroplastic	-
101263343	58.06178272	54.4495985	45.02841328	35.06587322	88.01564002	57.53531841	LOC101263343	NC_015445.3	59057991	59060077	+	1239	protein_coding	eukaryotic translation initiation factor 3 subunit G	RRM_1
101250547	49.40577608	52.51549134	53.62945597	62.11924187	74.50571138	64.23312734	LOC101250547	NC_015438.3	90436931	90440575	-	1897	protein_coding	nucleolar protein 56	-
543831	76.16866012	79.14684216	55.13356118	23.68204425	70.29478552	35.33820189	GCH1	NC_015443.3	48784635	48787907	-	1985	protein_coding	GTP cyclohydrolase 1	GTP_cyclohydroI
101257805	77.3607217	71.4886473	56.59208777	51.08815619	65.02410351	51.33983378	LOC101257805	NC_015438.3	74502403	74506051	-	927	protein_coding	dynein light chain 2%2C cytoplasmic	-
101264445	51.82150328	50.58347761	51.18025771	43.23754777	90.38616904	57.58893545	LOC101264445	NC_015444.3	66373898	66377876	+	907	protein_coding	organelle RRM domain-containing protein 2%2C mitochondrial	RRM_1
778274	19.9960209	19.48523446	17.08913049	198.9891743	54.66301533	130.9403224	SlVPE5	NC_015449.3	65994267	65999593	+	1720	protein_coding	cysteine proteinase VPE5%2C transcript variant X1	-
101256722	46.88416953	43.54259846	38.92175847	46.85007452	88.68161513	64.18989247	LOC101256722	NC_015438.3	97426468	97430938	+	1167	protein_coding	translocon-associated protein subunit alpha%2C transcript variant X1	-
101246952	64.6318819	66.74016224	64.53964729	92.91697537	39.72792599	72.92438248	LOC101246952	NC_015446.3	3499931	3502399	-	776	protein_coding	uncharacterized LOC101246952	-
101257670	52.81889478	57.70101284	48.50270692	98.98814155	54.20407813	74.41320073	LOC101257670	NC_015443.3	2981119	2988802	-	1719	protein_coding	serine/arginine-rich splicing factor SR34B	RRM_1
101266059	65.25535065	63.36175185	59.08723956	71.1015298	52.60899415	59.97918698	LOC101266059	NC_015445.3	61109332	61114445	+	879	protein_coding	ferredoxin C 2%2C chloroplastic	Fer2
544254	52.16927156	41.79662748	46.57658113	7.731777843	110.2135724	48.35925105	THT1-3	NC_015445.3	57933350	57934073	-	724	protein_coding	N-hydroxycinnamoyl-CoA:tyramine N-hydroxycinnamoyl transferase THT1-3	Acetyltransf_1
544031	100.8738924	54.64844475	90.23954858	12.41198926	78.11618671	35.95594122	ER5	NC_015438.3	86397556	86398426	+	779	protein_coding	ethylene-responsive late embryogenesis-like protein	-
778221	67.02590916	64.28929637	59.92060635	10.88017279	75.88360171	37.47047432	ACI19	NC_015439.3	37276032	37277909	-	1143	protein_coding	ACI19 protein	-
101265974	61.51906479	59.89419161	59.80623148	50.51837889	77.66654903	58.0890059	LOC101265974	NC_015447.3	61477143	61481194	-	1647	protein_coding	eukaryotic translation initiation factor 3 subunit E	-
101264342	79.60738581	82.42983635	86.64913827	28.00545506	72.82556179	41.64394216	LOC101264342	NC_015444.3	61742957	61753123	-	2402	protein_coding	mitogen-activated protein kinase kinase kinase 1-like	Pkinase
101244359	61.9128708	61.79148655	61.61011231	54.19429969	74.23623646	62.04042259	LOC101244359	NC_015449.3	65927183	65932099	+	2783	protein_coding	protein kinase family protein	Pkinase
101244447	51.05650081	46.1987359	39.90064593	57.14714679	97.0008836	70.28827169	LOC101244447	NC_015439.3	40893773	40897788	+	925	protein_coding	60S ribosomal protein L18a-like protein	-
543720	75.00367311	84.67105413	62.5193697	23.50126852	74.98634017	39.50674289	mek1	NC_015449.3	2319949	2325955	-	1892	protein_coding	MAP kinase kinase	Pkinase
101261815	114.1541349	108.0925826	59.60526453	34.97908256	48.28549841	39.66548368	LOC101261815	NC_015442.3	36892185	36895755	-	1323	protein_coding	protein STRICTOSIDINE SYNTHASE-LIKE 4%2C transcript variant X2	Str_synth
101259201	67.063386	70.32119183	64.54840318	79.61624764	49.03654547	62.3911168	LOC101259201	NC_015438.3	98265894	98281333	+	2184	protein_coding	glutamate--tRNA ligase%2C chloroplastic/mitochondrial	-
101268282	66.45637908	66.75743419	63.9735775	42.62934288	66.59235492	47.94852455	LOC101268282	NC_015442.3	63295480	63302007	-	1052	protein_coding	ATP synthase subunit delta%2C mitochondrial	-
101267163	107.1915723	105.5890345	82.77059539	21.92098295	40.49771944	28.60473994	LOC101267163	NC_015446.3	72398159	72402265	+	1567	protein_coding	30S ribosomal protein S1%2C transcript variant X1	S1
101265661	56.51510406	51.41075065	52.06451552	34.51981081	82.6193281	49.45119545	LOC101265661	NC_015445.3	2957697	2962481	+	750	protein_coding	ubiquitin-60S ribosomal protein L40	ubiquitin
101268683	81.04217869	96.26810744	51.22634777	35.15632533	55.62746653	42.37605806	LOC101268683	NC_015442.3	6883733	6886368	+	1908	protein_coding	uncharacterized LOC101268683	-
101253952	69.49903304	66.71651362	69.94409013	32.81159607	83.60090507	46.91764274	LOC101253952	NC_015447.3	64478549	64480316	-	1581	protein_coding	tubulin beta-2 chain	Tubulin
[truncated: 29,711 more rows]
