# Supplementary material for: Mitogen-Activated Protein Kinase Is Involved in Salt Stress Response in Tomato (Solanum lycopersicum) Seedlings
Source: Int J Mol Sci. 2022 Jul 11;23(14):7645. doi: 10.3390/ijms23147645 (PMC9319631; doi:10.3390/ijms23147645)
Supplement: Supplementary file 1 [file ijms-23-07645-s001.zip › Table S3. GO enrichment analysis of differentially expressed genes.xls]

Table S3. GO enrichment analysis of differentially expressed genes
Category	GOID	Description	GeneRatio	BgRatio	pvalue	padj	geneID	geneName	Count	Up	Up_Gene_id	Down	Down_Gene_id
BP	GO:0015979	photosynthesis	42/2080	52/7330	5.11E-15	2.30E-12	101249865/101244751/101253003/101257676/101266426/543978/101247889/101243638/101248983/101248456/101265555/101255222/101245880/101246302/101245121/101268297/101248173/101247415/101259494/101259233/101248113/544077/3950392/101245421/101263732/101258321/544299/543931/3950405/3950483/101264609/101259227/101265249/3950484/101256723/101259747/3950466/101245583/3950408/101266666/101259835/3950388	LOC101249865/LOC101244751/LOC101253003/LOC101257676/LOC101266426/LOC543978/LOC101247889/LOC101243638/LOC101248983/LOC101248456/LOC101265555/LOC101255222/LOC101245880/LOC101246302/LOC101245121/LOC101268297/LOC101248173/LOC101247415/LOC101259494/LOC101259233/LOC101248113/PSBP/psaB/LOC101245421/LOC101263732/OEE1/PSBO/PsbQ/psbC/psbD/LOC101264609/LOC101259227/LOC101265249/psaA/LOC101256723/LOC10125974…	42	0		42	101249865/101244751/101253003/101257676/101266426/543978/101247889/101243638/101248983/101248456/101265555/101255222/101245880/101246302/101245121/101268297/101248173/101247415/101259494/101259233/101248113/544077/3950392/101245421/101263732/101258321/544299/543931/3950405/3950483/101264609/101259227/101265249/3950484/101256723/101259747/3950466/101245583/3950408/101266666/101259835/3950388
BP	GO:1901605	alpha-amino acid metabolic process	24/2080	47/7330	0.000823333	0.185249894	543998/101247331/101246028/543756/101254542/101251350/101259263/101245890/101243855/101261413/101250617/543605/101257583/101247693/101260070/101254281/101255258/101259236/543875/101261030/101251252/101253321/101264078/101245503	GS2/LOC101247331/LOC101246028/gts1/LOC101254542/LOC101251350/LOC101259263/LOC101245890/LOC101243855/LOC101261413/LOC101250617/LOC543605/LOC101257583/LOC101247693/LOC101260070/LOC101254281/LOC101255258/LOC101259236/LEAS1/LOC101261030/LOC101251252/LOC101253321/ER69/LOC101245503	24	7	101254542/101250617/543605/543875/101261030/101251252/101253321	17	543998/101247331/101246028/543756/101251350/101259263/101245890/101243855/101261413/101257583/101247693/101260070/101254281/101255258/101259236/101264078/101245503
BP	GO:0008652	cellular amino acid biosynthetic process	24/2080	49/7330	0.001740147	0.261021975	543998/101247331/101246028/543756/101251350/101259263/544152/101245890/101243855/101252666/101250617/101257583/101247693/101257242/101254281/101261134/101259236/543875/101247666/101261030/101251252/101253321/101264078/101245503	GS2/LOC101247331/LOC101246028/gts1/LOC101251350/LOC101259263/LOC544152/LOC101245890/LOC101243855/LOC101252666/LOC101250617/LOC101257583/LOC101247693/LOC101257242/LOC101254281/LOC101261134/LOC101259236/LEAS1/LOC101247666/LOC101261030/LOC101251252/LOC101253321/ER69/LOC101245503	24	6	101250617/543875/101247666/101261030/101251252/101253321	18	543998/101247331/101246028/543756/101251350/101259263/544152/101245890/101243855/101252666/101257583/101247693/101257242/101254281/101261134/101259236/101264078/101245503
BP	GO:0044281	small molecule metabolic process	135/2080	387/7330	0.002457317	0.276448194	101258465/543998/3950425/101254309/101263592/544276/101264255/100147723/101247331/101246028/3950472/101265757/543756/101253805/101253342/778255/101263222/101254542/101251350/104646631/101266607/101259263/778254/100500729/3950387/101256147/544152/101265155/101254882/101248407/3950391/101243907/101247459/101245890/3950464/101266800/101246902/101249507/101266835/101249787/101264726/101243855/1012629…	LOC101258465/GS2/atpA/LOC101254309/LOC101263592/LOC544276/LOC101264255/GAD3/LOC101247331/LOC101246028/atpF/LOC101265757/gts1/LOC101253805/LOC101253342/AADC1B/LOC101263222/LOC101254542/LOC101251350/LOC104646631/LOC101266607/LOC101259263/AADC1A/LOC100500729/atpB/LOC101256147/LOC544152/LOC101265155/LOC101254882/LOC101248407/atpE/SlFBA6/LOC101247459/LOC101245890/atpI/LOC101266800/LOC101246902/LOC1012…	135	53	101263592/101263222/101254542/101266607/100500729/101247459/101266800/101249507/101264726/101262912/101268375/101245149/101258102/100147722/101246271/101257879/101250617/544126/543605/101250010/101243849/101252256/543812/543970/101266287/101252123/543875/101247666/101266704/101257833/101261030/101251252/101251146/544313/101251867/101254338/543517/101268752/101263060/101263020/101253321/101259939/…	82	101258465/543998/3950425/101254309/544276/101264255/100147723/101247331/101246028/3950472/101265757/543756/101253805/101253342/778255/101251350/104646631/101259263/778254/3950387/101256147/544152/101265155/101254882/101248407/3950391/101243907/101245890/3950464/101246902/101266835/101249787/101243855/101261413/101243628/101252666/101257775/101263635/101248619/101250853/543945/101250934/101257583/…
BP	GO:1901607	alpha-amino acid biosynthetic process	19/2080	38/7330	0.003832095	0.344888555	543998/101247331/101246028/543756/101251350/101259263/101245890/101243855/101250617/101257583/101247693/101254281/101259236/543875/101261030/101251252/101253321/101264078/101245503	GS2/LOC101247331/LOC101246028/gts1/LOC101251350/LOC101259263/LOC101245890/LOC101243855/LOC101250617/LOC101257583/LOC101247693/LOC101254281/LOC101259236/LEAS1/LOC101261030/LOC101251252/LOC101253321/ER69/LOC101245503	19	5	101250617/543875/101261030/101251252/101253321	14	543998/101247331/101246028/543756/101251350/101259263/101245890/101243855/101257583/101247693/101254281/101259236/101264078/101245503
BP	GO:0043436	oxoacid metabolic process	89/2080	247/7330	0.004748453	0.346459093	101258465/543998/101263592/544276/100147723/101247331/101246028/101265757/543756/101253805/778255/101254542/101251350/104646631/101266607/101259263/778254/101256147/544152/101265155/101248407/101243907/101245890/101246902/101249787/101243855/101262912/101261413/101243628/101268375/101252666/101245149/101258102/101257775/100147722/101246271/101257879/101250617/101248619/543605/101250853/543945/101…	LOC101258465/GS2/LOC101263592/LOC544276/GAD3/LOC101247331/LOC101246028/LOC101265757/gts1/LOC101253805/AADC1B/LOC101254542/LOC101251350/LOC104646631/LOC101266607/LOC101259263/AADC1A/LOC101256147/LOC544152/LOC101265155/LOC101248407/SlFBA6/LOC101245890/LOC101246902/SlFBA2/LOC101243855/LOC101262912/LOC101261413/LOC101243628/LOC101268375/LOC101252666/LOC101245149/LOC101258102/LOC101257775/GAD2/LOC1012…	89	34	101263592/101254542/101266607/101262912/101268375/101245149/101258102/100147722/101246271/101257879/101250617/543605/101250010/101243849/101252256/543970/543875/101247666/101266704/101261030/101251252/101251146/544313/101268752/101263020/101253321/101259939/101261704/101243791/101245455/101265278/101252875/101263431/101254443	55	101258465/543998/544276/100147723/101247331/101246028/101265757/543756/101253805/778255/101251350/104646631/101259263/778254/101256147/544152/101265155/101248407/101243907/101245890/101246902/101249787/101243855/101261413/101243628/101252666/101257775/101248619/101250853/543945/101257583/101249471/101247693/101267576/101260070/101257242/100736473/101254281/101265227/101261134/101255258/101246870/…
BP	GO:0006082	organic acid metabolic process	89/2080	248/7330	0.005389364	0.346459093	101258465/543998/101263592/544276/100147723/101247331/101246028/101265757/543756/101253805/778255/101254542/101251350/104646631/101266607/101259263/778254/101256147/544152/101265155/101248407/101243907/101245890/101246902/101249787/101243855/101262912/101261413/101243628/101268375/101252666/101245149/101258102/101257775/100147722/101246271/101257879/101250617/101248619/543605/101250853/543945/101…	LOC101258465/GS2/LOC101263592/LOC544276/GAD3/LOC101247331/LOC101246028/LOC101265757/gts1/LOC101253805/AADC1B/LOC101254542/LOC101251350/LOC104646631/LOC101266607/LOC101259263/AADC1A/LOC101256147/LOC544152/LOC101265155/LOC101248407/SlFBA6/LOC101245890/LOC101246902/SlFBA2/LOC101243855/LOC101262912/LOC101261413/LOC101243628/LOC101268375/LOC101252666/LOC101245149/LOC101258102/LOC101257775/GAD2/LOC1012…	89	34	101263592/101254542/101266607/101262912/101268375/101245149/101258102/100147722/101246271/101257879/101250617/543605/101250010/101243849/101252256/543970/543875/101247666/101266704/101261030/101251252/101251146/544313/101268752/101263020/101253321/101259939/101261704/101243791/101245455/101265278/101252875/101263431/101254443	55	101258465/543998/544276/100147723/101247331/101246028/101265757/543756/101253805/778255/101251350/104646631/101259263/778254/101256147/544152/101265155/101248407/101243907/101245890/101246902/101249787/101243855/101261413/101243628/101252666/101257775/101248619/101250853/543945/101257583/101249471/101247693/101267576/101260070/101257242/100736473/101254281/101265227/101261134/101255258/101246870/…
BP	GO:0009066	aspartate family amino acid metabolic process	7/2080	10/7330	0.00755374	0.41045177	101261413/101250617/101255258/101259236/543875/101253321/101264078	LOC101261413/LOC101250617/LOC101255258/LOC101259236/LEAS1/LOC101253321/ER69	7	3	101250617/543875/101253321	4	101261413/101255258/101259236/101264078
BP	GO:0009072	aromatic amino acid family metabolic process	12/2080	22/7330	0.008689274	0.41045177	101247331/101254542/101251350/101259263/544152/101252666/543605/101247693/101247666/101251252/101261704/101254443	LOC101247331/LOC101254542/LOC101251350/LOC101259263/LOC544152/LOC101252666/LOC543605/LOC101247693/LOC101247666/LOC101251252/LOC101261704/LOC101254443	12	6	101254542/543605/101247666/101251252/101261704/101254443	6	101247331/101251350/101259263/544152/101252666/101247693
BP	GO:0006091	generation of precursor metabolites and energy	26/2080	60/7330	0.00912115	0.41045177	101253003/101253805/101256147/101248407/101243907/101249787/101245149/101257775/101258321/544299/101250853/543945/101250010/101243849/3950405/3950483/101246870/101266704/3950400/101268752/3950408/101262594/101243791/101245455/101265278/3950388	LOC101253003/LOC101253805/LOC101256147/LOC101248407/SlFBA6/SlFBA2/LOC101245149/LOC101257775/OEE1/PSBO/SlFBA3/GPI1/LOC101250010/LOC101243849/psbC/psbD/SlFBA1/LOC101266704/petB/LOC101268752/psbA/GPI/LOC101243791/LOC101245455/LOC101265278/psbB	26	8	101245149/101250010/101243849/101266704/101268752/101243791/101245455/101265278	18	101253003/101253805/101256147/101248407/101243907/101249787/101257775/101258321/544299/101250853/543945/3950405/3950483/101246870/3950400/3950408/101262594/3950388
BP	GO:0019752	carboxylic acid metabolic process	86/2080	244/7330	0.010434208	0.426853979	101258465/543998/101263592/544276/100147723/101247331/101246028/101265757/543756/101253805/778255/101254542/101251350/104646631/101266607/101259263/778254/101256147/544152/101265155/101248407/101243907/101245890/101246902/101249787/101243855/101262912/101261413/101243628/101268375/101252666/101245149/101258102/101257775/100147722/101246271/101257879/101250617/101248619/543605/101250853/543945/101…	LOC101258465/GS2/LOC101263592/LOC544276/GAD3/LOC101247331/LOC101246028/LOC101265757/gts1/LOC101253805/AADC1B/LOC101254542/LOC101251350/LOC104646631/LOC101266607/LOC101259263/AADC1A/LOC101256147/LOC544152/LOC101265155/LOC101248407/SlFBA6/LOC101245890/LOC101246902/SlFBA2/LOC101243855/LOC101262912/LOC101261413/LOC101243628/LOC101268375/LOC101252666/LOC101245149/LOC101258102/LOC101257775/GAD2/LOC1012…	86	34	101263592/101254542/101266607/101262912/101268375/101245149/101258102/100147722/101246271/101257879/101250617/543605/101250010/101243849/101252256/543970/543875/101247666/101266704/101261030/101251252/101251146/544313/101268752/101263020/101253321/101259939/101261704/101243791/101245455/101265278/101252875/101263431/101254443	52	101258465/543998/544276/100147723/101247331/101246028/101265757/543756/101253805/778255/101251350/104646631/101259263/778254/101256147/544152/101265155/101248407/101243907/101245890/101246902/101249787/101243855/101261413/101243628/101252666/101257775/101248619/101250853/543945/101257583/101249471/101247693/101260070/101257242/101254281/101265227/101261134/101255258/101246870/101264847/101259236/…
BP	GO:0019693	ribose phosphate metabolic process	36/2080	92/7330	0.01633897	0.553479295	3950425/101264255/3950472/101253805/101253342/3950387/101256147/101254882/3950391/101243907/3950464/101266800/101249787/101257775/101250853/543945/109120519/101256373/101250010/101243849/101263124/101249084/101246870/101266704/101251456/101250287/101257833/101246032/101268752/101260137/101262594/101245455/34678293/778322/101247915/101265292	atpA/LOC101264255/atpF/LOC101253805/LOC101253342/atpB/LOC101256147/LOC101254882/atpE/SlFBA6/atpI/LOC101266800/SlFBA2/LOC101257775/SlFBA3/GPI1/LOC109120519/LOC101256373/LOC101250010/LOC101243849/LOC101263124/LOC101249084/SlFBA1/LOC101266704/LOC101251456/LOC101250287/LOC101257833/LOC101246032/LOC101268752/LOC101260137/GPI/LOC101245455/atp1/LOC778322/LOC101247915/HMG2	36	10	101266800/101250010/101243849/101266704/101257833/101268752/101245455/778322/101247915/101265292	26	3950425/101264255/3950472/101253805/101253342/3950387/101256147/101254882/3950391/101243907/3950464/101249787/101257775/101250853/543945/109120519/101256373/101263124/101249084/101246870/101251456/101250287/101246032/101260137/101262594/34678293
BP	GO:0009117	nucleotide metabolic process	42/2080	111/7330	0.018814218	0.553479295	3950425/101264255/3950472/101253805/101253342/3950387/101256147/101254882/3950391/101243907/101247459/3950464/101266800/101266835/101249787/101257775/101263635/101250853/543945/109120519/101256373/101250010/101243849/101263124/101249084/101246870/101246910/101266704/101251456/101250287/101257833/101246032/101268752/101263060/101260137/101262594/101245455/34678293/101244545/778322/101247915/101265…	atpA/LOC101264255/atpF/LOC101253805/LOC101253342/atpB/LOC101256147/LOC101254882/atpE/SlFBA6/LOC101247459/atpI/LOC101266800/LOC101266835/SlFBA2/LOC101257775/LOC101263635/SlFBA3/GPI1/LOC109120519/LOC101256373/LOC101250010/LOC101243849/LOC101263124/LOC101249084/SlFBA1/LOC101246910/LOC101266704/LOC101251456/LOC101250287/LOC101257833/LOC101246032/LOC101268752/LOC101263060/LOC101260137/GPI/LOC101245455…	42	13	101247459/101266800/101250010/101243849/101266704/101257833/101268752/101263060/101245455/101244545/778322/101247915/101265292	29	3950425/101264255/3950472/101253805/101253342/3950387/101256147/101254882/3950391/101243907/3950464/101266835/101249787/101257775/101263635/101250853/543945/109120519/101256373/101263124/101249084/101246870/101246910/101251456/101250287/101246032/101260137/101262594/34678293
BP	GO:0019637	organophosphate metabolic process	67/2080	190/7330	0.021649045	0.553479295	3950425/101264255/3950472/101253805/101253342/3950387/101255884/101256147/101254882/3950391/101243907/101247459/3950464/101251081/101266800/101266835/101260244/101249787/101257775/101263635/101250853/543945/101253092/109120519/101256373/101250010/101243849/101251739/101263124/101255486/101249084/101246870/101246910/101244506/101259869/101268755/101266704/101260812/101251456/101250287/101251056/10…	atpA/LOC101264255/atpF/LOC101253805/LOC101253342/atpB/LOC101255884/LOC101256147/LOC101254882/atpE/SlFBA6/LOC101247459/atpI/LOC101251081/LOC101266800/LOC101266835/LOC101260244/SlFBA2/LOC101257775/LOC101263635/SlFBA3/GPI1/LOC101253092/LOC109120519/LOC101256373/LOC101250010/LOC101243849/LOC101251739/LOC101263124/LOC101255486/LOC101249084/SlFBA1/LOC101246910/LOC101244506/LOC101259869/LOC101268755/LOC…	67	22	101247459/101251081/101266800/101260244/101250010/101243849/101244506/101266704/101257833/101247025/101257308/101254338/101268752/101263060/101252113/101254419/101254658/101245455/101244545/778322/101247915/101265292	45	3950425/101264255/3950472/101253805/101253342/3950387/101255884/101256147/101254882/3950391/101243907/3950464/101266835/101249787/101257775/101263635/101250853/543945/101253092/109120519/101256373/101251739/101263124/101255486/101249084/101246870/101246910/101259869/101268755/101260812/101251456/101250287/101251056/544226/101246032/101260137/101246905/101265145/101262594/101253265/34678293/101266…
BP	GO:0009073	aromatic amino acid family biosynthetic process	8/2080	14/7330	0.022470587	0.553479295	101247331/101251350/101259263/544152/101252666/101247693/101247666/101251252	LOC101247331/LOC101251350/LOC101259263/LOC544152/LOC101252666/LOC101247693/LOC101247666/LOC101251252	8	2	101247666/101251252	6	101247331/101251350/101259263/544152/101252666/101247693
BP	GO:0044272	sulfur compound biosynthetic process	8/2080	14/7330	0.022470587	0.553479295	101264726/101250617/101257583/543537/544155/101245012/101264078/101245503	THIC/LOC101250617/LOC101257583/GSH2/SAM1/LOC101245012/ER69/LOC101245503	8	3	101264726/101250617/544155	5	101257583/543537/101245012/101264078/101245503
BP	GO:1901135	carbohydrate derivative metabolic process	67/2080	191/7330	0.024336241	0.553479295	101251136/3950425/101267358/101246362/101264255/3950472/544148/101253805/101251424/101253342/544149/3950387/101256147/101263085/101254882/3950391/101243907/3950464/101266800/101249787/101257775/101264614/101264927/101251860/101265941/101250853/101256086/543945/101250934/544146/101253092/109120519/101256373/101250010/101243849/101265028/101263124/101249084/101246870/101252123/101244506/101266704/1…	LOC101251136/atpA/LOC101267358/LOC101246362/LOC101264255/atpF/CHI9/LOC101253805/LOC101251424/LOC101253342/CHI3/atpB/LOC101256147/LOC101263085/LOC101254882/atpE/SlFBA6/atpI/LOC101266800/SlFBA2/LOC101257775/LOC101264614/LOC101264927/LOC101251860/LOC101265941/SlFBA3/LOC101256086/GPI1/LOC101250934/CHI14/LOC101253092/LOC109120519/LOC101256373/LOC101250010/LOC101243849/LOC101265028/LOC101263124/LOC1012…	67	32	101267358/544148/101251424/544149/101266800/101264927/101251860/101265941/544146/101250010/101243849/101265028/101252123/101244506/101266704/101257833/101258487/101245405/101267656/101268752/101252113/101254419/543789/101252016/543777/101245455/101251710/101267967/778322/101247915/101265292/101268649	35	101251136/3950425/101246362/101264255/3950472/101253805/101253342/3950387/101256147/101263085/101254882/3950391/101243907/3950464/101249787/101257775/101264614/101250853/101256086/543945/101250934/101253092/109120519/101256373/101263124/101249084/101246870/101251456/101250287/101244199/101246032/101260137/101262594/34678293/104648848
BP	GO:0006753	nucleoside phosphate metabolic process	43/2080	116/7330	0.02538079	0.553479295	3950425/101264255/3950472/101253805/101253342/3950387/101256147/101254882/3950391/101243907/101247459/3950464/101266800/101266835/101249787/101257775/101263635/101250853/543945/109120519/101256373/101250010/101243849/101263124/101249084/101246870/101246910/101266704/101251456/101250287/101257833/101246032/101254338/101268752/101263060/101260137/101262594/101245455/34678293/101244545/778322/101247…	atpA/LOC101264255/atpF/LOC101253805/LOC101253342/atpB/LOC101256147/LOC101254882/atpE/SlFBA6/LOC101247459/atpI/LOC101266800/LOC101266835/SlFBA2/LOC101257775/LOC101263635/SlFBA3/GPI1/LOC109120519/LOC101256373/LOC101250010/LOC101243849/LOC101263124/LOC101249084/SlFBA1/LOC101246910/LOC101266704/LOC101251456/LOC101250287/LOC101257833/LOC101246032/LOC101254338/LOC101268752/LOC101263060/LOC101260137/GPI…	43	14	101247459/101266800/101250010/101243849/101266704/101257833/101254338/101268752/101263060/101245455/101244545/778322/101247915/101265292	29	3950425/101264255/3950472/101253805/101253342/3950387/101256147/101254882/3950391/101243907/3950464/101266835/101249787/101257775/101263635/101250853/543945/109120519/101256373/101263124/101249084/101246870/101246910/101251456/101250287/101246032/101260137/101262594/34678293
BP	GO:0007154	cell communication	75/2080	217/7330	0.025653552	0.553479295	101244988/101262176/101268703/104647166/100301921/101250283/101251930/101265097/101260369/101247430/101253938/101259277/101262847/101260448/101258333/101254423/101254732/544171/101264555/101252824/101243862/101250942/101259992/101267766/101261945/101258203/101261051/101248670/101243899/100301920/101252689/101264066/101263759/543834/101243734/101248058/101248398/101250038/109120785/101055500/10126…	LOC101244988/LOC101262176/LOC101268703/LOC104647166/LOC100301921/LOC101250283/LOC101251930/LOC101265097/LOC101260369/LOC101247430/LOC101253938/LOC101259277/PHYB1/LOC101260448/LOC101258333/LOC101254423/LOC101254732/DGK1/LOC101264555/LOC101252824/LOC101243862/LOC101250942/LOC101259992/LOC101267766/LOC101261945/LOC101258203/LOC101261051/LOC101248670/LOC101243899/LOC100301920/LOC101252689/LOC10126406…	75	27	100301921/101250283/101247430/101253938/101260448/101258333/101252824/101267766/101261051/100301920/101252689/101263759/543834/101250038/543589/101259410/101256045/101245330/101254785/101261889/101258749/101244281/101268818/101262282/101245411/100301922/544176	48	101244988/101262176/101268703/104647166/101251930/101265097/101260369/101259277/101262847/101254423/101254732/544171/101264555/101243862/101250942/101259992/101261945/101258203/101248670/101243899/101264066/101243734/101248058/101248398/109120785/101055500/101264630/101268751/101262610/101264523/112940071/101263787/101250875/101243786/101264093/101249791/101260711/104649504/101251977/101262866/10…
BP	GO:0019362	pyridine nucleotide metabolic process	21/2080	50/7330	0.026435543	0.553479295	101264255/101253805/101256147/101243907/101266835/101249787/101257775/101263635/101250853/543945/101256373/101250010/101243849/101246870/101246910/101266704/101268752/101260137/101262594/101245455/101247915	LOC101264255/LOC101253805/LOC101256147/SlFBA6/LOC101266835/SlFBA2/LOC101257775/LOC101263635/SlFBA3/GPI1/LOC101256373/LOC101250010/LOC101243849/SlFBA1/LOC101246910/LOC101266704/LOC101268752/LOC101260137/GPI/LOC101245455/LOC101247915	21	6	101250010/101243849/101266704/101268752/101245455/101247915	15	101264255/101253805/101256147/101243907/101266835/101249787/101257775/101263635/101250853/543945/101256373/101246870/101246910/101260137/101262594
BP	GO:0046496	nicotinamide nucleotide metabolic process	21/2080	50/7330	0.026435543	0.553479295	101264255/101253805/101256147/101243907/101266835/101249787/101257775/101263635/101250853/543945/101256373/101250010/101243849/101246870/101246910/101266704/101268752/101260137/101262594/101245455/101247915	LOC101264255/LOC101253805/LOC101256147/SlFBA6/LOC101266835/SlFBA2/LOC101257775/LOC101263635/SlFBA3/GPI1/LOC101256373/LOC101250010/LOC101243849/SlFBA1/LOC101246910/LOC101266704/LOC101268752/LOC101260137/GPI/LOC101245455/LOC101247915	21	6	101250010/101243849/101266704/101268752/101245455/101247915	15	101264255/101253805/101256147/101243907/101266835/101249787/101257775/101263635/101250853/543945/101256373/101246870/101246910/101260137/101262594
BP	GO:0006733	oxidoreduction coenzyme metabolic process	21/2080	51/7330	0.033239621	0.553479295	101264255/101253805/101256147/101243907/101266835/101249787/101257775/101263635/101250853/543945/101256373/101250010/101243849/101246870/101246910/101266704/101268752/101260137/101262594/101245455/101247915	LOC101264255/LOC101253805/LOC101256147/SlFBA6/LOC101266835/SlFBA2/LOC101257775/LOC101263635/SlFBA3/GPI1/LOC101256373/LOC101250010/LOC101243849/SlFBA1/LOC101246910/LOC101266704/LOC101268752/LOC101260137/GPI/LOC101245455/LOC101247915	21	6	101250010/101243849/101266704/101268752/101245455/101247915	15	101264255/101253805/101256147/101243907/101266835/101249787/101257775/101263635/101250853/543945/101256373/101246870/101246910/101260137/101262594
BP	GO:0072524	pyridine-containing compound metabolic process	21/2080	51/7330	0.033239621	0.553479295	101264255/101253805/101256147/101243907/101266835/101249787/101257775/101263635/101250853/543945/101256373/101250010/101243849/101246870/101246910/101266704/101268752/101260137/101262594/101245455/101247915	LOC101264255/LOC101253805/LOC101256147/SlFBA6/LOC101266835/SlFBA2/LOC101257775/LOC101263635/SlFBA3/GPI1/LOC101256373/LOC101250010/LOC101243849/SlFBA1/LOC101246910/LOC101266704/LOC101268752/LOC101260137/GPI/LOC101245455/LOC101247915	21	6	101250010/101243849/101266704/101268752/101245455/101247915	15	101264255/101253805/101256147/101243907/101266835/101249787/101257775/101263635/101250853/543945/101256373/101246870/101246910/101260137/101262594
BP	GO:0005975	carbohydrate metabolic process	145/2080	449/7330	0.03353146	0.553479295	101263383/778213/101247302/101055573/101254309/101251532/109119603/101264109/101251018/101249633/101253788/100191127/101253805/101245962/101263696/543995/101263222/104646631/101055611/101249428/101257483/543587/101257166/100500729/101266947/101247546/101256147/101249430/544125/101259276/101246571/101267699/101260997/778286/101243907/543516/101254849/101268721/101258756/101249507/101251564/1012635…	LOC101263383/XTH16/LOC101247302/LOC101055573/LOC101254309/LOC101251532/LOC109119603/LOC101264109/LOC101251018/LOC101249633/LOC101253788/LOC100191127/LOC101253805/LOC101245962/LOC101263696/Cel1/LOC101263222/LOC104646631/LOC101055611/LOC101249428/LOC101257483/PGcat/LOC101257166/LOC100500729/LOC101266947/LOC101247546/LOC101256147/LOC101249430/cel7/LOC101259276/LOC101246571/LOC101267699/LOC101260997/…	145	73	778213/101251532/109119603/101251018/101253788/101263222/101249428/100500729/101266947/101249430/101259276/101260997/101254849/101268721/101258756/101249507/101251564/101263519/101259139/101262208/101055558/101247513/101251735/101259144/544091/543779/544126/101249166/101259650/101257661/101250010/101243849/101249741/101253872/543637/101249542/101250326/101256971/543812/101250719/101254239/1012662…	72	101263383/101247302/101055573/101254309/101264109/101249633/100191127/101253805/101245962/101263696/543995/104646631/101055611/101257483/543587/101257166/101247546/101256147/544125/101246571/101267699/778286/101243907/543516/101249787/101254891/101247340/101267505/101258597/101263717/101257775/101261316/101259605/101249042/101256154/101250853/101245612/543945/101253092/101246713/104645804/1012459…
BP	GO:0006739	NADP metabolic process	6/2080	10/7330	0.036343165	0.553479295	101264255/101266835/101263635/101256373/101260137/101247915	LOC101264255/LOC101266835/LOC101263635/LOC101256373/LOC101260137/LOC101247915	6	1	101247915	5	101264255/101266835/101263635/101256373/101260137
BP	GO:0009628	response to abiotic stimulus	6/2080	10/7330	0.036343165	0.553479295	544056/101262847/101259349/101264523/101259487/544176	TAS14/PHYB1/PHYF/PHYB2/LOC101259487/phyA	6	3	544056/101259487/544176	3	101262847/101259349/101264523
BP	GO:0044723	single-organism carbohydrate metabolic process	49/2080	139/7330	0.044754125	0.553479295	101055573/101254309/101251018/101249633/101253805/101263696/101263222/104646631/101055611/100500729/101256147/101260997/101243907/543516/101249507/101249787/101257775/101256154/544126/101250853/101245612/543945/101259650/101250010/101243849/101250326/543812/101250719/101249747/101246870/101266287/101244506/101268755/101266704/101267395/100134910/544226/101251942/101247563/100135703/543517/1012687…	LOC101055573/LOC101254309/LOC101251018/LOC101249633/LOC101253805/LOC101263696/LOC101263222/LOC104646631/LOC101055611/LOC100500729/LOC101256147/LOC101260997/SlFBA6/sps/LOC101249507/SlFBA2/LOC101257775/LOC101256154/dhbK/SlFBA3/LOC101245612/GPI1/LOC101259650/LOC101250010/LOC101243849/LOC101250326/LOC543812/LOC101250719/LOC101249747/SlFBA1/LOC101266287/LOC101244506/LOC101268755/LOC101266704/LOC101267…	49	21	101251018/101263222/100500729/101260997/101249507/544126/101259650/101250010/101243849/101250326/543812/101250719/101266287/101244506/101266704/100135703/543517/101268752/101264405/101245455/101250431	28	101055573/101254309/101249633/101253805/101263696/104646631/101055611/101256147/101243907/543516/101249787/101257775/101256154/101250853/101245612/543945/101249747/101246870/101268755/101267395/100134910/544226/101251942/101247563/101250960/101262594/101254331/543710
BP	GO:0019725	cellular homeostasis	42/2080	117/7330	0.045345324	0.553479295	101258565/101268617/101254347/101262222/101260346/101262362/544237/101266708/101257163/101247308/101245287/101246589/101257830/101246521/101251883/101268063/101244697/101252777/101267713/101265209/101249435/100301935/101256478/101244047/100301931/101251885/101255936/101254317/101248098/101252466/101251278/101251465/101257319/101260340/101265149/101262921/544267/101251175/101244123/101254614/10124…	LOC101258565/LOC101268617/LOC101254347/LOC101262222/LOC101260346/LOC101262362/LOC544237/LOC101266708/LOC101257163/LOC101247308/LOC101245287/LOC101246589/LOC101257830/LOC101246521/LOC101251883/LOC101268063/LOC101244697/LOC101252777/LOC101267713/LOC101265209/LOC101249435/LOC100301935/LOC101256478/LOC101244047/GR/LOC101251885/LOC101255936/LOC101254317/LOC101248098/LOC101252466/LOC101251278/LOC101251…	42	17	101262222/101260346/101262362/101266708/101257163/101246589/101257830/101268063/100301935/101256478/101255936/101248098/101265149/101262921/101244123/101254614/101247321	25	101258565/101268617/101254347/544237/101247308/101245287/101246521/101251883/101244697/101252777/101267713/101265209/101249435/101244047/100301931/101251885/101254317/101252466/101251278/101251465/101257319/101260340/544267/101251175/101258486
BP	GO:0009150	purine ribonucleotide metabolic process	32/2080	86/7330	0.046442617	0.553479295	3950425/3950472/101253805/101253342/3950387/101256147/101254882/3950391/101243907/3950464/101266800/101249787/101257775/101250853/543945/109120519/101250010/101243849/101263124/101249084/101246870/101266704/101251456/101250287/101257833/101246032/101268752/101262594/101245455/34678293/778322/101265292	atpA/atpF/LOC101253805/LOC101253342/atpB/LOC101256147/LOC101254882/atpE/SlFBA6/atpI/LOC101266800/SlFBA2/LOC101257775/SlFBA3/GPI1/LOC109120519/LOC101250010/LOC101243849/LOC101263124/LOC101249084/SlFBA1/LOC101266704/LOC101251456/LOC101250287/LOC101257833/LOC101246032/LOC101268752/GPI/LOC101245455/atp1/LOC778322/HMG2	32	9	101266800/101250010/101243849/101266704/101257833/101268752/101245455/778322/101265292	23	3950425/3950472/101253805/101253342/3950387/101256147/101254882/3950391/101243907/3950464/101249787/101257775/101250853/543945/109120519/101263124/101249084/101246870/101251456/101250287/101246032/101262594/34678293
BP	GO:0009259	ribonucleotide metabolic process	32/2080	86/7330	0.046442617	0.553479295	3950425/3950472/101253805/101253342/3950387/101256147/101254882/3950391/101243907/3950464/101266800/101249787/101257775/101250853/543945/109120519/101250010/101243849/101263124/101249084/101246870/101266704/101251456/101250287/101257833/101246032/101268752/101262594/101245455/34678293/778322/101265292	atpA/atpF/LOC101253805/LOC101253342/atpB/LOC101256147/LOC101254882/atpE/SlFBA6/atpI/LOC101266800/SlFBA2/LOC101257775/SlFBA3/GPI1/LOC109120519/LOC101250010/LOC101243849/LOC101263124/LOC101249084/SlFBA1/LOC101266704/LOC101251456/LOC101250287/LOC101257833/LOC101246032/LOC101268752/GPI/LOC101245455/atp1/LOC778322/HMG2	32	9	101266800/101250010/101243849/101266704/101257833/101268752/101245455/778322/101265292	23	3950425/3950472/101253805/101253342/3950387/101256147/101254882/3950391/101243907/3950464/101249787/101257775/101250853/543945/109120519/101263124/101249084/101246870/101251456/101250287/101246032/101262594/34678293
BP	GO:0055086	nucleobase-containing small molecule metabolic process	46/2080	130/7330	0.047623	0.553479295	3950425/101264255/3950472/101253805/101253342/3950387/101256147/101254882/3950391/101243907/101247459/3950464/101266800/101266835/101249787/101257775/101263635/101250853/543945/101250934/109120519/101256373/101250010/101243849/101263124/101249084/101246870/101246910/101252123/101266704/101251456/101250287/101257833/101246032/101254338/101268752/101263060/101260137/101262594/101245455/34678293/101…	atpA/LOC101264255/atpF/LOC101253805/LOC101253342/atpB/LOC101256147/LOC101254882/atpE/SlFBA6/LOC101247459/atpI/LOC101266800/LOC101266835/SlFBA2/LOC101257775/LOC101263635/SlFBA3/GPI1/LOC101250934/LOC109120519/LOC101256373/LOC101250010/LOC101243849/LOC101263124/LOC101249084/SlFBA1/LOC101246910/LOC101252123/LOC101266704/LOC101251456/LOC101250287/LOC101257833/LOC101246032/LOC101254338/LOC101268752/LOC…	46	15	101247459/101266800/101250010/101243849/101252123/101266704/101257833/101254338/101268752/101263060/101245455/101244545/778322/101247915/101265292	31	3950425/101264255/3950472/101253805/101253342/3950387/101256147/101254882/3950391/101243907/3950464/101266835/101249787/101257775/101263635/101250853/543945/101250934/109120519/101256373/101263124/101249084/101246870/101246910/101251456/101250287/101246032/101260137/101262594/34678293/104648848
BP	GO:0006732	coenzyme metabolic process	28/2080	74/7330	0.048734119	0.553479295	101264255/101253805/101256147/101243907/101266800/101266835/101249787/101265812/101257775/101263635/101250853/543945/101256373/101250010/101243849/101246870/101246910/101266704/101247025/101268752/101260137/544155/101245012/101262594/101245455/778322/101247915/101265292	LOC101264255/LOC101253805/LOC101256147/SlFBA6/LOC101266800/LOC101266835/SlFBA2/LOC101265812/LOC101257775/LOC101263635/SlFBA3/GPI1/LOC101256373/LOC101250010/LOC101243849/SlFBA1/LOC101246910/LOC101266704/LOC101247025/LOC101268752/LOC101260137/SAM1/LOC101245012/GPI/LOC101245455/LOC778322/LOC101247915/HMG2	28	11	101266800/101250010/101243849/101266704/101247025/101268752/544155/101245455/778322/101247915/101265292	17	101264255/101253805/101256147/101243907/101266835/101249787/101265812/101257775/101263635/101250853/543945/101256373/101246870/101246910/101260137/101245012/101262594
BP	GO:0009312	oligosaccharide biosynthetic process	11/2080	24/7330	0.051402403	0.553479295	101249633/101263696/101245612/101259650/101250326/101244506/100134910/101247563/100135703/101250960/543710	LOC101249633/LOC101263696/LOC101245612/LOC101259650/LOC101250326/LOC101244506/LOC100134910/LOC101247563/TPS1/LOC101250960/LOC543710	11	4	101259650/101250326/101244506/100135703	7	101249633/101263696/101245612/100134910/101247563/101250960/543710
BP	GO:0006520	cellular amino acid metabolic process	42/2080	118/7330	0.05166576	0.553479295	101258465/543998/101247331/101246028/543756/101254542/101251350/101259263/544152/101245890/101246902/101243855/101261413/101243628/101268375/101252666/101246271/101250617/543605/101257583/101249471/101247693/101260070/101257242/101254281/101261134/101255258/101259236/543875/101249760/101247666/101261030/101251252/101251146/101263020/101253321/101261704/101264078/101260937/101245503/101244069/1012…	LOC101258465/GS2/LOC101247331/LOC101246028/gts1/LOC101254542/LOC101251350/LOC101259263/LOC544152/LOC101245890/LOC101246902/LOC101243855/LOC101261413/LOC101243628/LOC101268375/LOC101252666/LOC101246271/LOC101250617/LOC543605/LOC101257583/LOC101249471/LOC101247693/LOC101260070/LOC101257242/LOC101254281/LOC101261134/LOC101255258/LOC101259236/LEAS1/LOC101249760/LOC101247666/LOC101261030/LOC101251252/…	42	14	101254542/101268375/101246271/101250617/543605/543875/101247666/101261030/101251252/101251146/101263020/101253321/101261704/101254443	28	101258465/543998/101247331/101246028/543756/101251350/101259263/544152/101245890/101246902/101243855/101261413/101243628/101252666/101257583/101249471/101247693/101260070/101257242/101254281/101261134/101255258/101259236/101249760/101264078/101260937/101245503/101244069
BP	GO:0045454	cell redox homeostasis	41/2080	115/7330	0.052712983	0.553479295	101258565/101268617/101254347/101262222/101262362/544237/101266708/101257163/101247308/101245287/101246589/101257830/101246521/101251883/101268063/101244697/101252777/101267713/101265209/101249435/100301935/101256478/101244047/100301931/101251885/101255936/101254317/101248098/101252466/101251278/101251465/101257319/101260340/101265149/101262921/544267/101251175/101244123/101254614/101247321/10125…	LOC101258565/LOC101268617/LOC101254347/LOC101262222/LOC101262362/LOC544237/LOC101266708/LOC101257163/LOC101247308/LOC101245287/LOC101246589/LOC101257830/LOC101246521/LOC101251883/LOC101268063/LOC101244697/LOC101252777/LOC101267713/LOC101265209/LOC101249435/LOC100301935/LOC101256478/LOC101244047/GR/LOC101251885/LOC101255936/LOC101254317/LOC101248098/LOC101252466/LOC101251278/LOC101251465/LOC101257…	41	16	101262222/101262362/101266708/101257163/101246589/101257830/101268063/100301935/101256478/101255936/101248098/101265149/101262921/101244123/101254614/101247321	25	101258565/101268617/101254347/544237/101247308/101245287/101246521/101251883/101244697/101252777/101267713/101265209/101249435/101244047/100301931/101251885/101254317/101252466/101251278/101251465/101257319/101260340/544267/101251175/101258486
BP	GO:0007165	signal transduction	57/2080	166/7330	0.052784176	0.553479295	101244988/101262176/100301921/101250283/101251930/101265097/101260369/101247430/101253938/101259277/101262847/101258333/544171/101264555/101252824/101250942/101259992/101267766/101261945/101258203/101261051/101243899/100301920/101252689/101264066/101263759/543834/101243734/101248058/101248398/101250038/101055500/101264630/101268751/101262610/101264523/112940071/543589/101259410/101250875/10125604…	LOC101244988/LOC101262176/LOC100301921/LOC101250283/LOC101251930/LOC101265097/LOC101260369/LOC101247430/LOC101253938/LOC101259277/PHYB1/LOC101258333/DGK1/LOC101264555/LOC101252824/LOC101250942/LOC101259992/LOC101267766/LOC101261945/LOC101258203/LOC101261051/LOC101243899/LOC100301920/LOC101252689/LOC101264066/LOC101263759/ETR6/LOC101243734/LOC101248058/LOC101248398/LOC101250038/CIPK6/LOC101264630/…	57	21	100301921/101250283/101247430/101253938/101258333/101252824/101267766/101261051/100301920/101252689/101263759/543834/101250038/543589/101259410/101256045/101245330/101254785/101268818/100301922/544176	36	101244988/101262176/101251930/101265097/101260369/101259277/101262847/544171/101264555/101250942/101259992/101261945/101258203/101243899/101264066/101243734/101248058/101248398/101055500/101264630/101268751/101262610/101264523/112940071/101250875/101243786/101249791/101260711/101262866/101251538/100301941/101246977/101264835/101266616/100301919/101264440
BP	GO:0023052	signaling	57/2080	166/7330	0.052784176	0.553479295	101244988/101262176/100301921/101250283/101251930/101265097/101260369/101247430/101253938/101259277/101262847/101258333/544171/101264555/101252824/101250942/101259992/101267766/101261945/101258203/101261051/101243899/100301920/101252689/101264066/101263759/543834/101243734/101248058/101248398/101250038/101055500/101264630/101268751/101262610/101264523/112940071/543589/101259410/101250875/10125604…	LOC101244988/LOC101262176/LOC100301921/LOC101250283/LOC101251930/LOC101265097/LOC101260369/LOC101247430/LOC101253938/LOC101259277/PHYB1/LOC101258333/DGK1/LOC101264555/LOC101252824/LOC101250942/LOC101259992/LOC101267766/LOC101261945/LOC101258203/LOC101261051/LOC101243899/LOC100301920/LOC101252689/LOC101264066/LOC101263759/ETR6/LOC101243734/LOC101248058/LOC101248398/LOC101250038/CIPK6/LOC101264630/…	57	21	100301921/101250283/101247430/101253938/101258333/101252824/101267766/101261051/100301920/101252689/101263759/543834/101250038/543589/101259410/101256045/101245330/101254785/101268818/100301922/544176	36	101244988/101262176/101251930/101265097/101260369/101259277/101262847/544171/101264555/101250942/101259992/101261945/101258203/101243899/101264066/101243734/101248058/101248398/101055500/101264630/101268751/101262610/101264523/112940071/101250875/101243786/101249791/101260711/101262866/101251538/100301941/101246977/101264835/101266616/100301919/101264440
BP	GO:0044700	single organism signaling	57/2080	166/7330	0.052784176	0.553479295	101244988/101262176/100301921/101250283/101251930/101265097/101260369/101247430/101253938/101259277/101262847/101258333/544171/101264555/101252824/101250942/101259992/101267766/101261945/101258203/101261051/101243899/100301920/101252689/101264066/101263759/543834/101243734/101248058/101248398/101250038/101055500/101264630/101268751/101262610/101264523/112940071/543589/101259410/101250875/10125604…	LOC101244988/LOC101262176/LOC100301921/LOC101250283/LOC101251930/LOC101265097/LOC101260369/LOC101247430/LOC101253938/LOC101259277/PHYB1/LOC101258333/DGK1/LOC101264555/LOC101252824/LOC101250942/LOC101259992/LOC101267766/LOC101261945/LOC101258203/LOC101261051/LOC101243899/LOC100301920/LOC101252689/LOC101264066/LOC101263759/ETR6/LOC101243734/LOC101248058/LOC101248398/LOC101250038/CIPK6/LOC101264630/…	57	21	100301921/101250283/101247430/101253938/101258333/101252824/101267766/101261051/100301920/101252689/101263759/543834/101250038/543589/101259410/101256045/101245330/101254785/101268818/100301922/544176	36	101244988/101262176/101251930/101265097/101260369/101259277/101262847/544171/101264555/101250942/101259992/101261945/101258203/101243899/101264066/101243734/101248058/101248398/101055500/101264630/101268751/101262610/101264523/112940071/101250875/101243786/101249791/101260711/101262866/101251538/100301941/101246977/101264835/101266616/100301919/101264440
BP	GO:0005996	monosaccharide metabolic process	8/2080	16/7330	0.055067951	0.553479295	101254309/100500729/101249507/543945/543812/101266287/543517/101262594	LOC101254309/LOC100500729/LOC101249507/GPI1/LOC543812/LOC101266287/ARF1/GPI	8	5	100500729/101249507/543812/101266287/543517	3	101254309/543945/101262594
BP	GO:0009311	oligosaccharide metabolic process	15/2080	36/7330	0.059727006	0.553479295	101055573/101249633/101263696/101055611/543516/101256154/101245612/101259650/101250326/101244506/100134910/101247563/100135703/101250960/543710	LOC101055573/LOC101249633/LOC101263696/LOC101055611/sps/LOC101256154/LOC101245612/LOC101259650/LOC101250326/LOC101244506/LOC100134910/LOC101247563/TPS1/LOC101250960/LOC543710	15	4	101259650/101250326/101244506/100135703	11	101055573/101249633/101263696/101055611/543516/101256154/101245612/100134910/101247563/101250960/543710
BP	GO:0032501	multicellular organismal process	27/2080	73/7330	0.068122851	0.553479295	101268703/101247051/104647166/101260448/101260503/101254423/101254732/101243862/101246723/101258923/101262319/101248670/101250825/109120785/101263446/101263787/101262084/101264093/104649504/101261889/101251977/101258749/101250176/101244281/104648390/101262282/101245411	LOC101268703/LOC101247051/LOC104647166/LOC101260448/LOC101260503/LOC101254423/LOC101254732/LOC101243862/LOC101246723/LOC101258923/LOC101262319/LOC101248670/LOC101250825/LOC109120785/LOC101263446/LOC101263787/LOC101262084/LOC101264093/LOC104649504/LOC101261889/LOC101251977/LOC101258749/LOC101250176/LOC101244281/LOC104648390/LOC101262282/LOC101245411	27	8	101260448/101246723/101261889/101258749/101250176/101244281/101262282/101245411	19	101268703/101247051/104647166/101260503/101254423/101254732/101243862/101258923/101262319/101248670/101250825/109120785/101263446/101263787/101262084/101264093/104649504/101251977/104648390
BP	GO:0015985	energy coupled proton transport, down electrochemical gradient	11/2080	25/7330	0.068966225	0.553479295	3950425/3950472/101253342/101254882/3950391/3950464/109120519/101263124/101249084/101257833/34678293	atpA/atpF/LOC101253342/LOC101254882/atpE/atpI/LOC109120519/LOC101263124/LOC101249084/LOC101257833/atp1	11	1	101257833	10	3950425/3950472/101253342/101254882/3950391/3950464/109120519/101263124/101249084/34678293
BP	GO:0015986	ATP synthesis coupled proton transport	11/2080	25/7330	0.068966225	0.553479295	3950425/3950472/101253342/101254882/3950391/3950464/109120519/101263124/101249084/101257833/34678293	atpA/atpF/LOC101253342/LOC101254882/atpE/atpI/LOC109120519/LOC101263124/LOC101249084/LOC101257833/atp1	11	1	101257833	10	3950425/3950472/101253342/101254882/3950391/3950464/109120519/101263124/101249084/34678293
BP	GO:0046034	ATP metabolic process	26/2080	70/7330	0.069169043	0.553479295	3950425/3950472/101253805/101253342/3950387/101256147/101254882/3950391/101243907/3950464/101249787/101257775/101250853/543945/109120519/101250010/101243849/101263124/101249084/101246870/101266704/101257833/101268752/101262594/101245455/34678293	atpA/atpF/LOC101253805/LOC101253342/atpB/LOC101256147/LOC101254882/atpE/SlFBA6/atpI/SlFBA2/LOC101257775/SlFBA3/GPI1/LOC109120519/LOC101250010/LOC101243849/LOC101263124/LOC101249084/SlFBA1/LOC101266704/LOC101257833/LOC101268752/GPI/LOC101245455/atp1	26	6	101250010/101243849/101266704/101257833/101268752/101245455	20	3950425/3950472/101253805/101253342/3950387/101256147/101254882/3950391/101243907/3950464/101249787/101257775/101250853/543945/109120519/101263124/101249084/101246870/101262594/34678293
BP	GO:0006022	aminoglycan metabolic process	7/2080	14/7330	0.071552094	0.553479295	101251136/101267358/544148/544149/101256086/544146/101267656	LOC101251136/LOC101267358/CHI9/CHI3/LOC101256086/CHI14/BCHP	7	5	101267358/544148/544149/544146/101267656	2	101251136/101256086
BP	GO:0006026	aminoglycan catabolic process	7/2080	14/7330	0.071552094	0.553479295	101251136/101267358/544148/544149/101256086/544146/101267656	LOC101251136/LOC101267358/CHI9/CHI3/LOC101256086/CHI14/BCHP	7	5	101267358/544148/544149/544146/101267656	2	101251136/101256086
BP	GO:0006030	chitin metabolic process	7/2080	14/7330	0.071552094	0.553479295	101251136/101267358/544148/544149/101256086/544146/101267656	LOC101251136/LOC101267358/CHI9/CHI3/LOC101256086/CHI14/BCHP	7	5	101267358/544148/544149/544146/101267656	2	101251136/101256086
BP	GO:0006032	chitin catabolic process	7/2080	14/7330	0.071552094	0.553479295	101251136/101267358/544148/544149/101256086/544146/101267656	LOC101251136/LOC101267358/CHI9/CHI3/LOC101256086/CHI14/BCHP	7	5	101267358/544148/544149/544146/101267656	2	101251136/101256086
BP	GO:0006040	amino sugar metabolic process	7/2080	14/7330	0.071552094	0.553479295	101251136/101267358/544148/544149/101256086/544146/101267656	LOC101251136/LOC101267358/CHI9/CHI3/LOC101256086/CHI14/BCHP	7	5	101267358/544148/544149/544146/101267656	2	101251136/101256086
BP	GO:0006357	regulation of transcription from RNA polymerase II promoter	7/2080	14/7330	0.071552094	0.553479295	101249154/101246818/101261015/101257248/101254156/101248747/101259273	LOC101249154/LOC101246818/LOC101261015/LOC101257248/LOC101254156/LOC101248747/LOC101259273	7	5	101249154/101246818/101254156/101248747/101259273	2	101261015/101257248
BP	GO:0016998	cell wall macromolecule catabolic process	7/2080	14/7330	0.071552094	0.553479295	101251136/101267358/544148/544149/101256086/544146/101267656	LOC101251136/LOC101267358/CHI9/CHI3/LOC101256086/CHI14/BCHP	7	5	101267358/544148/544149/544146/101267656	2	101251136/101256086
BP	GO:0019318	hexose metabolic process	7/2080	14/7330	0.071552094	0.553479295	101254309/100500729/101249507/543945/543812/101266287/101262594	LOC101254309/LOC100500729/LOC101249507/GPI1/LOC543812/LOC101266287/GPI	7	4	100500729/101249507/543812/101266287	3	101254309/543945/101262594
BP	GO:0044036	cell wall macromolecule metabolic process	7/2080	14/7330	0.071552094	0.553479295	101251136/101267358/544148/544149/101256086/544146/101267656	LOC101251136/LOC101267358/CHI9/CHI3/LOC101256086/CHI14/BCHP	7	5	101267358/544148/544149/544146/101267656	2	101251136/101256086
BP	GO:0046348	amino sugar catabolic process	7/2080	14/7330	0.071552094	0.553479295	101251136/101267358/544148/544149/101256086/544146/101267656	LOC101251136/LOC101267358/CHI9/CHI3/LOC101256086/CHI14/BCHP	7	5	101267358/544148/544149/544146/101267656	2	101251136/101256086
BP	GO:1901071	glucosamine-containing compound metabolic process	7/2080	14/7330	0.071552094	0.553479295	101251136/101267358/544148/544149/101256086/544146/101267656	LOC101251136/LOC101267358/CHI9/CHI3/LOC101256086/CHI14/BCHP	7	5	101267358/544148/544149/544146/101267656	2	101251136/101256086
BP	GO:1901072	glucosamine-containing compound catabolic process	7/2080	14/7330	0.071552094	0.553479295	101251136/101267358/544148/544149/101256086/544146/101267656	LOC101251136/LOC101267358/CHI9/CHI3/LOC101256086/CHI14/BCHP	7	5	101267358/544148/544149/544146/101267656	2	101251136/101256086
BP	GO:0006163	purine nucleotide metabolic process	32/2080	89/7330	0.07204661	0.553479295	3950425/3950472/101253805/101253342/3950387/101256147/101254882/3950391/101243907/3950464/101266800/101249787/101257775/101250853/543945/109120519/101250010/101243849/101263124/101249084/101246870/101266704/101251456/101250287/101257833/101246032/101268752/101262594/101245455/34678293/778322/101265292	atpA/atpF/LOC101253805/LOC101253342/atpB/LOC101256147/LOC101254882/atpE/SlFBA6/atpI/LOC101266800/SlFBA2/LOC101257775/SlFBA3/GPI1/LOC109120519/LOC101250010/LOC101243849/LOC101263124/LOC101249084/SlFBA1/LOC101266704/LOC101251456/LOC101250287/LOC101257833/LOC101246032/LOC101268752/GPI/LOC101245455/atp1/LOC778322/HMG2	32	9	101266800/101250010/101243849/101266704/101257833/101268752/101245455/778322/101265292	23	3950425/3950472/101253805/101253342/3950387/101256147/101254882/3950391/101243907/3950464/101249787/101257775/101250853/543945/109120519/101263124/101249084/101246870/101251456/101250287/101246032/101262594/34678293
BP	GO:0009144	purine nucleoside triphosphate metabolic process	26/2080	71/7330	0.080698878	0.553479295	3950425/3950472/101253805/101253342/3950387/101256147/101254882/3950391/101243907/3950464/101249787/101257775/101250853/543945/109120519/101250010/101243849/101263124/101249084/101246870/101266704/101257833/101268752/101262594/101245455/34678293	atpA/atpF/LOC101253805/LOC101253342/atpB/LOC101256147/LOC101254882/atpE/SlFBA6/atpI/SlFBA2/LOC101257775/SlFBA3/GPI1/LOC109120519/LOC101250010/LOC101243849/LOC101263124/LOC101249084/SlFBA1/LOC101266704/LOC101257833/LOC101268752/GPI/LOC101245455/atp1	26	6	101250010/101243849/101266704/101257833/101268752/101245455	20	3950425/3950472/101253805/101253342/3950387/101256147/101254882/3950391/101243907/3950464/101249787/101257775/101250853/543945/109120519/101263124/101249084/101246870/101262594/34678293
BP	GO:0009199	ribonucleoside triphosphate metabolic process	26/2080	71/7330	0.080698878	0.553479295	3950425/3950472/101253805/101253342/3950387/101256147/101254882/3950391/101243907/3950464/101249787/101257775/101250853/543945/109120519/101250010/101243849/101263124/101249084/101246870/101266704/101257833/101268752/101262594/101245455/34678293	atpA/atpF/LOC101253805/LOC101253342/atpB/LOC101256147/LOC101254882/atpE/SlFBA6/atpI/SlFBA2/LOC101257775/SlFBA3/GPI1/LOC109120519/LOC101250010/LOC101243849/LOC101263124/LOC101249084/SlFBA1/LOC101266704/LOC101257833/LOC101268752/GPI/LOC101245455/atp1	26	6	101250010/101243849/101266704/101257833/101268752/101245455	20	3950425/3950472/101253805/101253342/3950387/101256147/101254882/3950391/101243907/3950464/101249787/101257775/101250853/543945/109120519/101263124/101249084/101246870/101262594/34678293
BP	GO:0009205	purine ribonucleoside triphosphate metabolic process	26/2080	71/7330	0.080698878	0.553479295	3950425/3950472/101253805/101253342/3950387/101256147/101254882/3950391/101243907/3950464/101249787/101257775/101250853/543945/109120519/101250010/101243849/101263124/101249084/101246870/101266704/101257833/101268752/101262594/101245455/34678293	atpA/atpF/LOC101253805/LOC101253342/atpB/LOC101256147/LOC101254882/atpE/SlFBA6/atpI/SlFBA2/LOC101257775/SlFBA3/GPI1/LOC109120519/LOC101250010/LOC101243849/LOC101263124/LOC101249084/SlFBA1/LOC101266704/LOC101257833/LOC101268752/GPI/LOC101245455/atp1	26	6	101250010/101243849/101266704/101257833/101268752/101245455	20	3950425/3950472/101253805/101253342/3950387/101256147/101254882/3950391/101243907/3950464/101249787/101257775/101250853/543945/109120519/101263124/101249084/101246870/101262594/34678293
BP	GO:0072521	purine-containing compound metabolic process	32/2080	90/7330	0.082430022	0.553479295	3950425/3950472/101253805/101253342/3950387/101256147/101254882/3950391/101243907/3950464/101266800/101249787/101257775/101250853/543945/109120519/101250010/101243849/101263124/101249084/101246870/101266704/101251456/101250287/101257833/101246032/101268752/101262594/101245455/34678293/778322/101265292	atpA/atpF/LOC101253805/LOC101253342/atpB/LOC101256147/LOC101254882/atpE/SlFBA6/atpI/LOC101266800/SlFBA2/LOC101257775/SlFBA3/GPI1/LOC109120519/LOC101250010/LOC101243849/LOC101263124/LOC101249084/SlFBA1/LOC101266704/LOC101251456/LOC101250287/LOC101257833/LOC101246032/LOC101268752/GPI/LOC101245455/atp1/LOC778322/HMG2	32	9	101266800/101250010/101243849/101266704/101257833/101268752/101245455/778322/101265292	23	3950425/3950472/101253805/101253342/3950387/101256147/101254882/3950391/101243907/3950464/101249787/101257775/101250853/543945/109120519/101263124/101249084/101246870/101251456/101250287/101246032/101262594/34678293
BP	GO:0046351	disaccharide biosynthetic process	9/2080	20/7330	0.084014243	0.553479295	101249633/101263696/101245612/101250326/100134910/101247563/100135703/101250960/543710	LOC101249633/LOC101263696/LOC101245612/LOC101250326/LOC100134910/LOC101247563/TPS1/LOC101250960/LOC543710	9	2	101250326/100135703	7	101249633/101263696/101245612/100134910/101247563/101250960/543710
BP	GO:0065008	regulation of biological quality	51/2080	152/7330	0.091633466	0.553479295	101246374/101258565/101268617/101254347/100874537/101262222/101260346/101262362/544237/101266708/101257163/101247308/101245287/101246589/101257830/101246521/101251883/101268063/101244697/101252777/101055598/101267713/101265209/101249435/100301935/101256478/101255302/101244047/100301931/101251885/101255936/101254317/101248098/101250183/101252466/101251278/101251465/101055612/101257319/101260340/10…	LOC101246374/LOC101258565/LOC101268617/LOC101254347/SlCKX2/LOC101262222/LOC101260346/LOC101262362/LOC544237/LOC101266708/LOC101257163/LOC101247308/LOC101245287/LOC101246589/LOC101257830/LOC101246521/LOC101251883/LOC101268063/LOC101244697/LOC101252777/SlCKX1/LOC101267713/LOC101265209/LOC101249435/LOC100301935/LOC101256478/LOC101255302/LOC101244047/GR/LOC101251885/LOC101255936/LOC101254317/LOC10124…	51	23	101246374/101262222/101260346/101262362/101266708/101257163/101246589/101257830/101268063/100301935/101256478/101255302/101255936/101248098/101250183/101265149/101055579/101262921/101244123/101252298/101254614/101260916/101247321	28	101258565/101268617/101254347/100874537/544237/101247308/101245287/101246521/101251883/101244697/101252777/101055598/101267713/101265209/101249435/101244047/100301931/101251885/101254317/101252466/101251278/101251465/101055612/101257319/101260340/544267/101251175/101258486
BP	GO:0005984	disaccharide metabolic process	13/2080	32/7330	0.092304817	0.553479295	101055573/101249633/101263696/101055611/543516/101256154/101245612/101250326/100134910/101247563/100135703/101250960/543710	LOC101055573/LOC101249633/LOC101263696/LOC101055611/sps/LOC101256154/LOC101245612/LOC101250326/LOC100134910/LOC101247563/TPS1/LOC101250960/LOC543710	13	2	101250326/100135703	11	101055573/101249633/101263696/101055611/543516/101256154/101245612/100134910/101247563/101250960/543710
BP	GO:1901565	organonitrogen compound catabolic process	13/2080	32/7330	0.092304817	0.553479295	101251136/101267358/544148/101254542/544149/101263579/101258376/543605/101256086/544146/101260070/101267656/101263185	LOC101251136/LOC101267358/CHI9/LOC101254542/CHI3/LOC101263579/LOC101258376/LOC543605/LOC101256086/CHI14/LOC101260070/BCHP/LOC101263185	13	9	101267358/544148/101254542/544149/101258376/543605/544146/101267656/101263185	4	101251136/101263579/101256086/101260070
BP	GO:0006081	cellular aldehyde metabolic process	6/2080	12/7330	0.093630763	0.553479295	101264255/104646631/101256373/101267395/101260137/101247915	LOC101264255/LOC104646631/LOC101256373/LOC101267395/LOC101260137/LOC101247915	6	1	101247915	5	101264255/104646631/101256373/101267395/101260137
BP	GO:0006261	DNA-dependent DNA replication	6/2080	12/7330	0.093630763	0.553479295	101243636/101256302/101244828/101264867/101260396/101268250	LOC101243636/LOC101256302/LOC101244828/LOC101264867/LOC101260396/LOC101268250	6	0		6	101243636/101256302/101244828/101264867/101260396/101268250
BP	GO:0033865	nucleoside bisphosphate metabolic process	6/2080	12/7330	0.093630763	0.553479295	101266800/101251456/101250287/101246032/778322/101265292	LOC101266800/LOC101251456/LOC101250287/LOC101246032/LOC778322/HMG2	6	3	101266800/778322/101265292	3	101251456/101250287/101246032
BP	GO:0033875	ribonucleoside bisphosphate metabolic process	6/2080	12/7330	0.093630763	0.553479295	101266800/101251456/101250287/101246032/778322/101265292	LOC101266800/LOC101251456/LOC101250287/LOC101246032/LOC778322/HMG2	6	3	101266800/778322/101265292	3	101251456/101250287/101246032
BP	GO:0034032	purine nucleoside bisphosphate metabolic process	6/2080	12/7330	0.093630763	0.553479295	101266800/101251456/101250287/101246032/778322/101265292	LOC101266800/LOC101251456/LOC101250287/LOC101246032/LOC778322/HMG2	6	3	101266800/778322/101265292	3	101251456/101250287/101246032
BP	GO:0044283	small molecule biosynthetic process	36/2080	104/7330	0.096385173	0.553479295	543998/101247331/101246028/543756/101251350/101259263/544152/101245890/101264726/101243855/101252666/101250617/101248619/543945/101257583/101247693/101257242/101254281/543812/101261134/101259236/543875/101247666/101268755/101261030/544238/544226/101251252/101251867/101253321/101266659/101262594/101268257/101264078/101252875/101245503	GS2/LOC101247331/LOC101246028/gts1/LOC101251350/LOC101259263/LOC544152/LOC101245890/THIC/LOC101243855/LOC101252666/LOC101250617/CHLN/GPI1/LOC101257583/LOC101247693/LOC101257242/LOC101254281/LOC543812/LOC101261134/LOC101259236/LEAS1/LOC101247666/LOC101268755/LOC101261030/ribA/IPS/LOC101251252/LOC101251867/LOC101253321/LOC101266659/GPI/LOC101268257/ER69/LOC101252875/LOC101245503	36	10	101264726/101250617/543812/543875/101247666/101261030/101251252/101251867/101253321/101252875	26	543998/101247331/101246028/543756/101251350/101259263/544152/101245890/101243855/101252666/101248619/543945/101257583/101247693/101257242/101254281/101261134/101259236/101268755/544238/544226/101266659/101262594/101268257/101264078/101245503
BP	GO:0006644	phospholipid metabolic process	21/2080	57/7330	0.102897552	0.553479295	101255884/101251081/101260244/101251739/101255486/101244506/101259869/101268755/101260812/101251056/544226/101257308/101252113/101246905/101254419/101254658/101265145/101266981/544280/101255328/101264518	LOC101255884/LOC101251081/LOC101260244/LOC101251739/LOC101255486/LOC101244506/LOC101259869/LOC101268755/LOC101260812/LOC101251056/IPS/LOC101257308/LOC101252113/LOC101246905/LOC101254419/LOC101254658/LOC101265145/LOC101266981/IMP1/LOC101255328/LOC101264518	21	7	101251081/101260244/101244506/101257308/101252113/101254419/101254658	14	101255884/101251739/101255486/101259869/101268755/101260812/101251056/544226/101246905/101265145/101266981/544280/101255328/101264518
BP	GO:0009141	nucleoside triphosphate metabolic process	27/2080	76/7330	0.105087286	0.553479295	3950425/3950472/101253805/101253342/3950387/101256147/101254882/3950391/101243907/3950464/101249787/101257775/101250853/543945/109120519/101250010/101243849/101263124/101249084/101246870/101266704/101257833/101254338/101268752/101262594/101245455/34678293	atpA/atpF/LOC101253805/LOC101253342/atpB/LOC101256147/LOC101254882/atpE/SlFBA6/atpI/SlFBA2/LOC101257775/SlFBA3/GPI1/LOC109120519/LOC101250010/LOC101243849/LOC101263124/LOC101249084/SlFBA1/LOC101266704/LOC101257833/LOC101254338/LOC101268752/GPI/LOC101245455/atp1	27	7	101250010/101243849/101266704/101257833/101254338/101268752/101245455	20	3950425/3950472/101253805/101253342/3950387/101256147/101254882/3950391/101243907/3950464/101249787/101257775/101250853/543945/109120519/101263124/101249084/101246870/101262594/34678293
BP	GO:0009123	nucleoside monophosphate metabolic process	26/2080	73/7330	0.107475321	0.553479295	3950425/3950472/101253805/101253342/3950387/101256147/101254882/3950391/101243907/3950464/101249787/101257775/101250853/543945/109120519/101250010/101243849/101263124/101249084/101246870/101266704/101257833/101268752/101262594/101245455/34678293	atpA/atpF/LOC101253805/LOC101253342/atpB/LOC101256147/LOC101254882/atpE/SlFBA6/atpI/SlFBA2/LOC101257775/SlFBA3/GPI1/LOC109120519/LOC101250010/LOC101243849/LOC101263124/LOC101249084/SlFBA1/LOC101266704/LOC101257833/LOC101268752/GPI/LOC101245455/atp1	26	6	101250010/101243849/101266704/101257833/101268752/101245455	20	3950425/3950472/101253805/101253342/3950387/101256147/101254882/3950391/101243907/3950464/101249787/101257775/101250853/543945/109120519/101263124/101249084/101246870/101262594/34678293
BP	GO:0009126	purine nucleoside monophosphate metabolic process	26/2080	73/7330	0.107475321	0.553479295	3950425/3950472/101253805/101253342/3950387/101256147/101254882/3950391/101243907/3950464/101249787/101257775/101250853/543945/109120519/101250010/101243849/101263124/101249084/101246870/101266704/101257833/101268752/101262594/101245455/34678293	atpA/atpF/LOC101253805/LOC101253342/atpB/LOC101256147/LOC101254882/atpE/SlFBA6/atpI/SlFBA2/LOC101257775/SlFBA3/GPI1/LOC109120519/LOC101250010/LOC101243849/LOC101263124/LOC101249084/SlFBA1/LOC101266704/LOC101257833/LOC101268752/GPI/LOC101245455/atp1	26	6	101250010/101243849/101266704/101257833/101268752/101245455	20	3950425/3950472/101253805/101253342/3950387/101256147/101254882/3950391/101243907/3950464/101249787/101257775/101250853/543945/109120519/101263124/101249084/101246870/101262594/34678293
BP	GO:0009161	ribonucleoside monophosphate metabolic process	26/2080	73/7330	0.107475321	0.553479295	3950425/3950472/101253805/101253342/3950387/101256147/101254882/3950391/101243907/3950464/101249787/101257775/101250853/543945/109120519/101250010/101243849/101263124/101249084/101246870/101266704/101257833/101268752/101262594/101245455/34678293	atpA/atpF/LOC101253805/LOC101253342/atpB/LOC101256147/LOC101254882/atpE/SlFBA6/atpI/SlFBA2/LOC101257775/SlFBA3/GPI1/LOC109120519/LOC101250010/LOC101243849/LOC101263124/LOC101249084/SlFBA1/LOC101266704/LOC101257833/LOC101268752/GPI/LOC101245455/atp1	26	6	101250010/101243849/101266704/101257833/101268752/101245455	20	3950425/3950472/101253805/101253342/3950387/101256147/101254882/3950391/101243907/3950464/101249787/101257775/101250853/543945/109120519/101263124/101249084/101246870/101262594/34678293
BP	GO:0009167	purine ribonucleoside monophosphate metabolic process	26/2080	73/7330	0.107475321	0.553479295	3950425/3950472/101253805/101253342/3950387/101256147/101254882/3950391/101243907/3950464/101249787/101257775/101250853/543945/109120519/101250010/101243849/101263124/101249084/101246870/101266704/101257833/101268752/101262594/101245455/34678293	atpA/atpF/LOC101253805/LOC101253342/atpB/LOC101256147/LOC101254882/atpE/SlFBA6/atpI/SlFBA2/LOC101257775/SlFBA3/GPI1/LOC109120519/LOC101250010/LOC101243849/LOC101263124/LOC101249084/SlFBA1/LOC101266704/LOC101257833/LOC101268752/GPI/LOC101245455/atp1	26	6	101250010/101243849/101266704/101257833/101268752/101245455	20	3950425/3950472/101253805/101253342/3950387/101256147/101254882/3950391/101243907/3950464/101249787/101257775/101250853/543945/109120519/101263124/101249084/101246870/101262594/34678293
BP	GO:0005992	trehalose biosynthetic process	8/2080	18/7330	0.107895127	0.553479295	101249633/101263696/101245612/101250326/100134910/101247563/100135703/101250960	LOC101249633/LOC101263696/LOC101245612/LOC101250326/LOC100134910/LOC101247563/TPS1/LOC101250960	8	2	101250326/100135703	6	101249633/101263696/101245612/100134910/101247563/101250960
BP	GO:0009308	amine metabolic process	10/2080	24/7330	0.113393359	0.553479295	543808/101254542/100874537/101254423/101248619/101055598/100134880/101055612/101055579/101267493	cuAO/LOC101254542/SlCKX2/LOC101254423/CHLN/SlCKX1/SAMDC/SlCKX4/LOC101055579/LOC101267493	10	3	543808/101254542/101055579	7	100874537/101254423/101248619/101055598/100134880/101055612/101267493
BP	GO:0006096	glycolytic process	14/2080	36/7330	0.113581132	0.553479295	101253805/101256147/101243907/101249787/101257775/101250853/543945/101250010/101243849/101246870/101266704/101268752/101262594/101245455	LOC101253805/LOC101256147/SlFBA6/SlFBA2/LOC101257775/SlFBA3/GPI1/LOC101250010/LOC101243849/SlFBA1/LOC101266704/LOC101268752/GPI/LOC101245455	14	5	101250010/101243849/101266704/101268752/101245455	9	101253805/101256147/101243907/101249787/101257775/101250853/543945/101246870/101262594
BP	GO:0006165	nucleoside diphosphate phosphorylation	14/2080	36/7330	0.113581132	0.553479295	101253805/101256147/101243907/101249787/101257775/101250853/543945/101250010/101243849/101246870/101266704/101268752/101262594/101245455	LOC101253805/LOC101256147/SlFBA6/SlFBA2/LOC101257775/SlFBA3/GPI1/LOC101250010/LOC101243849/SlFBA1/LOC101266704/LOC101268752/GPI/LOC101245455	14	5	101250010/101243849/101266704/101268752/101245455	9	101253805/101256147/101243907/101249787/101257775/101250853/543945/101246870/101262594
BP	GO:0006757	ATP generation from ADP	14/2080	36/7330	0.113581132	0.553479295	101253805/101256147/101243907/101249787/101257775/101250853/543945/101250010/101243849/101246870/101266704/101268752/101262594/101245455	LOC101253805/LOC101256147/SlFBA6/SlFBA2/LOC101257775/SlFBA3/GPI1/LOC101250010/LOC101243849/SlFBA1/LOC101266704/LOC101268752/GPI/LOC101245455	14	5	101250010/101243849/101266704/101268752/101245455	9	101253805/101256147/101243907/101249787/101257775/101250853/543945/101246870/101262594
BP	GO:0009132	nucleoside diphosphate metabolic process	14/2080	36/7330	0.113581132	0.553479295	101253805/101256147/101243907/101249787/101257775/101250853/543945/101250010/101243849/101246870/101266704/101268752/101262594/101245455	LOC101253805/LOC101256147/SlFBA6/SlFBA2/LOC101257775/SlFBA3/GPI1/LOC101250010/LOC101243849/SlFBA1/LOC101266704/LOC101268752/GPI/LOC101245455	14	5	101250010/101243849/101266704/101268752/101245455	9	101253805/101256147/101243907/101249787/101257775/101250853/543945/101246870/101262594
BP	GO:0009135	purine nucleoside diphosphate metabolic process	14/2080	36/7330	0.113581132	0.553479295	101253805/101256147/101243907/101249787/101257775/101250853/543945/101250010/101243849/101246870/101266704/101268752/101262594/101245455	LOC101253805/LOC101256147/SlFBA6/SlFBA2/LOC101257775/SlFBA3/GPI1/LOC101250010/LOC101243849/SlFBA1/LOC101266704/LOC101268752/GPI/LOC101245455	14	5	101250010/101243849/101266704/101268752/101245455	9	101253805/101256147/101243907/101249787/101257775/101250853/543945/101246870/101262594
BP	GO:0009179	purine ribonucleoside diphosphate metabolic process	14/2080	36/7330	0.113581132	0.553479295	101253805/101256147/101243907/101249787/101257775/101250853/543945/101250010/101243849/101246870/101266704/101268752/101262594/101245455	LOC101253805/LOC101256147/SlFBA6/SlFBA2/LOC101257775/SlFBA3/GPI1/LOC101250010/LOC101243849/SlFBA1/LOC101266704/LOC101268752/GPI/LOC101245455	14	5	101250010/101243849/101266704/101268752/101245455	9	101253805/101256147/101243907/101249787/101257775/101250853/543945/101246870/101262594
BP	GO:0009185	ribonucleoside diphosphate metabolic process	14/2080	36/7330	0.113581132	0.553479295	101253805/101256147/101243907/101249787/101257775/101250853/543945/101250010/101243849/101246870/101266704/101268752/101262594/101245455	LOC101253805/LOC101256147/SlFBA6/SlFBA2/LOC101257775/SlFBA3/GPI1/LOC101250010/LOC101243849/SlFBA1/LOC101266704/LOC101268752/GPI/LOC101245455	14	5	101250010/101243849/101266704/101268752/101245455	9	101253805/101256147/101243907/101249787/101257775/101250853/543945/101246870/101262594
BP	GO:0046031	ADP metabolic process	14/2080	36/7330	0.113581132	0.553479295	101253805/101256147/101243907/101249787/101257775/101250853/543945/101250010/101243849/101246870/101266704/101268752/101262594/101245455	LOC101253805/LOC101256147/SlFBA6/SlFBA2/LOC101257775/SlFBA3/GPI1/LOC101250010/LOC101243849/SlFBA1/LOC101266704/LOC101268752/GPI/LOC101245455	14	5	101250010/101243849/101266704/101268752/101245455	9	101253805/101256147/101243907/101249787/101257775/101250853/543945/101246870/101262594
BP	GO:0046939	nucleotide phosphorylation	14/2080	36/7330	0.113581132	0.553479295	101253805/101256147/101243907/101249787/101257775/101250853/543945/101250010/101243849/101246870/101266704/101268752/101262594/101245455	LOC101253805/LOC101256147/SlFBA6/SlFBA2/LOC101257775/SlFBA3/GPI1/LOC101250010/LOC101243849/SlFBA1/LOC101266704/LOC101268752/GPI/LOC101245455	14	5	101250010/101243849/101266704/101268752/101245455	9	101253805/101256147/101243907/101249787/101257775/101250853/543945/101246870/101262594
BP	GO:0006754	ATP biosynthetic process	11/2080	27/7330	0.114385721	0.553479295	3950425/3950472/101253342/101254882/3950391/3950464/109120519/101263124/101249084/101257833/34678293	atpA/atpF/LOC101253342/LOC101254882/atpE/atpI/LOC109120519/LOC101263124/LOC101249084/LOC101257833/atp1	11	1	101257833	10	3950425/3950472/101253342/101254882/3950391/3950464/109120519/101263124/101249084/34678293
BP	GO:0009142	nucleoside triphosphate biosynthetic process	11/2080	27/7330	0.114385721	0.553479295	3950425/3950472/101253342/101254882/3950391/3950464/109120519/101263124/101249084/101257833/34678293	atpA/atpF/LOC101253342/LOC101254882/atpE/atpI/LOC109120519/LOC101263124/LOC101249084/LOC101257833/atp1	11	1	101257833	10	3950425/3950472/101253342/101254882/3950391/3950464/109120519/101263124/101249084/34678293
BP	GO:0009145	purine nucleoside triphosphate biosynthetic process	11/2080	27/7330	0.114385721	0.553479295	3950425/3950472/101253342/101254882/3950391/3950464/109120519/101263124/101249084/101257833/34678293	atpA/atpF/LOC101253342/LOC101254882/atpE/atpI/LOC109120519/LOC101263124/LOC101249084/LOC101257833/atp1	11	1	101257833	10	3950425/3950472/101253342/101254882/3950391/3950464/109120519/101263124/101249084/34678293
BP	GO:0009201	ribonucleoside triphosphate biosynthetic process	11/2080	27/7330	0.114385721	0.553479295	3950425/3950472/101253342/101254882/3950391/3950464/109120519/101263124/101249084/101257833/34678293	atpA/atpF/LOC101253342/LOC101254882/atpE/atpI/LOC109120519/LOC101263124/LOC101249084/LOC101257833/atp1	11	1	101257833	10	3950425/3950472/101253342/101254882/3950391/3950464/109120519/101263124/101249084/34678293
BP	GO:0009206	purine ribonucleoside triphosphate biosynthetic process	11/2080	27/7330	0.114385721	0.553479295	3950425/3950472/101253342/101254882/3950391/3950464/109120519/101263124/101249084/101257833/34678293	atpA/atpF/LOC101253342/LOC101254882/atpE/atpI/LOC109120519/LOC101263124/LOC101249084/LOC101257833/atp1	11	1	101257833	10	3950425/3950472/101253342/101254882/3950391/3950464/109120519/101263124/101249084/34678293
BP	GO:0051704	multi-organism process	20/2080	55/7330	0.122473453	0.573798351	101268703/104647166/543758/101260448/101260272/101254423/101254732/101243862/101248670/109120785/101263787/101264093/104649504/101261889/101251977/101258749/101244281/104648390/101262282/101245411	LOC101268703/LOC104647166/LOC543758/LOC101260448/LOC101260272/LOC101254423/LOC101254732/LOC101243862/LOC101248670/LOC109120785/LOC101263787/LOC101264093/LOC104649504/LOC101261889/LOC101251977/LOC101258749/LOC101244281/LOC104648390/LOC101262282/LOC101245411	20	7	543758/101260448/101261889/101258749/101244281/101262282/101245411	13	101268703/104647166/101260272/101254423/101254732/101243862/101248670/109120785/101263787/101264093/104649504/101251977/104648390
BP	GO:0009064	glutamine family amino acid metabolic process	5/2080	10/7330	0.123685422	0.573798351	543998/101246028/543756/101254281/101261030	GS2/LOC101246028/gts1/LOC101254281/LOC101261030	5	1	101261030	4	543998/101246028/543756/101254281
BP	GO:0009084	glutamine family amino acid biosynthetic process	5/2080	10/7330	0.123685422	0.573798351	543998/101246028/543756/101254281/101261030	GS2/LOC101246028/gts1/LOC101254281/LOC101261030	5	1	101261030	4	543998/101246028/543756/101254281
BP	GO:0010876	lipid localization	5/2080	10/7330	0.123685422	0.573798351	101263423/101259869/101250183/101266022/101265145	LOC101263423/LOC101259869/LOC101250183/LOC101266022/LOC101265145	5	3	101263423/101250183/101266022	2	101259869/101265145
BP	GO:0042592	homeostatic process	42/2080	126/7330	0.126801622	0.582252345	101258565/101268617/101254347/101262222/101260346/101262362/544237/101266708/101257163/101247308/101245287/101246589/101257830/101246521/101251883/101268063/101244697/101252777/101267713/101265209/101249435/100301935/101256478/101244047/100301931/101251885/101255936/101254317/101248098/101252466/101251278/101251465/101257319/101260340/101265149/101262921/544267/101251175/101244123/101254614/10124…	LOC101258565/LOC101268617/LOC101254347/LOC101262222/LOC101260346/LOC101262362/LOC544237/LOC101266708/LOC101257163/LOC101247308/LOC101245287/LOC101246589/LOC101257830/LOC101246521/LOC101251883/LOC101268063/LOC101244697/LOC101252777/LOC101267713/LOC101265209/LOC101249435/LOC100301935/LOC101256478/LOC101244047/GR/LOC101251885/LOC101255936/LOC101254317/LOC101248098/LOC101252466/LOC101251278/LOC101251…	42	17	101262222/101260346/101262362/101266708/101257163/101246589/101257830/101268063/100301935/101256478/101255936/101248098/101265149/101262921/101244123/101254614/101247321	25	101258565/101268617/101254347/544237/101247308/101245287/101246521/101251883/101244697/101252777/101267713/101265209/101249435/101244047/100301931/101251885/101254317/101252466/101251278/101251465/101257319/101260340/544267/101251175/101258486
BP	GO:0044712	single-organism catabolic process	23/2080	65/7330	0.132019949	0.59051605	101253805/101263222/101254542/101256147/101263579/101258376/101243907/101249787/101257775/543605/101250853/543945/101250010/101243849/101260070/101265227/101246870/101266704/101253572/101254338/101268752/101262594/101245455	LOC101253805/LOC101263222/LOC101254542/LOC101256147/LOC101263579/LOC101258376/SlFBA6/SlFBA2/LOC101257775/LOC543605/SlFBA3/GPI1/LOC101250010/LOC101243849/LOC101260070/LOC101265227/SlFBA1/LOC101266704/LOC101253572/LOC101254338/LOC101268752/GPI/LOC101245455	23	11	101263222/101254542/101258376/543605/101250010/101243849/101266704/101253572/101254338/101268752/101245455	12	101253805/101256147/101263579/101243907/101249787/101257775/101250853/543945/101260070/101265227/101246870/101262594
BP	GO:0006090	pyruvate metabolic process	14/2080	37/7330	0.137076865	0.59051605	101253805/101256147/101243907/101249787/101257775/101250853/543945/101250010/101243849/101246870/101266704/101268752/101262594/101245455	LOC101253805/LOC101256147/SlFBA6/SlFBA2/LOC101257775/SlFBA3/GPI1/LOC101250010/LOC101243849/SlFBA1/LOC101266704/LOC101268752/GPI/LOC101245455	14	5	101250010/101243849/101266704/101268752/101245455	9	101253805/101256147/101243907/101249787/101257775/101250853/543945/101246870/101262594
BP	GO:0005991	trehalose metabolic process	8/2080	19/7330	0.1419181	0.59051605	101249633/101263696/101245612/101250326/100134910/101247563/100135703/101250960	LOC101249633/LOC101263696/LOC101245612/LOC101250326/LOC100134910/LOC101247563/TPS1/LOC101250960	8	2	101250326/100135703	6	101249633/101263696/101245612/100134910/101247563/101250960
BP	GO:1901136	carbohydrate derivative catabolic process	8/2080	19/7330	0.1419181	0.59051605	101251136/101267358/544148/544149/101256086/544146/101253092/101267656	LOC101251136/LOC101267358/CHI9/CHI3/LOC101256086/CHI14/LOC101253092/BCHP	8	5	101267358/544148/544149/544146/101267656	3	101251136/101256086/101253092
BP	GO:0006820	anion transport	25/2080	72/7330	0.142961929	0.59051605	101257470/101256192/101246771/101246241/101245518/101268113/101267311/101254816/101245940/101253448/101256556/101246702/101244623/101243629/101254395/101249680/101259869/101264062/101259489/101267799/101244821/101253855/101267235/101265145/606305	ST4.1/LOC101256192/LOC101246771/LOC101246241/LOC101245518/LOC101268113/LOC101267311/LOC101254816/LOC101245940/LOC101253448/LOC101256556/SlALMT5/LOC101244623/LOC101243629/LOC101254395/LOC101249680/LOC101259869/LOC101264062/LOC101259489/LOC101267799/LOC101244821/LOC101253855/LOC101267235/LOC101265145/LOC606305	25	9	101246771/101268113/101253448/101256556/101244623/101254395/101249680/101253855/606305	16	101257470/101256192/101246241/101245518/101267311/101254816/101245940/101246702/101243629/101259869/101264062/101259489/101267799/101244821/101267235/101265145
BP	GO:0007275	multicellular organism development	9/2080	22/7330	0.14303611	0.59051605	101247051/101260503/101246723/101258923/101262319/101250825/101263446/101262084/101250176	LOC101247051/LOC101260503/LOC101246723/LOC101258923/LOC101262319/LOC101250825/LOC101263446/LOC101262084/LOC101250176	9	2	101246723/101250176	7	101247051/101260503/101258923/101262319/101250825/101263446/101262084
BP	GO:0032502	developmental process	9/2080	22/7330	0.14303611	0.59051605	101247051/101260503/101246723/101258923/101262319/101250825/101263446/101262084/101250176	LOC101247051/LOC101260503/LOC101246723/LOC101258923/LOC101262319/LOC101250825/LOC101263446/LOC101262084/LOC101250176	9	2	101246723/101250176	7	101247051/101260503/101258923/101262319/101250825/101263446/101262084
BP	GO:0044707	single-multicellular organism process	9/2080	22/7330	0.14303611	0.59051605	101247051/101260503/101246723/101258923/101262319/101250825/101263446/101262084/101250176	LOC101247051/LOC101260503/LOC101246723/LOC101258923/LOC101262319/LOC101250825/LOC101263446/LOC101262084/LOC101250176	9	2	101246723/101250176	7	101247051/101260503/101258923/101262319/101250825/101263446/101262084
BP	GO:0044767	single-organism developmental process	9/2080	22/7330	0.14303611	0.59051605	101247051/101260503/101246723/101258923/101262319/101250825/101263446/101262084/101250176	LOC101247051/LOC101260503/LOC101246723/LOC101258923/LOC101262319/LOC101250825/LOC101263446/LOC101262084/LOC101250176	9	2	101246723/101250176	7	101247051/101260503/101258923/101262319/101250825/101263446/101262084
BP	GO:0048518	positive regulation of biological process	9/2080	22/7330	0.14303611	0.59051605	101256003/543667/101267898/101250825/101254156/100316888/101264619/101260916/543668	LOC101256003/eIF-5A1/LOC101267898/LOC101250825/LOC101254156/LOC100316888/LOC101264619/LOC101260916/eIF-5A2	9	7	101256003/543667/101267898/101254156/100316888/101264619/101260916	2	101250825/543668
BP	GO:0048856	anatomical structure development	9/2080	22/7330	0.14303611	0.59051605	101247051/101260503/101246723/101258923/101262319/101250825/101263446/101262084/101250176	LOC101247051/LOC101260503/LOC101246723/LOC101258923/LOC101262319/LOC101250825/LOC101263446/LOC101262084/LOC101250176	9	2	101246723/101250176	7	101247051/101260503/101258923/101262319/101250825/101263446/101262084
BP	GO:0016053	organic acid biosynthetic process	28/2080	82/7330	0.14883781	0.603396528	543998/101247331/101246028/543756/101251350/101259263/544152/101245890/101243855/101252666/101250617/101248619/101257583/101247693/101257242/101254281/101261134/101259236/543875/101247666/101261030/101251252/101253321/101266659/101268257/101264078/101252875/101245503	GS2/LOC101247331/LOC101246028/gts1/LOC101251350/LOC101259263/LOC544152/LOC101245890/LOC101243855/LOC101252666/LOC101250617/CHLN/LOC101257583/LOC101247693/LOC101257242/LOC101254281/LOC101261134/LOC101259236/LEAS1/LOC101247666/LOC101261030/LOC101251252/LOC101253321/LOC101266659/LOC101268257/ER69/LOC101252875/LOC101245503	28	7	101250617/543875/101247666/101261030/101251252/101253321/101252875	21	543998/101247331/101246028/543756/101251350/101259263/544152/101245890/101243855/101252666/101248619/101257583/101247693/101257242/101254281/101261134/101259236/101266659/101268257/101264078/101245503
BP	GO:0046394	carboxylic acid biosynthetic process	28/2080	82/7330	0.14883781	0.603396528	543998/101247331/101246028/543756/101251350/101259263/544152/101245890/101243855/101252666/101250617/101248619/101257583/101247693/101257242/101254281/101261134/101259236/543875/101247666/101261030/101251252/101253321/101266659/101268257/101264078/101252875/101245503	GS2/LOC101247331/LOC101246028/gts1/LOC101251350/LOC101259263/LOC544152/LOC101245890/LOC101243855/LOC101252666/LOC101250617/CHLN/LOC101257583/LOC101247693/LOC101257242/LOC101254281/LOC101261134/LOC101259236/LEAS1/LOC101247666/LOC101261030/LOC101251252/LOC101253321/LOC101266659/LOC101268257/ER69/LOC101252875/LOC101245503	28	7	101250617/543875/101247666/101261030/101251252/101253321/101252875	21	543998/101247331/101246028/543756/101251350/101259263/544152/101245890/101243855/101252666/101248619/101257583/101247693/101257242/101254281/101261134/101259236/101266659/101268257/101264078/101245503
BP	GO:0044724	single-organism carbohydrate catabolic process	15/2080	41/7330	0.159476632	0.637975272	101253805/101263222/101256147/101243907/101249787/101257775/101250853/543945/101250010/101243849/101246870/101266704/101268752/101262594/101245455	LOC101253805/LOC101263222/LOC101256147/SlFBA6/SlFBA2/LOC101257775/SlFBA3/GPI1/LOC101250010/LOC101243849/SlFBA1/LOC101266704/LOC101268752/GPI/LOC101245455	15	6	101263222/101250010/101243849/101266704/101268752/101245455	9	101253805/101256147/101243907/101249787/101257775/101250853/543945/101246870/101262594
BP	GO:0015711	organic anion transport	14/2080	38/7330	0.163038125	0.637975272	101246771/101245518/101268113/101254816/101253448/101256556/101246702/101244623/101243629/101249680/101259869/101253855/101267235/101265145	LOC101246771/LOC101245518/LOC101268113/LOC101254816/LOC101253448/LOC101256556/SlALMT5/LOC101244623/LOC101243629/LOC101249680/LOC101259869/LOC101253855/LOC101267235/LOC101265145	14	7	101246771/101268113/101253448/101256556/101244623/101249680/101253855	7	101245518/101254816/101246702/101243629/101259869/101267235/101265145
BP	GO:0015849	organic acid transport	14/2080	38/7330	0.163038125	0.637975272	101246771/101245518/101268113/101254816/101253448/101256556/101246702/101244623/101243629/101249680/101259869/101253855/101267235/101265145	LOC101246771/LOC101245518/LOC101268113/LOC101254816/LOC101253448/LOC101256556/SlALMT5/LOC101244623/LOC101243629/LOC101249680/LOC101259869/LOC101253855/LOC101267235/LOC101265145	14	7	101246771/101268113/101253448/101256556/101244623/101249680/101253855	7	101245518/101254816/101246702/101243629/101259869/101267235/101265145
BP	GO:0046942	carboxylic acid transport	14/2080	38/7330	0.163038125	0.637975272	101246771/101245518/101268113/101254816/101253448/101256556/101246702/101244623/101243629/101249680/101259869/101253855/101267235/101265145	LOC101246771/LOC101245518/LOC101268113/LOC101254816/LOC101253448/LOC101256556/SlALMT5/LOC101244623/LOC101243629/LOC101249680/LOC101259869/LOC101253855/LOC101267235/LOC101265145	14	7	101246771/101268113/101253448/101256556/101244623/101249680/101253855	7	101245518/101254816/101246702/101243629/101259869/101267235/101265145
BP	GO:0008037	cell recognition	18/2080	51/7330	0.171903829	0.644639357	101268703/104647166/101260448/101254423/101254732/101243862/101248670/109120785/101263787/101264093/104649504/101261889/101251977/101258749/101244281/104648390/101262282/101245411	LOC101268703/LOC104647166/LOC101260448/LOC101254423/LOC101254732/LOC101243862/LOC101248670/LOC109120785/LOC101263787/LOC101264093/LOC104649504/LOC101261889/LOC101251977/LOC101258749/LOC101244281/LOC104648390/LOC101262282/LOC101245411	18	6	101260448/101261889/101258749/101244281/101262282/101245411	12	101268703/104647166/101254423/101254732/101243862/101248670/109120785/101263787/101264093/104649504/101251977/104648390
BP	GO:0009856	pollination	18/2080	51/7330	0.171903829	0.644639357	101268703/104647166/101260448/101254423/101254732/101243862/101248670/109120785/101263787/101264093/104649504/101261889/101251977/101258749/101244281/104648390/101262282/101245411	LOC101268703/LOC104647166/LOC101260448/LOC101254423/LOC101254732/LOC101243862/LOC101248670/LOC109120785/LOC101263787/LOC101264093/LOC104649504/LOC101261889/LOC101251977/LOC101258749/LOC101244281/LOC104648390/LOC101262282/LOC101245411	18	6	101260448/101261889/101258749/101244281/101262282/101245411	12	101268703/104647166/101254423/101254732/101243862/101248670/109120785/101263787/101264093/104649504/101251977/104648390
BP	GO:0009875	pollen-pistil interaction	18/2080	51/7330	0.171903829	0.644639357	101268703/104647166/101260448/101254423/101254732/101243862/101248670/109120785/101263787/101264093/104649504/101261889/101251977/101258749/101244281/104648390/101262282/101245411	LOC101268703/LOC104647166/LOC101260448/LOC101254423/LOC101254732/LOC101243862/LOC101248670/LOC109120785/LOC101263787/LOC101264093/LOC104649504/LOC101261889/LOC101251977/LOC101258749/LOC101244281/LOC104648390/LOC101262282/LOC101245411	18	6	101260448/101261889/101258749/101244281/101262282/101245411	12	101268703/104647166/101254423/101254732/101243862/101248670/109120785/101263787/101264093/104649504/101251977/104648390
BP	GO:0044706	multi-multicellular organism process	18/2080	51/7330	0.171903829	0.644639357	101268703/104647166/101260448/101254423/101254732/101243862/101248670/109120785/101263787/101264093/104649504/101261889/101251977/101258749/101244281/104648390/101262282/101245411	LOC101268703/LOC104647166/LOC101260448/LOC101254423/LOC101254732/LOC101243862/LOC101248670/LOC109120785/LOC101263787/LOC101264093/LOC104649504/LOC101261889/LOC101251977/LOC101258749/LOC101244281/LOC104648390/LOC101262282/LOC101245411	18	6	101260448/101261889/101258749/101244281/101262282/101245411	12	101268703/104647166/101254423/101254732/101243862/101248670/109120785/101263787/101264093/104649504/101251977/104648390
BP	GO:0048544	recognition of pollen	18/2080	51/7330	0.171903829	0.644639357	101268703/104647166/101260448/101254423/101254732/101243862/101248670/109120785/101263787/101264093/104649504/101261889/101251977/101258749/101244281/104648390/101262282/101245411	LOC101268703/LOC104647166/LOC101260448/LOC101254423/LOC101254732/LOC101243862/LOC101248670/LOC109120785/LOC101263787/LOC101264093/LOC104649504/LOC101261889/LOC101251977/LOC101258749/LOC101244281/LOC104648390/LOC101262282/LOC101245411	18	6	101260448/101261889/101258749/101244281/101262282/101245411	12	101268703/104647166/101254423/101254732/101243862/101248670/109120785/101263787/101264093/104649504/101251977/104648390
BP	GO:0035556	intracellular signal transduction	22/2080	64/7330	0.175446779	0.65248802	100301921/101250283/101265097/101253938/101261945/101261051/100301920/101252689/543834/101248058/101248398/543589/101259410/101250875/101243786/101249791/101260711/101254785/101262866/100301941/100301919/100301922	LOC100301921/LOC101250283/LOC101265097/LOC101253938/LOC101261945/LOC101261051/LOC100301920/LOC101252689/ETR6/LOC101248058/LOC101248398/ETR5/LOC101259410/LOC101250875/LOC101243786/LOC101249791/LOC101260711/LOC101254785/LOC101262866/LOC100301941/LOC100301919/LOC100301922	22	11	100301921/101250283/101253938/101261051/100301920/101252689/543834/543589/101259410/101254785/100301922	11	101265097/101261945/101248058/101248398/101250875/101243786/101249791/101260711/101262866/100301941/100301919
BP	GO:0008272	sulfate transport	6/2080	14/7330	0.180118898	0.653657289	101257470/101256192/101246241/101245940/101264062/101267799	ST4.1/LOC101256192/LOC101246241/LOC101245940/LOC101264062/LOC101267799	6	0		6	101257470/101256192/101246241/101245940/101264062/101267799
BP	GO:0031123	RNA 3'-end processing	6/2080	14/7330	0.180118898	0.653657289	101244935/101268710/101268418/101249048/101244314/101249197	LOC101244935/LOC101268710/LOC101268418/LOC101249048/LOC101244314/LOC101249197	6	5	101244935/101268710/101268418/101249048/101249197	1	101244314
BP	GO:0072348	sulfur compound transport	6/2080	14/7330	0.180118898	0.653657289	101257470/101256192/101246241/101245940/101264062/101267799	ST4.1/LOC101256192/LOC101246241/LOC101245940/LOC101264062/LOC101267799	6	0		6	101257470/101256192/101246241/101245940/101264062/101267799
BP	GO:0009165	nucleotide biosynthetic process	18/2080	52/7330	0.196721906	0.694028042	3950425/3950472/101253342/101254882/3950391/101247459/3950464/101266835/101263635/109120519/101263124/101249084/101246910/101257833/101263060/34678293/101244545/778322	atpA/atpF/LOC101253342/LOC101254882/atpE/LOC101247459/atpI/LOC101266835/LOC101263635/LOC109120519/LOC101263124/LOC101249084/LOC101246910/LOC101257833/LOC101263060/atp1/LOC101244545/LOC778322	18	5	101247459/101257833/101263060/101244545/778322	13	3950425/3950472/101253342/101254882/3950391/3950464/101266835/101263635/109120519/101263124/101249084/101246910/34678293
BP	GO:1901293	nucleoside phosphate biosynthetic process	18/2080	52/7330	0.196721906	0.694028042	3950425/3950472/101253342/101254882/3950391/101247459/3950464/101266835/101263635/109120519/101263124/101249084/101246910/101257833/101263060/34678293/101244545/778322	atpA/atpF/LOC101253342/LOC101254882/atpE/LOC101247459/atpI/LOC101266835/LOC101263635/LOC109120519/LOC101263124/LOC101249084/LOC101246910/LOC101257833/LOC101263060/atp1/LOC101244545/LOC778322	18	5	101247459/101257833/101263060/101244545/778322	13	3950425/3950472/101253342/101254882/3950391/3950464/101266835/101263635/109120519/101263124/101249084/101246910/34678293
BP	GO:0090407	organophosphate biosynthetic process	29/2080	88/7330	0.199229323	0.694028042	3950425/3950472/101253342/101254882/3950391/101247459/3950464/101251081/101266835/101263635/109120519/101263124/101255486/101249084/101246910/101244506/101268755/101257833/544226/101247025/101257308/101263060/101252113/101254419/34678293/101266981/101244545/778322/101264518	atpA/atpF/LOC101253342/LOC101254882/atpE/LOC101247459/atpI/LOC101251081/LOC101266835/LOC101263635/LOC109120519/LOC101263124/LOC101255486/LOC101249084/LOC101246910/LOC101244506/LOC101268755/LOC101257833/IPS/LOC101247025/LOC101257308/LOC101263060/LOC101252113/LOC101254419/atp1/LOC101266981/LOC101244545/LOC778322/LOC101264518	29	11	101247459/101251081/101244506/101257833/101247025/101257308/101263060/101252113/101254419/101244545/778322	18	3950425/3950472/101253342/101254882/3950391/3950464/101266835/101263635/109120519/101263124/101255486/101249084/101246910/101268755/544226/34678293/101266981/101264518
BP	GO:0009152	purine ribonucleotide biosynthetic process	12/2080	33/7330	0.20177169	0.694028042	3950425/3950472/101253342/101254882/3950391/3950464/109120519/101263124/101249084/101257833/34678293/778322	atpA/atpF/LOC101253342/LOC101254882/atpE/atpI/LOC109120519/LOC101263124/LOC101249084/LOC101257833/atp1/LOC778322	12	2	101257833/778322	10	3950425/3950472/101253342/101254882/3950391/3950464/109120519/101263124/101249084/34678293
BP	GO:0009260	ribonucleotide biosynthetic process	12/2080	33/7330	0.20177169	0.694028042	3950425/3950472/101253342/101254882/3950391/3950464/109120519/101263124/101249084/101257833/34678293/778322	atpA/atpF/LOC101253342/LOC101254882/atpE/atpI/LOC109120519/LOC101263124/LOC101249084/LOC101257833/atp1/LOC778322	12	2	101257833/778322	10	3950425/3950472/101253342/101254882/3950391/3950464/109120519/101263124/101249084/34678293
BP	GO:0046390	ribose phosphate biosynthetic process	12/2080	33/7330	0.20177169	0.694028042	3950425/3950472/101253342/101254882/3950391/3950464/109120519/101263124/101249084/101257833/34678293/778322	atpA/atpF/LOC101253342/LOC101254882/atpE/atpI/LOC109120519/LOC101263124/LOC101249084/LOC101257833/atp1/LOC778322	12	2	101257833/778322	10	3950425/3950472/101253342/101254882/3950391/3950464/109120519/101263124/101249084/34678293
BP	GO:0009124	nucleoside monophosphate biosynthetic process	11/2080	30/7330	0.207129863	0.694028042	3950425/3950472/101253342/101254882/3950391/3950464/109120519/101263124/101249084/101257833/34678293	atpA/atpF/LOC101253342/LOC101254882/atpE/atpI/LOC109120519/LOC101263124/LOC101249084/LOC101257833/atp1	11	1	101257833	10	3950425/3950472/101253342/101254882/3950391/3950464/109120519/101263124/101249084/34678293
BP	GO:0009127	purine nucleoside monophosphate biosynthetic process	11/2080	30/7330	0.207129863	0.694028042	3950425/3950472/101253342/101254882/3950391/3950464/109120519/101263124/101249084/101257833/34678293	atpA/atpF/LOC101253342/LOC101254882/atpE/atpI/LOC109120519/LOC101263124/LOC101249084/LOC101257833/atp1	11	1	101257833	10	3950425/3950472/101253342/101254882/3950391/3950464/109120519/101263124/101249084/34678293
BP	GO:0009156	ribonucleoside monophosphate biosynthetic process	11/2080	30/7330	0.207129863	0.694028042	3950425/3950472/101253342/101254882/3950391/3950464/109120519/101263124/101249084/101257833/34678293	atpA/atpF/LOC101253342/LOC101254882/atpE/atpI/LOC109120519/LOC101263124/LOC101249084/LOC101257833/atp1	11	1	101257833	10	3950425/3950472/101253342/101254882/3950391/3950464/109120519/101263124/101249084/34678293
BP	GO:0009168	purine ribonucleoside monophosphate biosynthetic process	11/2080	30/7330	0.207129863	0.694028042	3950425/3950472/101253342/101254882/3950391/3950464/109120519/101263124/101249084/101257833/34678293	atpA/atpF/LOC101253342/LOC101254882/atpE/atpI/LOC109120519/LOC101263124/LOC101249084/LOC101257833/atp1	11	1	101257833	10	3950425/3950472/101253342/101254882/3950391/3950464/109120519/101263124/101249084/34678293
BP	GO:0016051	carbohydrate biosynthetic process	24/2080	72/7330	0.208208413	0.694028042	101251018/101249633/101263696/101260997/101245612/543945/101259650/101250326/543812/101250719/101249747/101244506/101268755/100134910/544226/101251942/101247563/100135703/101264405/101250960/101262594/101254331/543710/101250431	LOC101251018/LOC101249633/LOC101263696/LOC101260997/LOC101245612/GPI1/LOC101259650/LOC101250326/LOC543812/LOC101250719/LOC101249747/LOC101244506/LOC101268755/LOC100134910/IPS/LOC101251942/LOC101247563/TPS1/LOC101264405/LOC101250960/GPI/LOC101254331/LOC543710/LOC101250431	24	10	101251018/101260997/101259650/101250326/543812/101250719/101244506/100135703/101264405/101250431	14	101249633/101263696/101245612/543945/101249747/101268755/100134910/544226/101251942/101247563/101250960/101262594/101254331/543710
BP	GO:0044711	single-organism biosynthetic process	96/2080	315/7330	0.216424703	0.716111151	543998/104649012/3950425/101246362/101247331/101246028/544220/3950472/101251018/101249633/543756/101263696/101253342/101251350/101259263/100134904/101258266/101263085/544152/101260997/101263851/101254882/3950391/101247459/101245890/3950464/101251081/543704/101266835/101264726/101243855/544297/101252666/101246264/778310/101250617/101263635/101248619/101245612/543945/101259650/101257583/109120519/1…	GS2/LOC104649012/atpA/LOC101246362/LOC101247331/LOC101246028/dxs/atpF/LOC101251018/LOC101249633/gts1/LOC101263696/LOC101253342/LOC101251350/LOC101259263/HMGS/LOC101258266/LOC101263085/LOC544152/LOC101260997/LOC101263851/LOC101254882/atpE/LOC101247459/LOC101245890/atpI/LOC101251081/HDS/LOC101266835/THIC/LOC101243855/CrtR-b2/LOC101252666/LOC101246264/GGPS1/LOC101250617/LOC101263635/CHLN/LOC10124561…	96	35	101251018/100134904/101260997/101247459/101251081/101264726/101246264/778310/101250617/101259650/101250326/543812/101250719/101246365/543875/101244506/101247666/101257833/101261030/101251252/100135703/101251867/101257308/101251368/101263060/101252113/101253321/101254419/101264405/101244545/101252875/101250431/101267934/778322/101268663	61	543998/104649012/3950425/101246362/101247331/101246028/544220/3950472/101249633/543756/101263696/101253342/101251350/101259263/101258266/101263085/544152/101263851/101254882/3950391/101245890/3950464/543704/101266835/101243855/544297/101252666/101263635/101248619/101245612/543945/101257583/109120519/101247693/101263124/101257242/101255486/101249084/101251053/101254281/101261134/101249747/10124691…
BP	GO:0000160	phosphorelay signal transduction system	14/2080	40/7330	0.22171958	0.728275992	101250283/101265097/101253938/101261945/101252689/543834/101248058/101248398/543589/101250875/101249791/101260711/101254785/101262866	LOC101250283/LOC101265097/LOC101253938/LOC101261945/LOC101252689/ETR6/LOC101248058/LOC101248398/ETR5/LOC101250875/LOC101249791/LOC101260711/LOC101254785/LOC101262866	14	6	101250283/101253938/101252689/543834/543589/101254785	8	101265097/101261945/101248058/101248398/101250875/101249791/101260711/101262866
BP	GO:0006629	lipid metabolic process	92/2080	302/7330	0.223606714	0.729152328	104649012/101257143/101258304/101263592/101246362/544220/544203/100301921/101266607/101256999/100134904/101245561/101258266/101255884/101265653/101263085/101263851/101257882/101251081/101258756/543704/101260244/101259122/101268154/544297/101250481/101263951/101260601/101246264/101258102/101259646/101254596/101250586/101258673/101247860/778310/101257879/101247389/101261308/100301920/101251739/1012…	LOC104649012/LOC101257143/LOC101258304/LOC101263592/LOC101246362/dxs/Fad7/LOC100301921/LOC101266607/LOC101256999/HMGS/LOC101245561/LOC101258266/LOC101255884/LOC101265653/LOC101263085/LOC101263851/LOC101257882/LOC101251081/LOC101258756/HDS/LOC101260244/LOC101259122/LOC101268154/CrtR-b2/LOC101250481/LOC101263951/LOC101260601/LOC101246264/LOC101258102/LOC101259646/LOC101254596/LOC101250586/LOC101258…	92	41	101263592/100301921/101266607/101256999/100134904/101257882/101251081/101258756/101260244/101246264/101258102/101259646/101258673/101247860/778310/101257879/100301920/101261241/101252256/101268830/101246365/112941338/101248256/101266611/101244506/101246175/101254751/101254204/101250773/101253572/101257308/101251368/101252113/101254419/101254658/101259939/544234/101252875/101267934/100301922/10126…	51	104649012/101257143/101258304/101246362/544220/544203/101245561/101258266/101255884/101265653/101263085/101263851/543704/101259122/101268154/544297/101250481/101263951/101260601/101254596/101250586/101247389/101261308/101251739/101247979/101267144/101255486/101251053/101259966/101248260/101265227/101249094/101259869/101268755/101260812/101249694/101251056/101244514/544226/101246830/101246905/1012…
BP	GO:0022900	electron transport chain	5/2080	12/7330	0.234557826	0.758433653	3950405/3950483/3950400/3950408/3950388	psbC/psbD/petB/psbA/psbB	5	0		5	3950405/3950483/3950400/3950408/3950388
BP	GO:0006790	sulfur compound metabolic process	12/2080	34/7330	0.235957137	0.758433653	101264726/101261413/101250617/101257583/101255258/543537/101263185/544155/101245012/101247026/101264078/101245503	THIC/LOC101261413/LOC101250617/LOC101257583/LOC101255258/GSH2/LOC101263185/SAM1/LOC101245012/LOC101247026/ER69/LOC101245503	12	4	101264726/101250617/101263185/544155	8	101261413/101257583/101255258/543537/101245012/101247026/101264078/101245503
BP	GO:0000003	reproduction	19/2080	57/7330	0.24301471	0.764731605	101268703/104647166/101260448/101254423/101254732/101243862/101248670/109120785/101263787/101264093/104649504/101261889/101251977/101258749/101250176/101244281/104648390/101262282/101245411	LOC101268703/LOC104647166/LOC101260448/LOC101254423/LOC101254732/LOC101243862/LOC101248670/LOC109120785/LOC101263787/LOC101264093/LOC104649504/LOC101261889/LOC101251977/LOC101258749/LOC101250176/LOC101244281/LOC104648390/LOC101262282/LOC101245411	19	7	101260448/101261889/101258749/101250176/101244281/101262282/101245411	12	101268703/104647166/101254423/101254732/101243862/101248670/109120785/101263787/101264093/104649504/101251977/104648390
BP	GO:0022414	reproductive process	19/2080	57/7330	0.24301471	0.764731605	101268703/104647166/101260448/101254423/101254732/101243862/101248670/109120785/101263787/101264093/104649504/101261889/101251977/101258749/101250176/101244281/104648390/101262282/101245411	LOC101268703/LOC104647166/LOC101260448/LOC101254423/LOC101254732/LOC101243862/LOC101248670/LOC109120785/LOC101263787/LOC101264093/LOC104649504/LOC101261889/LOC101251977/LOC101258749/LOC101250176/LOC101244281/LOC104648390/LOC101262282/LOC101245411	19	7	101260448/101261889/101258749/101250176/101244281/101262282/101245411	12	101268703/104647166/101254423/101254732/101243862/101248670/109120785/101263787/101264093/104649504/101251977/104648390
BP	GO:0044702	single organism reproductive process	19/2080	57/7330	0.24301471	0.764731605	101268703/104647166/101260448/101254423/101254732/101243862/101248670/109120785/101263787/101264093/104649504/101261889/101251977/101258749/101250176/101244281/104648390/101262282/101245411	LOC101268703/LOC104647166/LOC101260448/LOC101254423/LOC101254732/LOC101243862/LOC101248670/LOC109120785/LOC101263787/LOC101264093/LOC104649504/LOC101261889/LOC101251977/LOC101258749/LOC101250176/LOC101244281/LOC104648390/LOC101262282/LOC101245411	19	7	101260448/101261889/101258749/101250176/101244281/101262282/101245411	12	101268703/104647166/101254423/101254732/101243862/101248670/109120785/101263787/101264093/104649504/101251977/104648390
BP	GO:0006486	protein glycosylation	14/2080	41/7330	0.253993701	0.777531737	101251424/101264614/101264927/101251860/101265941/101265028/101244199/101245405/543789/101252016/543777/101251710/101267967/101268649	LOC101251424/LOC101264614/LOC101264927/LOC101251860/LOC101265941/LOC101265028/LOC101244199/LOC101245405/LOC543789/LOC101252016/FUT13/LOC101251710/LOC101267967/LOC101268649	14	12	101251424/101264927/101251860/101265941/101265028/101245405/543789/101252016/543777/101251710/101267967/101268649	2	101264614/101244199
BP	GO:0009100	glycoprotein metabolic process	14/2080	41/7330	0.253993701	0.777531737	101251424/101264614/101264927/101251860/101265941/101265028/101244199/101245405/543789/101252016/543777/101251710/101267967/101268649	LOC101251424/LOC101264614/LOC101264927/LOC101251860/LOC101265941/LOC101265028/LOC101244199/LOC101245405/LOC543789/LOC101252016/FUT13/LOC101251710/LOC101267967/LOC101268649	14	12	101251424/101264927/101251860/101265941/101265028/101245405/543789/101252016/543777/101251710/101267967/101268649	2	101264614/101244199
BP	GO:0009101	glycoprotein biosynthetic process	14/2080	41/7330	0.253993701	0.777531737	101251424/101264614/101264927/101251860/101265941/101265028/101244199/101245405/543789/101252016/543777/101251710/101267967/101268649	LOC101251424/LOC101264614/LOC101264927/LOC101251860/LOC101265941/LOC101265028/LOC101244199/LOC101245405/LOC543789/LOC101252016/FUT13/LOC101251710/LOC101267967/LOC101268649	14	12	101251424/101264927/101251860/101265941/101265028/101245405/543789/101252016/543777/101251710/101267967/101268649	2	101264614/101244199
BP	GO:0043413	macromolecule glycosylation	14/2080	41/7330	0.253993701	0.777531737	101251424/101264614/101264927/101251860/101265941/101265028/101244199/101245405/543789/101252016/543777/101251710/101267967/101268649	LOC101251424/LOC101264614/LOC101264927/LOC101251860/LOC101265941/LOC101265028/LOC101244199/LOC101245405/LOC543789/LOC101252016/FUT13/LOC101251710/LOC101267967/LOC101268649	14	12	101251424/101264927/101251860/101265941/101265028/101245405/543789/101252016/543777/101251710/101267967/101268649	2	101264614/101244199
BP	GO:1901137	carbohydrate derivative biosynthetic process	31/2080	98/7330	0.268690893	0.816965552	3950425/101246362/3950472/101251424/101253342/101263085/101254882/3950391/3950464/101264614/101264927/101251860/101265941/109120519/101265028/101263124/101249084/101244506/101257833/101244199/101245405/101252113/101254419/543789/101252016/543777/101251710/34678293/101267967/778322/101268649	atpA/LOC101246362/atpF/LOC101251424/LOC101253342/LOC101263085/LOC101254882/atpE/atpI/LOC101264614/LOC101264927/LOC101251860/LOC101265941/LOC109120519/LOC101265028/LOC101263124/LOC101249084/LOC101244506/LOC101257833/LOC101244199/LOC101245405/LOC101252113/LOC101254419/LOC543789/LOC101252016/FUT13/LOC101251710/atp1/LOC101267967/LOC778322/LOC101268649	31	17	101251424/101264927/101251860/101265941/101265028/101244506/101257833/101245405/101252113/101254419/543789/101252016/543777/101251710/101267967/778322/101268649	14	3950425/101246362/3950472/101253342/101263085/101254882/3950391/3950464/101264614/109120519/101263124/101249084/101244199/34678293
BP	GO:0005985	sucrose metabolic process	5/2080	13/7330	0.29766255	0.880979456	101055573/101055611/543516/101256154/543710	LOC101055573/LOC101055611/sps/LOC101256154/LOC543710	5	0		5	101055573/101055611/543516/101256154/543710
BP	GO:0015980	energy derivation by oxidation of organic compounds	5/2080	13/7330	0.29766255	0.880979456	101248407/101245149/3950400/101243791/101265278	LOC101248407/LOC101245149/petB/LOC101243791/LOC101265278	5	3	101245149/101243791/101265278	2	101248407/3950400
BP	GO:0045333	cellular respiration	5/2080	13/7330	0.29766255	0.880979456	101248407/101245149/3950400/101243791/101265278	LOC101248407/LOC101245149/petB/LOC101243791/LOC101265278	5	3	101245149/101243791/101265278	2	101248407/3950400
BP	GO:0016052	carbohydrate catabolic process	16/2080	49/7330	0.300290217	0.880979456	101253805/101263222/101256147/101243907/101249787/101247340/101257775/101250853/543945/101250010/101243849/101246870/101266704/101268752/101262594/101245455	LOC101253805/LOC101263222/LOC101256147/SlFBA6/SlFBA2/LOC101247340/LOC101257775/SlFBA3/GPI1/LOC101250010/LOC101243849/SlFBA1/LOC101266704/LOC101268752/GPI/LOC101245455	16	6	101263222/101250010/101243849/101266704/101268752/101245455	10	101253805/101256147/101243907/101249787/101247340/101257775/101250853/543945/101246870/101262594
BP	GO:0006400	tRNA modification	4/2080	10/7330	0.307576777	0.880979456	101260312/101265329/101261023/101260050	LOC101260312/LOC101265329/LOC101261023/LOC101260050	4	3	101260312/101261023/101260050	1	101265329
BP	GO:0009893	positive regulation of metabolic process	4/2080	10/7330	0.307576777	0.880979456	543667/101254156/101264619/543668	eIF-5A1/LOC101254156/LOC101264619/eIF-5A2	4	3	543667/101254156/101264619	1	543668
BP	GO:0031325	positive regulation of cellular metabolic process	4/2080	10/7330	0.307576777	0.880979456	543667/101254156/101264619/543668	eIF-5A1/LOC101254156/LOC101264619/eIF-5A2	4	3	543667/101254156/101264619	1	543668
BP	GO:0043631	RNA polyadenylation	4/2080	10/7330	0.307576777	0.880979456	101268710/101268418/101249048/101244314	LOC101268710/LOC101268418/LOC101249048/LOC101244314	4	3	101268710/101268418/101249048	1	101244314
BP	GO:0032787	monocarboxylic acid metabolic process	29/2080	93/7330	0.308366346	0.880979456	101263592/101253805/104646631/101266607/101256147/101243907/101249787/101258102/101257775/101257879/101250853/543945/101250010/101243849/101252256/101265227/101246870/101259236/543875/101266704/101267395/101246830/101268752/101259939/101266659/101262594/101245455/101268257/101252875	LOC101263592/LOC101253805/LOC104646631/LOC101266607/LOC101256147/SlFBA6/SlFBA2/LOC101258102/LOC101257775/LOC101257879/SlFBA3/GPI1/LOC101250010/LOC101243849/LOC101252256/LOC101265227/SlFBA1/LOC101259236/LEAS1/LOC101266704/LOC101267395/LOC101246830/LOC101268752/LOC101259939/LOC101266659/GPI/LOC101245455/LOC101268257/LOC101252875	29	13	101263592/101266607/101258102/101257879/101250010/101243849/101252256/543875/101266704/101268752/101259939/101245455/101252875	16	101253805/104646631/101256147/101243907/101249787/101257775/101250853/543945/101265227/101246870/101259236/101267395/101246830/101266659/101262594/101268257
BP	GO:0006164	purine nucleotide biosynthetic process	12/2080	36/7330	0.310006258	0.880979456	3950425/3950472/101253342/101254882/3950391/3950464/109120519/101263124/101249084/101257833/34678293/778322	atpA/atpF/LOC101253342/LOC101254882/atpE/atpI/LOC109120519/LOC101263124/LOC101249084/LOC101257833/atp1/LOC778322	12	2	101257833/778322	10	3950425/3950472/101253342/101254882/3950391/3950464/109120519/101263124/101249084/34678293
BP	GO:0070085	glycosylation	15/2080	46/7330	0.311279408	0.880979456	101251424/101258756/101264614/101264927/101251860/101265941/101265028/101244199/101245405/543789/101252016/543777/101251710/101267967/101268649	LOC101251424/LOC101258756/LOC101264614/LOC101264927/LOC101251860/LOC101265941/LOC101265028/LOC101244199/LOC101245405/LOC543789/LOC101252016/FUT13/LOC101251710/LOC101267967/LOC101268649	15	13	101251424/101258756/101264927/101251860/101265941/101265028/101245405/543789/101252016/543777/101251710/101267967/101268649	2	101264614/101244199
BP	GO:0051186	cofactor metabolic process	31/2080	100/7330	0.313437177	0.881542061	101264255/101253805/101256147/101263579/101258376/101243907/101266800/101266835/101249787/101265812/101257775/101263635/101250853/543945/101256373/101250010/101243849/101246870/101246910/101266704/101247025/101268752/101260137/544155/101245012/101247026/101262594/101245455/778322/101247915/101265292	LOC101264255/LOC101253805/LOC101256147/LOC101263579/LOC101258376/SlFBA6/LOC101266800/LOC101266835/SlFBA2/LOC101265812/LOC101257775/LOC101263635/SlFBA3/GPI1/LOC101256373/LOC101250010/LOC101243849/SlFBA1/LOC101246910/LOC101266704/LOC101247025/LOC101268752/LOC101260137/SAM1/LOC101245012/LOC101247026/GPI/LOC101245455/LOC778322/LOC101247915/HMG2	31	12	101258376/101266800/101250010/101243849/101266704/101247025/101268752/544155/101245455/778322/101247915/101265292	19	101264255/101253805/101256147/101263579/101243907/101266835/101249787/101265812/101257775/101263635/101250853/543945/101256373/101246870/101246910/101260137/101245012/101247026/101262594
BP	GO:0006397	mRNA processing	14/2080	43/7330	0.322998077	0.902789656	101268710/101259365/101256945/101253172/101268418/101258685/101249048/101246008/101249197/101263702/3950477/101246113/101244110/101261833	LOC101268710/LOC101259365/LOC101256945/LOC101253172/LOC101268418/LOC101258685/LOC101249048/LOC101246008/LOC101249197/LOC101263702/matK/LOC101246113/LOC101244110/LOC101261833	14	12	101268710/101259365/101256945/101253172/101268418/101258685/101249048/101246008/101249197/101263702/101246113/101261833	2	3950477/101244110
BP	GO:0006650	glycerophospholipid metabolic process	13/2080	40/7330	0.33554558	0.915540178	101255884/101251081/101260244/101251739/101260812/101251056/101252113/101246905/101254419/101254658/544280/101255328/101264518	LOC101255884/LOC101251081/LOC101260244/LOC101251739/LOC101260812/LOC101251056/LOC101252113/LOC101246905/LOC101254419/LOC101254658/IMP1/LOC101255328/LOC101264518	13	5	101251081/101260244/101252113/101254419/101254658	8	101255884/101251739/101260812/101251056/101246905/544280/101255328/101264518
BP	GO:0042254	ribosome biogenesis	13/2080	40/7330	0.33554558	0.915540178	101246947/101255162/101263184/101253879/101255078/101261490/101245591/101260770/101251776/101262131/101257580/101258352/101246000	LOC101246947/LOC101255162/LOC101263184/LOC101253879/LOC101255078/LOC101261490/LOC101245591/LOC101260770/LOC101251776/LOC101262131/LOC101257580/LOC101258352/LOC101246000	13	12	101255162/101263184/101253879/101255078/101261490/101245591/101260770/101251776/101262131/101257580/101258352/101246000	1	101246947
BP	GO:0008654	phospholipid biosynthetic process	10/2080	30/7330	0.335698065	0.915540178	101251081/101255486/101244506/101268755/544226/101257308/101252113/101254419/101266981/101264518	LOC101251081/LOC101255486/LOC101244506/LOC101268755/IPS/LOC101257308/LOC101252113/LOC101254419/LOC101266981/LOC101264518	10	5	101251081/101244506/101257308/101252113/101254419	5	101255486/101268755/544226/101266981/101264518
BP	GO:0015698	inorganic anion transport	10/2080	30/7330	0.335698065	0.915540178	101257470/101256192/101246241/101267311/101245940/101264062/101259489/101267799/101244821/606305	ST4.1/LOC101256192/LOC101246241/LOC101267311/LOC101245940/LOC101264062/LOC101259489/LOC101267799/LOC101244821/LOC606305	10	1	606305	9	101257470/101256192/101246241/101267311/101245940/101264062/101259489/101267799/101244821
BP	GO:0046486	glycerolipid metabolic process	15/2080	47/7330	0.345733992	0.937230702	101255884/101263851/101251081/101260244/101246264/101251739/101260812/101251056/101252113/101246905/101254419/101254658/544280/101255328/101264518	LOC101255884/LOC101263851/LOC101251081/LOC101260244/LOC101246264/LOC101251739/LOC101260812/LOC101251056/LOC101252113/LOC101246905/LOC101254419/LOC101254658/IMP1/LOC101255328/LOC101264518	15	6	101251081/101260244/101246264/101252113/101254419/101254658	9	101255884/101263851/101251739/101260812/101251056/101246905/544280/101255328/101264518
BP	GO:0072522	purine-containing compound biosynthetic process	12/2080	37/7330	0.349044769	0.940539796	3950425/3950472/101253342/101254882/3950391/3950464/109120519/101263124/101249084/101257833/34678293/778322	atpA/atpF/LOC101253342/LOC101254882/atpE/atpI/LOC109120519/LOC101263124/LOC101249084/LOC101257833/atp1/LOC778322	12	2	101257833/778322	10	3950425/3950472/101253342/101254882/3950391/3950464/109120519/101263124/101249084/34678293
BP	GO:0006811	ion transport	96/2080	327/7330	0.364241028	0.975546826	101257470/3950425/101267322/101245180/101251695/101263714/3950472/101256192/101265888/101261206/101249986/101253342/100037509/101245502/101248180/101267332/101246771/101262352/3950387/101246241/101260803/101245518/101268113/101254882/3950391/3950464/101267311/101254816/101245940/101251271/101253448/101263695/101259996/101256556/101253123/101263942/101246702/109120519/101251418/101257650/101260003…	ST4.1/atpA/LOC101267322/LOC101245180/HKT1%3B2/LOC101263714/atpF/LOC101256192/LOC101265888/LOC101261206/LOC101249986/LOC101253342/LOC100037509/LOC101245502/LOC101248180/LOC101267332/LOC101246771/LOC101262352/atpB/LOC101246241/LOC101260803/LOC101245518/LOC101268113/LOC101254882/atpE/atpI/LOC101267311/LOC101254816/LOC101245940/LOC101251271/LOC101253448/LOC101263695/LOC101259996/LOC101256556/LOC10125…	96	34	101261206/100037509/101246771/101260803/101268113/101253448/101263695/101256556/101255999/101267093/101244623/101255394/543771/101260479/101254395/101260780/101249680/101253874/101245882/101257833/101250508/101260392/101263426/101263662/101244091/101249377/101260896/101253855/101265947/101244849/101247486/606305/101254940/778208	62	101257470/3950425/101267322/101245180/101251695/101263714/3950472/101256192/101265888/101249986/101253342/101245502/101248180/101267332/101262352/3950387/101246241/101245518/101254882/3950391/3950464/101267311/101254816/101245940/101251271/101259996/101253123/101263942/101246702/109120519/101251418/101257650/101260003/101267631/101263124/101266884/101243629/101249084/104647562/543590/101249432/10…
BP	GO:0016311	dephosphorylation	8/2080	24/7330	0.36637203	0.975546826	101259365/101247018/101243734/101266501/101262592/101245330/543778/101252462	LOC101259365/LOC101247018/LOC101243734/LOC101266501/LOC101262592/LOC101245330/ptpkis1/LOC101252462	8	6	101259365/101266501/101262592/101245330/543778/101252462	2	101247018/101243734
BP	GO:0044255	cellular lipid metabolic process	43/2080	144/7330	0.375496585	0.982675458	101263592/101246362/544220/101266607/100134904/101255884/101263085/101263851/101251081/101258756/543704/101260244/101246264/101258102/778310/101257879/101251739/101252256/101255486/101251053/101265227/101246365/101244506/101259869/101268755/101260812/101251056/544226/101246830/101257308/101252113/101246905/101254419/101254658/101259939/101266659/101265145/101268257/101266981/101252875/544280/1012…	LOC101263592/LOC101246362/dxs/LOC101266607/HMGS/LOC101255884/LOC101263085/LOC101263851/LOC101251081/LOC101258756/HDS/LOC101260244/LOC101246264/LOC101258102/GGPS1/LOC101257879/LOC101251739/LOC101252256/LOC101255486/dxs2/LOC101265227/LOC101246365/LOC101244506/LOC101259869/LOC101268755/LOC101260812/LOC101251056/IPS/LOC101246830/LOC101257308/LOC101252113/LOC101246905/LOC101254419/LOC101254658/LOC1012…	43	19	101263592/101266607/100134904/101251081/101258756/101260244/101246264/101258102/778310/101257879/101252256/101246365/101244506/101257308/101252113/101254419/101254658/101259939/101252875	24	101246362/544220/101255884/101263085/101263851/543704/101251739/101255486/101251053/101265227/101259869/101268755/101260812/101251056/544226/101246830/101246905/101266659/101265145/101268257/101266981/544280/101255328/101264518
BP	GO:0051235	maintenance of location	4/2080	11/7330	0.382855954	0.982675458	101246374/101255302/101250183/101252298	LOC101246374/LOC101255302/LOC101250183/LOC101252298	4	4	101246374/101255302/101250183/101252298	0
BP	GO:0003333	amino acid transmembrane transport	7/2080	21/7330	0.38433529	0.982675458	101246771/101245518/101253448/101243629/101249680/101253855/101267235	LOC101246771/LOC101245518/LOC101253448/LOC101243629/LOC101249680/LOC101253855/LOC101267235	7	4	101246771/101253448/101249680/101253855	3	101245518/101243629/101267235
BP	GO:0006865	amino acid transport	7/2080	21/7330	0.38433529	0.982675458	101246771/101245518/101253448/101243629/101249680/101253855/101267235	LOC101246771/LOC101245518/LOC101253448/LOC101243629/LOC101249680/LOC101253855/LOC101267235	7	4	101246771/101253448/101249680/101253855	3	101245518/101243629/101267235
BP	GO:0098656	anion transmembrane transport	7/2080	21/7330	0.38433529	0.982675458	101246771/101245518/101253448/101243629/101249680/101253855/101267235	LOC101246771/LOC101245518/LOC101253448/LOC101243629/LOC101249680/LOC101253855/LOC101267235	7	4	101246771/101253448/101249680/101253855	3	101245518/101243629/101267235
BP	GO:1903825	organic acid transmembrane transport	7/2080	21/7330	0.38433529	0.982675458	101246771/101245518/101253448/101243629/101249680/101253855/101267235	LOC101246771/LOC101245518/LOC101253448/LOC101243629/LOC101249680/LOC101253855/LOC101267235	7	4	101246771/101253448/101249680/101253855	3	101245518/101243629/101267235
BP	GO:1905039	carboxylic acid transmembrane transport	7/2080	21/7330	0.38433529	0.982675458	101246771/101245518/101253448/101243629/101249680/101253855/101267235	LOC101246771/LOC101245518/LOC101253448/LOC101243629/LOC101249680/LOC101253855/LOC101267235	7	4	101246771/101253448/101249680/101253855	3	101245518/101243629/101267235
BP	GO:0051716	cellular response to stimulus	73/2080	250/7330	0.408448472	1	101244988/101262176/100301921/101250283/101251930/101243646/101265097/101260369/101247430/112941390/101253938/101259277/101261637/101258812/101262847/101258333/101260670/101259421/101260974/544171/101264555/101252824/101250942/101259992/101267766/101261945/101258203/101261051/101249452/101243899/100301920/101252689/101264066/101263759/543834/101243734/101248058/101248398/101250038/101055500/10126…	LOC101244988/LOC101262176/LOC100301921/LOC101250283/LOC101251930/LOC101243646/LOC101265097/LOC101260369/LOC101247430/LOC112941390/LOC101253938/LOC101259277/LOC101261637/LOC101258812/PHYB1/LOC101258333/LOC101260670/LOC101259421/LOC101260974/DGK1/LOC101264555/LOC101252824/LOC101250942/LOC101259992/LOC101267766/LOC101261945/LOC101258203/LOC101261051/LOC101249452/LOC101243899/LOC100301920/LOC10125268…	73	32	100301921/101250283/101247430/101253938/101261637/101258333/101260670/101259421/101260974/101252824/101267766/101261051/101249452/100301920/101252689/101263759/543834/101250038/543589/101259410/101256045/101246304/101245330/101254785/101247758/100125910/101262147/101266429/101268818/100301922/544176/101258844	41	101244988/101262176/101251930/101243646/101265097/101260369/112941390/101259277/101258812/101262847/544171/101264555/101250942/101259992/101261945/101258203/101243899/101264066/101243734/101248058/101248398/101055500/101264630/101268751/101250399/101262610/101264523/112940071/101250875/101243786/101249791/101260711/101262866/101251538/100301941/101246977/101264835/101266616/101266297/100301919/10…
BP	GO:0006352	DNA-templated transcription, initiation	8/2080	25/7330	0.416433222	1	101263418/101263130/101266372/101245068/101252856/101254982/101254156/101252660	LOC101263418/LOC101263130/LOC101266372/LOC101245068/LOC101252856/LOC101254982/LOC101254156/LOC101252660	8	3	101263130/101254982/101254156	5	101263418/101266372/101245068/101252856/101252660
BP	GO:0006364	rRNA processing	8/2080	25/7330	0.416433222	1	101246947/101255162/101253879/101261490/101245591/101260770/101251776/101258352	LOC101246947/LOC101255162/LOC101253879/LOC101261490/LOC101245591/LOC101260770/LOC101251776/LOC101258352	8	7	101255162/101253879/101261490/101245591/101260770/101251776/101258352	1	101246947
BP	GO:0016072	rRNA metabolic process	8/2080	25/7330	0.416433222	1	101246947/101255162/101253879/101261490/101245591/101260770/101251776/101258352	LOC101246947/LOC101255162/LOC101253879/LOC101261490/LOC101245591/LOC101260770/LOC101251776/LOC101258352	8	7	101255162/101253879/101261490/101245591/101260770/101251776/101258352	1	101246947
BP	GO:0044282	small molecule catabolic process	5/2080	15/7330	0.428457623	1	101263222/101254542/543605/101260070/101265227	LOC101263222/LOC101254542/LOC543605/LOC101260070/LOC101265227	5	3	101263222/101254542/543605	2	101260070/101265227
BP	GO:0022613	ribonucleoprotein complex biogenesis	13/2080	43/7330	0.4502231	1	101246947/101255162/101263184/101253879/101255078/101261490/101245591/101260770/101251776/101262131/101257580/101258352/101246000	LOC101246947/LOC101255162/LOC101263184/LOC101253879/LOC101255078/LOC101261490/LOC101245591/LOC101260770/LOC101251776/LOC101262131/LOC101257580/LOC101258352/LOC101246000	13	12	101255162/101263184/101253879/101255078/101261490/101245591/101260770/101251776/101262131/101257580/101258352/101246000	1	101246947
BP	GO:0034637	cellular carbohydrate biosynthetic process	19/2080	64/7330	0.454631275	1	101251018/101249633/101263696/101260997/101245612/101250326/101250719/101249747/101268755/100134910/544226/101251942/101247563/100135703/101264405/101250960/101254331/543710/101250431	LOC101251018/LOC101249633/LOC101263696/LOC101260997/LOC101245612/LOC101250326/LOC101250719/LOC101249747/LOC101268755/LOC100134910/IPS/LOC101251942/LOC101247563/TPS1/LOC101264405/LOC101250960/LOC101254331/LOC543710/LOC101250431	19	7	101251018/101260997/101250326/101250719/100135703/101264405/101250431	12	101249633/101263696/101245612/101249747/101268755/100134910/544226/101251942/101247563/101250960/101254331/543710
BP	GO:0006298	mismatch repair	4/2080	12/7330	0.457005018	1	101243646/112941390/101258812/100125910	LOC101243646/LOC112941390/LOC101258812/MLH1	4	1	100125910	3	101243646/112941390/101258812
BP	GO:0006576	cellular biogenic amine metabolic process	4/2080	12/7330	0.457005018	1	101254542/101248619/100134880/101267493	LOC101254542/CHLN/SAMDC/LOC101267493	4	1	101254542	3	101248619/100134880/101267493
BP	GO:0044106	cellular amine metabolic process	4/2080	12/7330	0.457005018	1	101254542/101248619/100134880/101267493	LOC101254542/CHLN/SAMDC/LOC101267493	4	1	101254542	3	101248619/100134880/101267493
BP	GO:1901615	organic hydroxy compound metabolic process	6/2080	19/7330	0.46320268	1	101263222/101259646/544126/101268755/544226/101253265	LOC101263222/LOC101259646/dhbK/LOC101268755/IPS/LOC101253265	6	3	101263222/101259646/544126	3	101268755/544226/101253265
BP	GO:0006366	transcription from RNA polymerase II promoter	8/2080	26/7330	0.466241234	1	101263130/101249154/101246818/101261015/101257248/101254156/101248747/101259273	LOC101263130/LOC101249154/LOC101246818/LOC101261015/LOC101257248/LOC101254156/LOC101248747/LOC101259273	8	6	101263130/101249154/101246818/101254156/101248747/101259273	2	101261015/101257248
BP	GO:0009108	coenzyme biosynthetic process	8/2080	26/7330	0.466241234	1	101266835/101265812/101263635/101246910/101247025/544155/101245012/778322	LOC101266835/LOC101265812/LOC101263635/LOC101246910/LOC101247025/SAM1/LOC101245012/LOC778322	8	3	101247025/544155/778322	5	101266835/101265812/101263635/101246910/101245012
BP	GO:1902600	hydrogen ion transmembrane transport	13/2080	44/7330	0.488441801	1	3950425/3950472/101253342/101254882/3950391/3950464/109120519/101263124/101249084/101257833/101265947/101244849/34678293	atpA/atpF/LOC101253342/LOC101254882/atpE/atpI/LOC109120519/LOC101263124/LOC101249084/LOC101257833/LOC101265947/LOC101244849/atp1	13	3	101257833/101265947/101244849	10	3950425/3950472/101253342/101254882/3950391/3950464/109120519/101263124/101249084/34678293
BP	GO:0046488	phosphatidylinositol metabolic process	11/2080	37/7330	0.489341457	1	101255884/101260244/101251739/101260812/101251056/101252113/101246905/101254419/101254658/544280/101255328	LOC101255884/LOC101260244/LOC101251739/LOC101260812/LOC101251056/LOC101252113/LOC101246905/LOC101254419/LOC101254658/IMP1/LOC101255328	11	4	101260244/101252113/101254419/101254658	7	101255884/101251739/101260812/101251056/101246905/544280/101255328
BP	GO:0007186	G-protein coupled receptor signaling pathway	5/2080	16/7330	0.492432683	1	544171/101258203/101250038/101243786/101264835	DGK1/LOC101258203/LOC101250038/LOC101243786/LOC101264835	5	1	101250038	4	544171/101258203/101243786/101264835
BP	GO:0048522	positive regulation of cellular process	5/2080	16/7330	0.492432683	1	543667/101254156/101264619/101260916/543668	eIF-5A1/LOC101254156/LOC101264619/LOC101260916/eIF-5A2	5	4	543667/101254156/101264619/101260916	1	543668
BP	GO:0006260	DNA replication	14/2080	48/7330	0.506228529	1	101243636/101256302/101055576/101244828/101264867/101254779/101264324/101260396/101264020/101268250/101247031/101253967/101255630/101264268	LOC101243636/LOC101256302/DNApolalpha/LOC101244828/LOC101264867/LOC101254779/LOC101264324/LOC101260396/LOC101264020/LOC101268250/LOC101247031/LOC101253967/LOC101255630/LOC101264268	14	5	101264020/101247031/101253967/101255630/101264268	9	101243636/101256302/101055576/101244828/101264867/101254779/101264324/101260396/101268250
BP	GO:0055085	transmembrane transport	139/2080	490/7330	0.519963162	1	544136/101265339/3950425/101261374/101245180/101251695/3950472/778339/101258706/543738/101265888/101260512/101248506/101246039/543765/101261206/101245102/101244867/101253342/100037509/101259096/101245502/101248461/101248180/101261991/101254554/101246771/101265294/101247766/101245518/101254882/101253471/3950391/101253221/101245070/3950464/101266118/101247086/101252275/101261097/101251271/101255265…	PT1/LOC101265339/atpA/SFP5/LOC101245180/HKT1%3B2/atpF/LOC778339/LOC101258706/ht3/LOC101265888/LOC101260512/LOC101248506/LOC101246039/st3/LOC101261206/LOC101245102/LOC101244867/LOC101253342/LOC100037509/LOC101259096/LOC101245502/LOC101248461/LOC101248180/LOC101261991/LOC101254554/LOC101246771/LOC101265294/LOC101247766/LOC101245518/LOC101254882/SlPer1/atpE/LOC101253221/LOC101245070/atpI/TMT2/LOC101…	139	63	544136/778339/101258706/543738/101260512/543765/101261206/101244867/100037509/101248461/101246771/101245070/101266118/101252275/101261097/101255265/101253448/101251622/101262162/101246375/101264515/101263262/101267718/101250521/101266821/101255999/101267093/101260932/101255394/101256526/101244327/101251442/543771/101255252/101249680/101262315/101253874/101245882/101251790/101257833/101250508/1012…	76	101265339/3950425/101261374/101245180/101251695/3950472/101265888/101248506/101246039/101245102/101253342/101259096/101245502/101248180/101261991/101254554/101265294/101247766/101245518/101254882/101253471/3950391/101253221/3950464/101247086/101251271/101256258/101263942/101249834/101247117/101263257/101248671/101248713/109120519/101251418/101260003/101260026/101267631/101258970/101263124/1012581…
BP	GO:0009116	nucleoside metabolic process	6/2080	20/7330	0.520040073	1	101250934/101252123/101251456/101250287/101246032/104648848	LOC101250934/LOC101252123/LOC101251456/LOC101250287/LOC101246032/LOC104648848	6	1	101252123	5	101250934/101251456/101250287/101246032/104648848
BP	GO:1901657	glycosyl compound metabolic process	6/2080	20/7330	0.520040073	1	101250934/101252123/101251456/101250287/101246032/104648848	LOC101250934/LOC101252123/LOC101251456/LOC101250287/LOC101246032/LOC104648848	6	1	101252123	5	101250934/101251456/101250287/101246032/104648848
BP	GO:0006575	cellular modified amino acid metabolic process	4/2080	13/7330	0.527823893	1	101251081/543537/101263185/101264518	LOC101251081/GSH2/LOC101263185/LOC101264518	4	2	101251081/101263185	2	543537/101264518
BP	GO:0030001	metal ion transport	33/2080	116/7330	0.528695746	1	101267322/101263714/101265888/101249986/100037509/101245502/101267332/101262352/101260803/101263695/101259996/101253123/101251418/101257650/101260003/101255999/101266884/101255394/104647562/101259511/101262648/101260479/101266262/101246249/101260780/101262492/101245882/101259773/101260392/101247864/101261734/101263662/101247486	LOC101267322/LOC101263714/LOC101265888/LOC101249986/LOC100037509/LOC101245502/LOC101267332/LOC101262352/LOC101260803/LOC101263695/LOC101259996/LOC101253123/LOC101251418/LOC101257650/LOC101260003/LOC101255999/LOC101266884/LOC101255394/LOC104647562/LOC101259511/LOC101262648/LOC101260479/LOC101266262/LOC101246249/LOC101260780/LOC101262492/LOC101245882/LOC101259773/LOC101260392/LOC101247864/LOC101261…	33	11	100037509/101260803/101263695/101255999/101255394/101260479/101260780/101245882/101260392/101263662/101247486	22	101267322/101263714/101265888/101249986/101245502/101267332/101262352/101259996/101253123/101251418/101257650/101260003/101266884/104647562/101259511/101262648/101266262/101246249/101262492/101259773/101247864/101261734
BP	GO:0034470	ncRNA processing	17/2080	60/7330	0.552048984	1	101244935/101246947/101255162/101260312/101253879/101261490/101245591/101260770/101251776/101265329/101253090/101249952/101261023/101258352/101260050/101252549/101245927	LOC101244935/LOC101246947/LOC101255162/LOC101260312/LOC101253879/LOC101261490/LOC101245591/LOC101260770/LOC101251776/LOC101265329/LOC101253090/LOC101249952/LOC101261023/LOC101258352/LOC101260050/LOC101252549/LOC101245927	17	13	101244935/101255162/101260312/101253879/101261490/101245591/101260770/101251776/101261023/101258352/101260050/101252549/101245927	4	101246947/101265329/101253090/101249952
BP	GO:0006066	alcohol metabolic process	5/2080	17/7330	0.553532919	1	101263222/544126/101268755/544226/101253265	LOC101263222/dhbK/LOC101268755/IPS/LOC101253265	5	2	101263222/544126	3	101268755/544226/101253265
BP	GO:0006284	base-excision repair	5/2080	17/7330	0.553532919	1	101250399/101246304/101262147/101266297/101258844	LOC101250399/LOC101246304/LOC101262147/LOC101266297/LOC101258844	5	3	101246304/101262147/101258844	2	101250399/101266297
BP	GO:0019751	polyol metabolic process	5/2080	17/7330	0.553532919	1	101263222/544126/101268755/544226/101253265	LOC101263222/dhbK/LOC101268755/IPS/LOC101253265	5	2	101263222/544126	3	101268755/544226/101253265
BP	GO:0000413	protein peptidyl-prolyl isomerization	8/2080	28/7330	0.562275389	1	101249229/101257251/101250144/101251604/101253307/101245283/101255407/101263049	LOC101249229/LOC101257251/LOC101250144/LOC101251604/LOC101253307/LOC101245283/LOC101255407/LOC101263049	8	5	101250144/101251604/101253307/101245283/101255407	3	101249229/101257251/101263049
BP	GO:0018208	peptidyl-proline modification	8/2080	28/7330	0.562275389	1	101249229/101257251/101250144/101251604/101253307/101245283/101255407/101263049	LOC101249229/LOC101257251/LOC101250144/LOC101251604/LOC101253307/LOC101245283/LOC101255407/LOC101263049	8	5	101250144/101251604/101253307/101245283/101255407	3	101249229/101257251/101263049
BP	GO:0006855	drug transmembrane transport	18/2080	64/7330	0.565347142	1	101258706/101245102/101259096/101248461/101261991/101254554/101265294/101252275/101255265/101258125/101266307/101244327/101255252/101261785/101260207/101251790/101264595/101256521	LOC101258706/LOC101245102/LOC101259096/LOC101248461/LOC101261991/LOC101254554/LOC101265294/LOC101252275/LOC101255265/LOC101258125/LOC101266307/LOC101244327/LOC101255252/LOC101261785/LOC101260207/LOC101251790/LOC101264595/LOC101256521	18	8	101258706/101248461/101252275/101255265/101244327/101255252/101251790/101256521	10	101245102/101259096/101261991/101254554/101265294/101258125/101266307/101261785/101260207/101264595
BP	GO:0015893	drug transport	18/2080	64/7330	0.565347142	1	101258706/101245102/101259096/101248461/101261991/101254554/101265294/101252275/101255265/101258125/101266307/101244327/101255252/101261785/101260207/101251790/101264595/101256521	LOC101258706/LOC101245102/LOC101259096/LOC101248461/LOC101261991/LOC101254554/LOC101265294/LOC101252275/LOC101255265/LOC101258125/LOC101266307/LOC101244327/LOC101255252/LOC101261785/LOC101260207/LOC101251790/LOC101264595/LOC101256521	18	8	101258706/101248461/101252275/101255265/101244327/101255252/101251790/101256521	10	101245102/101259096/101261991/101254554/101265294/101258125/101266307/101261785/101260207/101264595
BP	GO:0042493	response to drug	18/2080	64/7330	0.565347142	1	101258706/101245102/101259096/101248461/101261991/101254554/101265294/101252275/101255265/101258125/101266307/101244327/101255252/101261785/101260207/101251790/101264595/101256521	LOC101258706/LOC101245102/LOC101259096/LOC101248461/LOC101261991/LOC101254554/LOC101265294/LOC101252275/LOC101255265/LOC101258125/LOC101266307/LOC101244327/LOC101255252/LOC101261785/LOC101260207/LOC101251790/LOC101264595/LOC101256521	18	8	101258706/101248461/101252275/101255265/101244327/101255252/101251790/101256521	10	101245102/101259096/101261991/101254554/101265294/101258125/101266307/101261785/101260207/101264595
BP	GO:0006835	dicarboxylic acid transport	3/2080	10/7330	0.572884229	1	101254816/101256556/101246702	LOC101254816/LOC101256556/SlALMT5	3	1	101256556	2	101254816/101246702
BP	GO:0015740	C4-dicarboxylate transport	3/2080	10/7330	0.572884229	1	101254816/101256556/101246702	LOC101254816/LOC101256556/SlALMT5	3	1	101256556	2	101254816/101246702
BP	GO:0015743	malate transport	3/2080	10/7330	0.572884229	1	101254816/101256556/101246702	LOC101254816/LOC101256556/SlALMT5	3	1	101256556	2	101254816/101246702
BP	GO:0046834	lipid phosphorylation	3/2080	10/7330	0.572884229	1	101251056/101254658/544280	LOC101251056/LOC101254658/IMP1	3	1	101254658	2	101251056/544280
BP	GO:0046854	phosphatidylinositol phosphorylation	3/2080	10/7330	0.572884229	1	101251056/101254658/544280	LOC101251056/LOC101254658/IMP1	3	1	101254658	2	101251056/544280
BP	GO:0006720	isoprenoid metabolic process	6/2080	21/7330	0.574321986	1	544220/100134904/543704/778310/101251053/101246365	dxs/HMGS/HDS/GGPS1/dxs2/LOC101246365	6	3	100134904/778310/101246365	3	544220/543704/101251053
BP	GO:0008299	isoprenoid biosynthetic process	6/2080	21/7330	0.574321986	1	544220/100134904/543704/778310/101251053/101246365	dxs/HMGS/HDS/GGPS1/dxs2/LOC101246365	6	3	100134904/778310/101246365	3	544220/543704/101251053
BP	GO:0048285	organelle fission	4/2080	14/7330	0.593767618	1	543655/101251282/101259820/101249829	LOC543655/LOC101251282/LOC101259820/LOC101249829	4	1	101251282	3	543655/101259820/101249829
BP	GO:0051246	regulation of protein metabolic process	5/2080	18/7330	0.610762211	1	543667/101243734/101245330/101244534/543668	eIF-5A1/LOC101243734/LOC101245330/LOC101244534/eIF-5A2	5	3	543667/101245330/101244534	2	101243734/543668
BP	GO:0044262	cellular carbohydrate metabolic process	32/2080	117/7330	0.632528487	1	778213/101055573/101251018/101249633/101245962/101263696/101263222/104646631/101055611/101260997/543516/101256154/544126/101245612/543637/101250326/101250719/101249747/101263927/101268755/101267395/100134910/544226/101251942/101247563/100135703/101264405/101250960/101254331/543710/101250431/544100	XTH16/LOC101055573/LOC101251018/LOC101249633/LOC101245962/LOC101263696/LOC101263222/LOC104646631/LOC101055611/LOC101260997/sps/LOC101256154/dhbK/LOC101245612/LOC543637/LOC101250326/LOC101250719/LOC101249747/LOC101263927/LOC101268755/LOC101267395/LOC100134910/IPS/LOC101251942/LOC101247563/TPS1/LOC101264405/LOC101250960/LOC101254331/LOC543710/LOC101250431/tXET-B2	32	11	778213/101251018/101263222/101260997/544126/543637/101250326/101250719/100135703/101264405/101250431	21	101055573/101249633/101245962/101263696/104646631/101055611/543516/101256154/101245612/101249747/101263927/101268755/101267395/100134910/544226/101251942/101247563/101250960/101254331/543710/544100
BP	GO:0006396	RNA processing	43/2080	157/7330	0.639128457	1	101244935/101246947/101254858/101268710/101255162/101250978/101259365/101256945/101260312/101265475/101253879/101253172/101268418/101256146/101261490/101245591/101258685/101249048/101260770/101265314/101265655/101265460/101244314/101251776/101246008/101265329/101253090/101251838/101249197/101249952/101261023/101263702/3950477/101246113/101260085/101258352/101244110/101261833/101251959/101260050/1…	LOC101244935/LOC101246947/LOC101254858/LOC101268710/LOC101255162/LOC101250978/LOC101259365/LOC101256945/LOC101260312/LOC101265475/LOC101253879/LOC101253172/LOC101268418/LOC101256146/LOC101261490/LOC101245591/LOC101258685/LOC101249048/LOC101260770/LOC101265314/LOC101265655/DCL3/LOC101244314/LOC101251776/LOC101246008/LOC101265329/LOC101253090/LOC101251838/LOC101249197/LOC101249952/LOC101261023/LOC1…	43	33	101244935/101268710/101255162/101250978/101259365/101256945/101260312/101253879/101253172/101268418/101256146/101261490/101245591/101258685/101249048/101260770/101265314/101265655/101265460/101251776/101246008/101251838/101249197/101261023/101263702/101246113/101258352/101261833/101251959/101260050/101247976/101252549/101245927	10	101246947/101254858/101265475/101244314/101265329/101253090/101249952/3950477/101260085/101244110
BP	GO:0016071	mRNA metabolic process	14/2080	52/7330	0.643600033	1	101268710/101259365/101256945/101253172/101268418/101258685/101249048/101246008/101249197/101263702/3950477/101246113/101244110/101261833	LOC101268710/LOC101259365/LOC101256945/LOC101253172/LOC101268418/LOC101258685/LOC101249048/LOC101246008/LOC101249197/LOC101263702/matK/LOC101246113/LOC101244110/LOC101261833	14	12	101268710/101259365/101256945/101253172/101268418/101258685/101249048/101246008/101249197/101263702/101246113/101261833	2	3950477/101244110
BP	GO:0051130	positive regulation of cellular component organization	3/2080	11/7330	0.644144832	1	543667/101260916/543668	eIF-5A1/LOC101260916/eIF-5A2	3	2	543667/101260916	1	543668
BP	GO:0006664	glycolipid metabolic process	5/2080	19/7330	0.663462044	1	101246362/101263085/101244506/101252113/101254419	LOC101246362/LOC101263085/LOC101244506/LOC101252113/LOC101254419	5	3	101244506/101252113/101254419	2	101246362/101263085
BP	GO:0009247	glycolipid biosynthetic process	5/2080	19/7330	0.663462044	1	101246362/101263085/101244506/101252113/101254419	LOC101246362/LOC101263085/LOC101244506/LOC101252113/LOC101254419	5	3	101244506/101252113/101254419	2	101246362/101263085
BP	GO:0030258	lipid modification	5/2080	19/7330	0.663462044	1	101258756/101265227/101251056/101254658/544280	LOC101258756/LOC101265227/LOC101251056/LOC101254658/IMP1	5	2	101258756/101254658	3	101265227/101251056/544280
BP	GO:0046467	membrane lipid biosynthetic process	5/2080	19/7330	0.663462044	1	101246362/101263085/101244506/101252113/101254419	LOC101246362/LOC101263085/LOC101244506/LOC101252113/LOC101254419	5	3	101244506/101252113/101254419	2	101246362/101263085
BP	GO:1903509	liposaccharide metabolic process	5/2080	19/7330	0.663462044	1	101246362/101263085/101244506/101252113/101254419	LOC101246362/LOC101263085/LOC101244506/LOC101252113/LOC101254419	5	3	101244506/101252113/101254419	2	101246362/101263085
BP	GO:0045017	glycerolipid biosynthetic process	6/2080	23/7330	0.672646281	1	101263851/101251081/101246264/101252113/101254419/101264518	LOC101263851/LOC101251081/LOC101246264/LOC101252113/LOC101254419/LOC101264518	6	4	101251081/101246264/101252113/101254419	2	101263851/101264518
BP	GO:0006812	cation transport	60/2080	222/7330	0.698798469	1	3950425/101267322/101245180/101251695/101263714/3950472/101265888/101261206/101249986/101253342/100037509/101245502/101267332/101262352/3950387/101260803/101254882/3950391/3950464/101263695/101259996/101253123/109120519/101251418/101257650/101260003/101255999/101267631/101263124/101266884/101255394/101249084/104647562/543590/101259511/543771/101262648/101260479/101266262/101246249/101260780/10126…	atpA/LOC101267322/LOC101245180/HKT1%3B2/LOC101263714/atpF/LOC101265888/LOC101261206/LOC101249986/LOC101253342/LOC100037509/LOC101245502/LOC101267332/LOC101262352/atpB/LOC101260803/LOC101254882/atpE/atpI/LOC101263695/LOC101259996/LOC101253123/LOC109120519/LOC101251418/LOC101257650/LOC101260003/LOC101255999/LOC101267631/LOC101263124/LOC101266884/LOC101255394/LOC101249084/LOC104647562/AMT1-3/LOC1012…	60	21	101261206/100037509/101260803/101263695/101255999/101255394/543771/101260479/101260780/101245882/101257833/101260392/101263662/101244091/101249377/101260896/101265947/101244849/101247486/101254940/778208	39	3950425/101267322/101245180/101251695/101263714/3950472/101265888/101249986/101253342/101245502/101267332/101262352/3950387/101254882/3950391/3950464/101259996/101253123/109120519/101251418/101257650/101260003/101267631/101263124/101266884/101249084/104647562/543590/101259511/101262648/101266262/101246249/101262492/101259773/101247864/101261734/101261643/101246569/34678293
BP	GO:0032268	regulation of cellular protein metabolic process	4/2080	16/7330	0.70769623	1	543667/101243734/101245330/543668	eIF-5A1/LOC101243734/LOC101245330/eIF-5A2	4	2	543667/101245330	2	101243734/543668
BP	GO:0046474	glycerophospholipid biosynthetic process	4/2080	16/7330	0.70769623	1	101251081/101252113/101254419/101264518	LOC101251081/LOC101252113/LOC101254419/LOC101264518	4	3	101251081/101252113/101254419	1	101264518
BP	GO:0018193	peptidyl-amino acid modification	13/2080	51/7330	0.725721319	1	101249229/101257251/101250144/101258606/101252527/101264894/101251604/101253307/101245405/101245283/101255407/101263049/101267351	LOC101249229/LOC101257251/LOC101250144/LOC101258606/LOC101252527/LOC101264894/LOC101251604/LOC101253307/LOC101245405/LOC101245283/LOC101255407/LOC101263049/LOC101267351	13	10	101250144/101258606/101252527/101264894/101251604/101253307/101245405/101245283/101255407/101267351	3	101249229/101257251/101263049
BP	GO:0008033	tRNA processing	9/2080	36/7330	0.731910491	1	101260312/101261490/101265329/101253090/101249952/101261023/101260050/101252549/101245927	LOC101260312/LOC101261490/LOC101265329/LOC101253090/LOC101249952/LOC101261023/LOC101260050/LOC101252549/LOC101245927	9	6	101260312/101261490/101261023/101260050/101252549/101245927	3	101265329/101253090/101249952
BP	GO:0006928	movement of cell or subcellular component	15/2080	59/7330	0.738092694	1	101264563/101249021/101257270/101245606/101264334/101248812/101259831/101249485/101258682/101247098/101255832/101268614/101260217/101245362/101262090	LOC101264563/LOC101249021/LOC101257270/LOC101245606/LOC101264334/LOC101248812/LOC101259831/LOC101249485/LOC101258682/LOC101247098/LOC101255832/LOC101268614/LOC101260217/LOC101245362/LOC101262090	15	4	101248812/101259831/101268614/101262090	11	101264563/101249021/101257270/101245606/101264334/101249485/101258682/101247098/101255832/101260217/101245362
BP	GO:0007018	microtubule-based movement	15/2080	59/7330	0.738092694	1	101264563/101249021/101257270/101245606/101264334/101248812/101259831/101249485/101258682/101247098/101255832/101268614/101260217/101245362/101262090	LOC101264563/LOC101249021/LOC101257270/LOC101245606/LOC101264334/LOC101248812/LOC101259831/LOC101249485/LOC101258682/LOC101247098/LOC101255832/LOC101268614/LOC101260217/LOC101245362/LOC101262090	15	4	101248812/101259831/101268614/101262090	11	101264563/101249021/101257270/101245606/101264334/101249485/101258682/101247098/101255832/101260217/101245362
BP	GO:0007010	cytoskeleton organization	6/2080	25/7330	0.755076736	1	101267359/101263482/101264814/101259383/101263207/101260916	LOC101267359/LOC101263482/LOC101264814/LOC101259383/LOC101263207/LOC101260916	6	4	101263482/101264814/101263207/101260916	2	101267359/101259383
BP	GO:0019439	aromatic compound catabolic process	7/2080	29/7330	0.757273378	1	101254542/101263579/101258376/543605/101260755/101254338/101249833	LOC101254542/LOC101263579/LOC101258376/LOC543605/LOC101260755/LOC101254338/LOC101249833	7	6	101254542/101258376/543605/101260755/101254338/101249833	1	101263579
BP	GO:1902578	single-organism localization	67/2080	252/7330	0.760347981	1	101257470/3950425/3950472/101256192/101258706/101245102/101246374/101253342/101259096/101248461/101261991/101254554/101246771/3950387/101246241/101265294/101245518/101250048/101268113/101254882/3950391/3950464/101263423/101252275/101254816/101245940/101255265/101253448/101256556/101246702/109120519/101263124/101258125/101266307/101244623/101243629/101255394/101249084/101244327/101256188/101255252…	ST4.1/atpA/atpF/LOC101256192/LOC101258706/LOC101245102/LOC101246374/LOC101253342/LOC101259096/LOC101248461/LOC101261991/LOC101254554/LOC101246771/atpB/LOC101246241/LOC101265294/LOC101245518/LOC101250048/LOC101268113/LOC101254882/atpE/atpI/LOC101263423/LOC101252275/LOC101254816/LOC101245940/LOC101255265/LOC101253448/LOC101256556/SlALMT5/LOC109120519/LOC101263124/LOC101258125/LOC101266307/LOC101244…	67	27	101258706/101246374/101248461/101246771/101268113/101263423/101252275/101255265/101253448/101256556/101244623/101255394/101244327/101255252/101255302/101252958/101249680/101251790/101257833/101261940/101266022/101253855/101265947/101244849/101252298/101254773/101256521	40	101257470/3950425/3950472/101256192/101245102/101253342/101259096/101261991/101254554/3950387/101246241/101265294/101245518/101250048/101254882/3950391/3950464/101254816/101245940/101246702/109120519/101263124/101258125/101266307/101243629/101249084/101256188/101261785/101260207/101259869/101260696/101261607/101264062/101264595/101267799/101267235/101246569/101265145/101255283/34678293
BP	GO:0009056	catabolic process	50/2080	190/7330	0.76251111	1	101251136/101267358/544148/101253805/101263222/101254542/544149/101256147/101263579/101258376/101243907/101260503/101249787/101247340/101257775/101246723/101249452/543605/101250853/101256086/543945/544146/101253092/101250010/101243849/101260070/101265227/101251571/101260326/101257146/101263446/101246870/101266704/101262084/101260755/101253572/101254338/101267656/101268752/101263185/101249374/1012…	LOC101251136/LOC101267358/CHI9/LOC101253805/LOC101263222/LOC101254542/CHI3/LOC101256147/LOC101263579/LOC101258376/SlFBA6/LOC101260503/SlFBA2/LOC101247340/LOC101257775/LOC101246723/LOC101249452/LOC543605/SlFBA3/LOC101256086/GPI1/CHI14/LOC101253092/LOC101250010/LOC101243849/LOC101260070/LOC101265227/LOC101251571/LOC101260326/LOC101257146/LOC101263446/SlFBA1/LOC101266704/LOC101262084/LOC101260755/LO…	50	28	101267358/544148/101263222/101254542/544149/101258376/101246723/101249452/543605/544146/101250010/101243849/101251571/101266704/101260755/101253572/101254338/101267656/101268752/101263185/101249374/101249757/101263274/101245455/101244534/101264619/101250370/101249833	22	101251136/101253805/101256147/101263579/101243907/101260503/101249787/101247340/101257775/101250853/101256086/543945/101253092/101260070/101265227/101260326/101257146/101263446/101246870/101262084/101249294/101262594
BP	GO:0006818	hydrogen transport	15/2080	60/7330	0.763023512	1	3950425/3950472/101253342/3950387/101254882/3950391/3950464/109120519/101263124/101249084/101257833/101246569/101265947/101244849/34678293	atpA/atpF/LOC101253342/atpB/LOC101254882/atpE/atpI/LOC109120519/LOC101263124/LOC101249084/LOC101257833/LOC101246569/LOC101265947/LOC101244849/atp1	15	3	101257833/101265947/101244849	12	3950425/3950472/101253342/3950387/101254882/3950391/3950464/109120519/101263124/101249084/101246569/34678293
BP	GO:0015992	proton transport	15/2080	60/7330	0.763023512	1	3950425/3950472/101253342/3950387/101254882/3950391/3950464/109120519/101263124/101249084/101257833/101246569/101265947/101244849/34678293	atpA/atpF/LOC101253342/atpB/LOC101254882/atpE/atpI/LOC109120519/LOC101263124/LOC101249084/LOC101257833/LOC101246569/LOC101265947/LOC101244849/atp1	15	3	101257833/101265947/101244849	12	3950425/3950472/101253342/3950387/101254882/3950391/3950464/109120519/101263124/101249084/101246569/34678293
BP	GO:1901575	organic substance catabolic process	47/2080	180/7330	0.776804894	1	101251136/101267358/544148/101253805/101263222/101254542/544149/101256147/101263579/101258376/101243907/101260503/101249787/101247340/101257775/101246723/101249452/543605/101250853/101256086/543945/544146/101253092/101250010/101243849/101260070/101265227/101251571/101260326/101257146/101263446/101246870/101266704/101262084/101260755/101253572/101254338/101267656/101268752/101263185/101249374/1012…	LOC101251136/LOC101267358/CHI9/LOC101253805/LOC101263222/LOC101254542/CHI3/LOC101256147/LOC101263579/LOC101258376/SlFBA6/LOC101260503/SlFBA2/LOC101247340/LOC101257775/LOC101246723/LOC101249452/LOC543605/SlFBA3/LOC101256086/GPI1/CHI14/LOC101253092/LOC101250010/LOC101243849/LOC101260070/LOC101265227/LOC101251571/LOC101260326/LOC101257146/LOC101263446/SlFBA1/LOC101266704/LOC101262084/LOC101260755/LO…	47	25	101267358/544148/101263222/101254542/544149/101258376/101246723/101249452/543605/544146/101250010/101243849/101251571/101266704/101260755/101253572/101254338/101267656/101268752/101263185/101249374/101249757/101245455/101244534/101250370	22	101251136/101253805/101256147/101263579/101243907/101260503/101249787/101247340/101257775/101250853/101256086/543945/101253092/101260070/101265227/101260326/101257146/101263446/101246870/101262084/101249294/101262594
BP	GO:0034220	ion transmembrane transport	23/2080	91/7330	0.779543075	1	3950425/3950472/101253342/101246771/101245518/101254882/3950391/3950464/101253448/109120519/101251418/101263124/101243629/101255394/101249084/101249680/101257833/101253855/101267235/101265947/101244849/101247486/34678293	atpA/atpF/LOC101253342/LOC101246771/LOC101245518/LOC101254882/atpE/atpI/LOC101253448/LOC109120519/LOC101251418/LOC101263124/LOC101243629/LOC101255394/LOC101249084/LOC101249680/LOC101257833/LOC101253855/LOC101267235/LOC101265947/LOC101244849/LOC101247486/atp1	23	9	101246771/101253448/101255394/101249680/101257833/101253855/101265947/101244849/101247486	14	3950425/3950472/101253342/101245518/101254882/3950391/3950464/109120519/101251418/101263124/101243629/101249084/101267235/34678293
BP	GO:0009451	RNA modification	8/2080	34/7330	0.790815573	1	101260312/101265329/101259148/101261023/101244488/101262131/101260050/101246000	LOC101260312/LOC101265329/LOC101259148/LOC101261023/LOC101244488/LOC101262131/LOC101260050/LOC101246000	8	7	101260312/101259148/101261023/101244488/101262131/101260050/101246000	1	101265329
BP	GO:0009607	response to biotic stimulus	8/2080	34/7330	0.790815573	1	543758/101246381/101260272/101264919/104646731/778321/101266624/101262127	LOC543758/LOC101246381/LOC101260272/LOC101264919/LOC104646731/LOC778321/LOC101266624/LOC101262127	8	4	543758/101246381/101264919/778321	4	101260272/104646731/101266624/101262127
BP	GO:0006643	membrane lipid metabolic process	5/2080	22/7330	0.791922745	1	101246362/101263085/101244506/101252113/101254419	LOC101246362/LOC101263085/LOC101244506/LOC101252113/LOC101254419	5	3	101244506/101252113/101254419	2	101246362/101263085
BP	GO:0006461	protein complex assembly	9/2080	38/7330	0.792385041	1	101253003/543587/101261434/101254410/101254831/101254114/101263207/101252446/101260916	LOC101253003/PGcat/LOC101261434/LOC101254410/LOC101254831/LOC101254114/LOC101263207/LOC101252446/LOC101260916	9	5	101261434/101254831/101263207/101252446/101260916	4	101253003/543587/101254410/101254114
BP	GO:0070271	protein complex biogenesis	9/2080	38/7330	0.792385041	1	101253003/543587/101261434/101254410/101254831/101254114/101263207/101252446/101260916	LOC101253003/PGcat/LOC101261434/LOC101254410/LOC101254831/LOC101254114/LOC101263207/LOC101252446/LOC101260916	9	5	101261434/101254831/101263207/101252446/101260916	4	101253003/543587/101254410/101254114
BP	GO:0042221	response to chemical	41/2080	159/7330	0.793136826	1	101258706/544056/101245102/101259096/101248461/101261991/101254554/101250316/101265294/100736447/101252275/100750255/101255265/101248844/100736463/101258125/101266307/novel.182/101244327/101268293/101255252/100736509/100736511/101261785/101260207/101253080/101251790/101264595/101246226/100736445/101246270/101246196/101256828/101258390/101257321/101253994/778363/101259487/101252771/101268587/10125…	LOC101258706/TAS14/LOC101245102/LOC101259096/LOC101248461/LOC101261991/LOC101254554/LOC101250316/LOC101265294/LOC100736447/LOC101252275/ARF13/LOC101255265/LOC101248844/ARF19-1/LOC101258125/LOC101266307/-/LOC101244327/LOC101268293/LOC101255252/LOC100736509/ARF16/LOC101261785/LOC101260207/LOC101253080/LOC101251790/LOC101264595/LOC101246226/ARF9/LOC101246270/LOC101246196/LOC101256828/LOC101258390/LO…	41	20	101258706/544056/101248461/101250316/100736447/101252275/101255265/101248844/101244327/101268293/101255252/100736511/101251790/101246196/101256828/101258390/101257321/778363/101259487/101256521	21	101245102/101259096/101261991/101254554/101265294/100750255/100736463/101258125/101266307/novel.182/100736509/101261785/101260207/101253080/101264595/101246226/100736445/101246270/101253994/101252771/101268587
BP	GO:0044765	single-organism transport	64/2080	244/7330	0.795523575	1	101257470/3950425/3950472/101256192/101258706/101245102/101253342/101259096/101248461/101261991/101254554/101246771/3950387/101246241/101265294/101245518/101250048/101268113/101254882/3950391/3950464/101263423/101252275/101254816/101245940/101255265/101253448/101256556/101246702/109120519/101263124/101258125/101266307/101244623/101243629/101255394/101249084/101244327/101256188/101255252/101252958…	ST4.1/atpA/atpF/LOC101256192/LOC101258706/LOC101245102/LOC101253342/LOC101259096/LOC101248461/LOC101261991/LOC101254554/LOC101246771/atpB/LOC101246241/LOC101265294/LOC101245518/LOC101250048/LOC101268113/LOC101254882/atpE/atpI/LOC101263423/LOC101252275/LOC101254816/LOC101245940/LOC101255265/LOC101253448/LOC101256556/SlALMT5/LOC109120519/LOC101263124/LOC101258125/LOC101266307/LOC101244623/LOC101243…	64	24	101258706/101248461/101246771/101268113/101263423/101252275/101255265/101253448/101256556/101244623/101255394/101244327/101255252/101252958/101249680/101251790/101257833/101261940/101266022/101253855/101265947/101244849/101254773/101256521	40	101257470/3950425/3950472/101256192/101245102/101253342/101259096/101261991/101254554/3950387/101246241/101265294/101245518/101250048/101254882/3950391/3950464/101254816/101245940/101246702/109120519/101263124/101258125/101266307/101243629/101249084/101256188/101261785/101260207/101259869/101260696/101261607/101264062/101264595/101267799/101267235/101246569/101265145/101255283/34678293
BP	GO:0010629	negative regulation of gene expression	4/2080	18/7330	0.796379348	1	101261027/101256002/100134882/101268136	LOC101261027/LOC101256002/SGS3/LOC101268136	4	3	101256002/100134882/101268136	1	101261027
BP	GO:0007034	vacuolar transport	3/2080	14/7330	0.805507964	1	101268191/101260829/101247200	LOC101268191/LOC101260829/LOC101247200	3	1	101260829	2	101268191/101247200
BP	GO:0016567	protein ubiquitination	15/2080	62/7330	0.807938002	1	101268603/101261465/101243947/101267151/101249360/101266855/101262165/101256774/101250310/101245319/101261019/101259371/101259049/101250130/101251973	LOC101268603/LOC101261465/LOC101243947/LOC101267151/LOC101249360/LOC101266855/LOC101262165/LOC101256774/LOC101250310/LOC101245319/LOC101261019/LOC101259371/LOC101259049/LOC101250130/LOC101251973	15	1	101259049	14	101268603/101261465/101243947/101267151/101249360/101266855/101262165/101256774/101250310/101245319/101261019/101259371/101250130/101251973
BP	GO:0032446	protein modification by small protein conjugation	15/2080	62/7330	0.807938002	1	101268603/101261465/101243947/101267151/101249360/101266855/101262165/101256774/101250310/101245319/101261019/101259371/101259049/101250130/101251973	LOC101268603/LOC101261465/LOC101243947/LOC101267151/LOC101249360/LOC101266855/LOC101262165/LOC101256774/LOC101250310/LOC101245319/LOC101261019/LOC101259371/LOC101259049/LOC101250130/LOC101251973	15	1	101259049	14	101268603/101261465/101243947/101267151/101249360/101266855/101262165/101256774/101250310/101245319/101261019/101259371/101250130/101251973
BP	GO:0071554	cell wall organization or biogenesis	18/2080	74/7330	0.816866894	1	101251136/101267358/544148/544016/544149/101245535/101260795/101257682/101260527/101253146/101261415/101256086/544146/101267656/101244677/101246061/101252834/101267809	LOC101251136/LOC101267358/CHI9/PMEU1/CHI3/LOC101245535/LOC101260795/LOC101257682/LOC101260527/LOC101253146/LOC101261415/LOC101256086/CHI14/BCHP/LOC101244677/LOC101246061/LOC101252834/LOC101267809	18	9	101267358/544148/544016/544149/101245535/101261415/544146/101267656/101267809	9	101251136/101260795/101257682/101260527/101253146/101256086/101244677/101246061/101252834
BP	GO:0030243	cellulose metabolic process	7/2080	31/7330	0.819185667	1	101251018/101260997/101250719/101249747/101251942/101264405/101250431	LOC101251018/LOC101260997/LOC101250719/LOC101249747/LOC101251942/LOC101264405/LOC101250431	7	5	101251018/101260997/101250719/101264405/101250431	2	101249747/101251942
BP	GO:0030244	cellulose biosynthetic process	7/2080	31/7330	0.819185667	1	101251018/101260997/101250719/101249747/101251942/101264405/101250431	LOC101251018/LOC101260997/LOC101250719/LOC101249747/LOC101251942/LOC101264405/LOC101250431	7	5	101251018/101260997/101250719/101264405/101250431	2	101249747/101251942
BP	GO:0006631	fatty acid metabolic process	11/2080	47/7330	0.82053063	1	101263592/101266607/101258102/101257879/101252256/101265227/101246830/101259939/101266659/101268257/101252875	LOC101263592/LOC101266607/LOC101258102/LOC101257879/LOC101252256/LOC101265227/LOC101246830/LOC101259939/LOC101266659/LOC101268257/LOC101252875	11	7	101263592/101266607/101258102/101257879/101252256/101259939/101252875	4	101265227/101246830/101266659/101268257
BP	GO:0006952	defense response	12/2080	51/7330	0.822072196	1	778228/543758/101246381/101260272/101264919/101261346/104646731/101247055/778321/101266624/101252048/101262127	MLO1/LOC543758/LOC101246381/LOC101260272/LOC101264919/MLO2/LOC104646731/LOC101247055/LOC778321/LOC101266624/LOC101252048/LOC101262127	12	7	778228/543758/101246381/101264919/101261346/778321/101252048	5	101260272/104646731/101247055/101266624/101262127
BP	GO:0006979	response to oxidative stress	21/2080	86/7330	0.825728059	1	112940330/101267098/101246396/101253377/101246783/101253648/543806/112940333/101263901/101245610/112940337/101264583/101253636/101265511/101257790/778341/544261/101247048/101253684/544084/101257228	LOC112940330/GPXle-2/LOC101246396/LOC101253377/LOC101246783/LOC101253648/alpha-DOX2/LOC112940333/LOC101263901/LOC101245610/LOC112940337/LOC101264583/LOC101253636/LOC101265511/LOC101257790/APX6/LOC544261/LOC101247048/LOC101253684/CEVI-1/LOC101257228	21	11	101267098/101246396/101253377/101253648/543806/101265511/544261/101247048/101253684/544084/101257228	10	112940330/101246783/112940333/101263901/101245610/112940337/101264583/101253636/101257790/778341
BP	GO:0009892	negative regulation of metabolic process	4/2080	19/7330	0.831823962	1	101261027/101256002/100134882/101268136	LOC101261027/LOC101256002/SGS3/LOC101268136	4	3	101256002/100134882/101268136	1	101261027
BP	GO:0010605	negative regulation of macromolecule metabolic process	4/2080	19/7330	0.831823962	1	101261027/101256002/100134882/101268136	LOC101261027/LOC101256002/SGS3/LOC101268136	4	3	101256002/100134882/101268136	1	101261027
BP	GO:0009719	response to endogenous stimulus	21/2080	87/7330	0.841888505	1	101250316/100736447/100750255/101248844/100736463/novel.182/101268293/100736509/100736511/101253080/101246226/100736445/101246270/101246196/101256828/101258390/101257321/101253994/778363/101252771/101268587	LOC101250316/LOC100736447/ARF13/LOC101248844/ARF19-1/-/LOC101268293/LOC100736509/ARF16/LOC101253080/LOC101246226/ARF9/LOC101246270/LOC101246196/LOC101256828/LOC101258390/LOC101257321/LOC101253994/ARF3/LOC101252771/LOC101268587	21	10	101250316/100736447/101248844/101268293/100736511/101246196/101256828/101258390/101257321/778363	11	100750255/100736463/novel.182/100736509/101253080/101246226/100736445/101246270/101253994/101252771/101268587
BP	GO:0009725	response to hormone	21/2080	87/7330	0.841888505	1	101250316/100736447/100750255/101248844/100736463/novel.182/101268293/100736509/100736511/101253080/101246226/100736445/101246270/101246196/101256828/101258390/101257321/101253994/778363/101252771/101268587	LOC101250316/LOC100736447/ARF13/LOC101248844/ARF19-1/-/LOC101268293/LOC100736509/ARF16/LOC101253080/LOC101246226/ARF9/LOC101246270/LOC101246196/LOC101256828/LOC101258390/LOC101257321/LOC101253994/ARF3/LOC101252771/LOC101268587	21	10	101250316/100736447/101248844/101268293/100736511/101246196/101256828/101258390/101257321/778363	11	100750255/100736463/novel.182/100736509/101253080/101246226/100736445/101246270/101253994/101252771/101268587
BP	GO:0010033	response to organic substance	21/2080	87/7330	0.841888505	1	101250316/100736447/100750255/101248844/100736463/novel.182/101268293/100736509/100736511/101253080/101246226/100736445/101246270/101246196/101256828/101258390/101257321/101253994/778363/101252771/101268587	LOC101250316/LOC100736447/ARF13/LOC101248844/ARF19-1/-/LOC101268293/LOC100736509/ARF16/LOC101253080/LOC101246226/ARF9/LOC101246270/LOC101246196/LOC101256828/LOC101258390/LOC101257321/LOC101253994/ARF3/LOC101252771/LOC101268587	21	10	101250316/100736447/101248844/101268293/100736511/101246196/101256828/101258390/101257321/778363	11	100750255/100736463/novel.182/100736509/101253080/101246226/100736445/101246270/101253994/101252771/101268587
BP	GO:0046903	secretion	8/2080	36/7330	0.843162498	1	101256188/101252958/101259869/101260696/101261607/101265145/101255283/101254773	LOC101256188/LOC101252958/LOC101259869/LOC101260696/LOC101261607/LOC101265145/LOC101255283/LOC101254773	8	2	101252958/101254773	6	101256188/101259869/101260696/101261607/101265145/101255283
BP	GO:0000375	RNA splicing, via transesterification reactions	3/2080	15/7330	0.84341487	1	101256945/101246008/101261833	LOC101256945/LOC101246008/LOC101261833	3	3	101256945/101246008/101261833	0
BP	GO:0000377	RNA splicing, via transesterification reactions with bulged adenosine as nucleophile	3/2080	15/7330	0.84341487	1	101256945/101246008/101261833	LOC101256945/LOC101246008/LOC101261833	3	3	101256945/101246008/101261833	0
BP	GO:0000398	mRNA splicing, via spliceosome	3/2080	15/7330	0.84341487	1	101256945/101246008/101261833	LOC101256945/LOC101246008/LOC101261833	3	3	101256945/101246008/101261833	0
BP	GO:0006766	vitamin metabolic process	3/2080	15/7330	0.84341487	1	101264726/544238/101251867	THIC/ribA/LOC101251867	3	2	101264726/101251867	1	544238
BP	GO:0006767	water-soluble vitamin metabolic process	3/2080	15/7330	0.84341487	1	101264726/544238/101251867	THIC/ribA/LOC101251867	3	2	101264726/101251867	1	544238
BP	GO:0009110	vitamin biosynthetic process	3/2080	15/7330	0.84341487	1	101264726/544238/101251867	THIC/ribA/LOC101251867	3	2	101264726/101251867	1	544238
BP	GO:0042364	water-soluble vitamin biosynthetic process	3/2080	15/7330	0.84341487	1	101264726/544238/101251867	THIC/ribA/LOC101251867	3	2	101264726/101251867	1	544238
BP	GO:0042546	cell wall biogenesis	3/2080	15/7330	0.84341487	1	101260527/101253146/101252834	LOC101260527/LOC101253146/LOC101252834	3	0		3	101260527/101253146/101252834
BP	GO:0016579	protein deubiquitination	7/2080	32/7330	0.845147011	1	101263781/101250879/101257506/101246751/101250454/101264762/101255649	LOC101263781/LOC101250879/LOC101257506/LOC101246751/LOC101250454/LOC101264762/LOC101255649	7	5	101263781/101250879/101257506/101250454/101255649	2	101246751/101264762
BP	GO:0070646	protein modification by small protein removal	7/2080	32/7330	0.845147011	1	101263781/101250879/101257506/101246751/101250454/101264762/101255649	LOC101263781/LOC101250879/LOC101257506/LOC101246751/LOC101250454/LOC101264762/LOC101255649	7	5	101263781/101250879/101257506/101250454/101255649	2	101246751/101264762
BP	GO:1901361	organic cyclic compound catabolic process	6/2080	28/7330	0.848487742	1	101254542/101263579/101258376/543605/101260755/101254338	LOC101254542/LOC101263579/LOC101258376/LOC543605/LOC101260755/LOC101254338	6	5	101254542/101258376/543605/101260755/101254338	1	101263579
BP	GO:0042440	pigment metabolic process	2/2080	11/7330	0.863855499	1	101263579/101258376	LOC101263579/LOC101258376	2	1	101258376	1	101263579
BP	GO:0098655	cation transmembrane transport	16/2080	69/7330	0.864203174	1	3950425/3950472/101253342/101254882/3950391/3950464/109120519/101251418/101263124/101255394/101249084/101257833/101265947/101244849/101247486/34678293	atpA/atpF/LOC101253342/LOC101254882/atpE/atpI/LOC109120519/LOC101251418/LOC101263124/LOC101255394/LOC101249084/LOC101257833/LOC101265947/LOC101244849/LOC101247486/atp1	16	5	101255394/101257833/101265947/101244849/101247486	11	3950425/3950472/101253342/101254882/3950391/3950464/109120519/101251418/101263124/101249084/34678293
BP	GO:0098660	inorganic ion transmembrane transport	16/2080	69/7330	0.864203174	1	3950425/3950472/101253342/101254882/3950391/3950464/109120519/101251418/101263124/101255394/101249084/101257833/101265947/101244849/101247486/34678293	atpA/atpF/LOC101253342/LOC101254882/atpE/atpI/LOC109120519/LOC101251418/LOC101263124/LOC101255394/LOC101249084/LOC101257833/LOC101265947/LOC101244849/LOC101247486/atp1	16	5	101255394/101257833/101265947/101244849/101247486	11	3950425/3950472/101253342/101254882/3950391/3950464/109120519/101251418/101263124/101249084/34678293
BP	GO:0098662	inorganic cation transmembrane transport	16/2080	69/7330	0.864203174	1	3950425/3950472/101253342/101254882/3950391/3950464/109120519/101251418/101263124/101255394/101249084/101257833/101265947/101244849/101247486/34678293	atpA/atpF/LOC101253342/LOC101254882/atpE/atpI/LOC109120519/LOC101251418/LOC101263124/LOC101255394/LOC101249084/LOC101257833/LOC101265947/LOC101244849/LOC101247486/atp1	16	5	101255394/101257833/101265947/101244849/101247486	11	3950425/3950472/101253342/101254882/3950391/3950464/109120519/101251418/101263124/101249084/34678293
BP	GO:0006457	protein folding	18/2080	77/7330	0.866580838	1	101249229/101257251/101250144/101248484/101249164/101264842/101254831/101262304/101246758/101265546/101251604/101253307/101249325/101245283/101246562/101255407/101263049/543643	LOC101249229/LOC101257251/LOC101250144/LOC101248484/LOC101249164/LOC101264842/LOC101254831/LOC101262304/LOC101246758/LOC101265546/LOC101251604/LOC101253307/LOC101249325/LOC101245283/LOC101246562/LOC101255407/LOC101263049/Cpn21	18	9	101250144/101248484/101264842/101254831/101262304/101251604/101253307/101245283/101255407	9	101249229/101257251/101249164/101246758/101265546/101249325/101246562/101263049/543643
BP	GO:0006414	translational elongation	3/2080	16/7330	0.874734556	1	543667/101245558/543668	eIF-5A1/LOC101245558/eIF-5A2	3	1	543667	2	101245558/543668
BP	GO:0015074	DNA integration	3/2080	16/7330	0.874734556	1	104647858/novel.73/novel.409	LOC104647858/-/-	3	0		3	104647858/novel.73/novel.409
BP	GO:0050790	regulation of catalytic activity	3/2080	16/7330	0.874734556	1	101251744/101243734/101245330	LOC101251744/LOC101243734/LOC101245330	3	2	101251744/101245330	1	101243734
BP	GO:0034660	ncRNA metabolic process	25/2080	105/7330	0.877102551	1	101244935/101246947/101255162/101243628/101268375/101246271/101260312/101253879/101249471/101261490/101249760/101245591/101260770/101251776/101265329/101253090/101249952/101251146/101261023/101258352/101260937/101260050/101252549/101244069/101245927	LOC101244935/LOC101246947/LOC101255162/LOC101243628/LOC101268375/LOC101246271/LOC101260312/LOC101253879/LOC101249471/LOC101261490/LOC101249760/LOC101245591/LOC101260770/LOC101251776/LOC101265329/LOC101253090/LOC101249952/LOC101251146/LOC101261023/LOC101258352/LOC101260937/LOC101260050/LOC101252549/LOC101244069/LOC101245927	25	16	101244935/101255162/101268375/101246271/101260312/101253879/101261490/101245591/101260770/101251776/101251146/101261023/101258352/101260050/101252549/101245927	9	101246947/101243628/101249471/101249760/101265329/101253090/101249952/101260937/101244069
BP	GO:0008610	lipid biosynthetic process	29/2080	121/7330	0.88363101	1	104649012/101246362/544220/100134904/101258266/101263085/101263851/101251081/543704/544297/101246264/778310/101255486/101251053/101246365/101244506/101268755/544226/101257308/101251368/101252113/101254419/101266659/101268257/101266981/101252875/101267934/101268663/101264518	LOC104649012/LOC101246362/dxs/HMGS/LOC101258266/LOC101263085/LOC101263851/LOC101251081/HDS/CrtR-b2/LOC101246264/GGPS1/LOC101255486/dxs2/LOC101246365/LOC101244506/LOC101268755/IPS/LOC101257308/LOC101251368/LOC101252113/LOC101254419/LOC101266659/LOC101268257/LOC101266981/LOC101252875/LOC101267934/LOC101268663/LOC101264518	29	13	100134904/101251081/101246264/778310/101246365/101244506/101257308/101251368/101252113/101254419/101252875/101267934/101268663	16	104649012/101246362/544220/101258266/101263085/101263851/543704/544297/101255486/101251053/101268755/544226/101266659/101268257/101266981/101264518
BP	GO:0070647	protein modification by small protein conjugation or removal	22/2080	94/7330	0.88482468	1	101268603/101261465/101243947/101267151/101249360/101266855/101263781/101262165/101256774/101250310/101250879/101245319/101257506/101261019/101246751/101259371/101259049/101250454/101250130/101264762/101255649/101251973	LOC101268603/LOC101261465/LOC101243947/LOC101267151/LOC101249360/LOC101266855/LOC101263781/LOC101262165/LOC101256774/LOC101250310/LOC101250879/LOC101245319/LOC101257506/LOC101261019/LOC101246751/LOC101259371/LOC101259049/LOC101250454/LOC101250130/LOC101264762/LOC101255649/LOC101251973	22	6	101263781/101250879/101257506/101259049/101250454/101255649	16	101268603/101261465/101243947/101267151/101249360/101266855/101262165/101256774/101250310/101245319/101261019/101246751/101259371/101250130/101264762/101251973
BP	GO:0001522	pseudouridine synthesis	4/2080	21/7330	0.887350184	1	101259148/101244488/101262131/101246000	LOC101259148/LOC101244488/LOC101262131/LOC101246000	4	4	101259148/101244488/101262131/101246000	0
BP	GO:0008380	RNA splicing	4/2080	21/7330	0.887350184	1	101256945/101265655/101246008/101261833	LOC101256945/LOC101265655/LOC101246008/LOC101261833	4	4	101256945/101265655/101246008/101261833	0
BP	GO:0033013	tetrapyrrole metabolic process	4/2080	21/7330	0.887350184	1	101266935/101252440/101263579/101258376	LOC101266935/LOC101252440/LOC101263579/LOC101258376	4	1	101258376	3	101266935/101252440/101263579
BP	GO:0043623	cellular protein complex assembly	6/2080	30/7330	0.892867446	1	101253003/543587/101261434/101254831/101263207/101260916	LOC101253003/PGcat/LOC101261434/LOC101254831/LOC101263207/LOC101260916	6	4	101261434/101254831/101263207/101260916	2	101253003/543587
BP	GO:0007017	microtubule-based process	17/2080	75/7330	0.892987003	1	101264563/101249021/101257270/101245606/101264334/101248812/101244463/101259831/101249485/101258682/101247098/101255832/101263207/101268614/101260217/101245362/101262090	LOC101264563/LOC101249021/LOC101257270/LOC101245606/LOC101264334/LOC101248812/LOC101244463/LOC101259831/LOC101249485/LOC101258682/LOC101247098/LOC101255832/LOC101263207/LOC101268614/LOC101260217/LOC101245362/LOC101262090	17	6	101248812/101244463/101259831/101263207/101268614/101262090	11	101264563/101249021/101257270/101245606/101264334/101249485/101258682/101247098/101255832/101260217/101245362
BP	GO:0071822	protein complex subunit organization	11/2080	51/7330	0.894873224	1	101253003/543667/543587/101261434/101254410/101254831/101254114/101263207/101252446/101260916/543668	LOC101253003/eIF-5A1/PGcat/LOC101261434/LOC101254410/LOC101254831/LOC101254114/LOC101263207/LOC101252446/LOC101260916/eIF-5A2	11	6	543667/101261434/101254831/101263207/101252446/101260916	5	101253003/543587/101254410/101254114/543668
BP	GO:0007264	small GTPase mediated signal transduction	2/2080	12/7330	0.895321645	1	101261051/101259410	LOC101261051/LOC101259410	2	2	101261051/101259410	0
BP	GO:0006333	chromatin assembly or disassembly	5/2080	26/7330	0.899477472	1	101261899/544142/101260139/101264476/101254449	LOC101261899/LOC544142/LOC101260139/LOC101264476/LOC101254449	5	5	101261899/544142/101260139/101264476/101254449	0
BP	GO:0015672	monovalent inorganic cation transport	19/2080	84/7330	0.905413405	1	3950425/3950472/101265888/101253342/101245502/3950387/101254882/3950391/3950464/109120519/101263124/101255394/101249084/101257833/101263662/101246569/101265947/101244849/34678293	atpA/atpF/LOC101265888/LOC101253342/LOC101245502/atpB/LOC101254882/atpE/atpI/LOC109120519/LOC101263124/LOC101255394/LOC101249084/LOC101257833/LOC101263662/LOC101246569/LOC101265947/LOC101244849/atp1	19	5	101255394/101257833/101263662/101265947/101244849	14	3950425/3950472/101265888/101253342/101245502/3950387/101254882/3950391/3950464/109120519/101263124/101249084/101246569/34678293
BP	GO:0043414	macromolecule methylation	4/2080	22/7330	0.908556282	1	101258606/101255147/101261023/101267351	LOC101258606/LOC101255147/LOC101261023/LOC101267351	4	4	101258606/101255147/101261023/101267351	0
BP	GO:0000271	polysaccharide biosynthetic process	8/2080	40/7330	0.916408904	1	101251018/101260997/101250719/101249747/101251942/101264405/101254331/101250431	LOC101251018/LOC101260997/LOC101250719/LOC101249747/LOC101251942/LOC101264405/LOC101254331/LOC101250431	8	5	101251018/101260997/101250719/101264405/101250431	3	101249747/101251942/101254331
BP	GO:0009250	glucan biosynthetic process	8/2080	40/7330	0.916408904	1	101251018/101260997/101250719/101249747/101251942/101264405/101254331/101250431	LOC101251018/LOC101260997/LOC101250719/LOC101249747/LOC101251942/LOC101264405/LOC101254331/LOC101250431	8	5	101251018/101260997/101250719/101264405/101250431	3	101249747/101251942/101254331
BP	GO:0033692	cellular polysaccharide biosynthetic process	8/2080	40/7330	0.916408904	1	101251018/101260997/101250719/101249747/101251942/101264405/101254331/101250431	LOC101251018/LOC101260997/LOC101250719/LOC101249747/LOC101251942/LOC101264405/LOC101254331/LOC101250431	8	5	101251018/101260997/101250719/101264405/101250431	3	101249747/101251942/101254331
BP	GO:0051273	beta-glucan metabolic process	8/2080	40/7330	0.916408904	1	101251018/101260997/101250719/101249747/101251942/101264405/101254331/101250431	LOC101251018/LOC101260997/LOC101250719/LOC101249747/LOC101251942/LOC101264405/LOC101254331/LOC101250431	8	5	101251018/101260997/101250719/101264405/101250431	3	101249747/101251942/101254331
BP	GO:0051274	beta-glucan biosynthetic process	8/2080	40/7330	0.916408904	1	101251018/101260997/101250719/101249747/101251942/101264405/101254331/101250431	LOC101251018/LOC101260997/LOC101250719/LOC101249747/LOC101251942/LOC101264405/LOC101254331/LOC101250431	8	5	101251018/101260997/101250719/101264405/101250431	3	101249747/101251942/101254331
BP	GO:0046700	heterocycle catabolic process	5/2080	27/7330	0.917270594	1	101254542/101263579/101258376/101260755/101254338	LOC101254542/LOC101263579/LOC101258376/LOC101260755/LOC101254338	5	4	101254542/101258376/101260755/101254338	1	101263579
BP	GO:0006415	translational termination	2/2080	13/7330	0.919901029	1	543667/543668	eIF-5A1/eIF-5A2	2	1	543667	1	543668
BP	GO:0006497	protein lipidation	2/2080	13/7330	0.919901029	1	101252113/101254419	LOC101252113/LOC101254419	2	2	101252113/101254419	0
BP	GO:0006505	GPI anchor metabolic process	2/2080	13/7330	0.919901029	1	101252113/101254419	LOC101252113/LOC101254419	2	2	101252113/101254419	0
BP	GO:0006506	GPI anchor biosynthetic process	2/2080	13/7330	0.919901029	1	101252113/101254419	LOC101252113/LOC101254419	2	2	101252113/101254419	0
BP	GO:0006661	phosphatidylinositol biosynthetic process	2/2080	13/7330	0.919901029	1	101252113/101254419	LOC101252113/LOC101254419	2	2	101252113/101254419	0
BP	GO:0006778	porphyrin-containing compound metabolic process	2/2080	13/7330	0.919901029	1	101263579/101258376	LOC101263579/LOC101258376	2	1	101258376	1	101263579
BP	GO:0009966	regulation of signal transduction	2/2080	13/7330	0.919901029	1	101243734/101245330	LOC101243734/LOC101245330	2	1	101245330	1	101243734
BP	GO:0010646	regulation of cell communication	2/2080	13/7330	0.919901029	1	101243734/101245330	LOC101243734/LOC101245330	2	1	101245330	1	101243734
BP	GO:0023051	regulation of signaling	2/2080	13/7330	0.919901029	1	101243734/101245330	LOC101243734/LOC101245330	2	1	101245330	1	101243734
BP	GO:0042157	lipoprotein metabolic process	2/2080	13/7330	0.919901029	1	101252113/101254419	LOC101252113/LOC101254419	2	2	101252113/101254419	0
BP	GO:0042158	lipoprotein biosynthetic process	2/2080	13/7330	0.919901029	1	101252113/101254419	LOC101252113/LOC101254419	2	2	101252113/101254419	0
BP	GO:0051258	protein polymerization	2/2080	13/7330	0.919901029	1	101263207/101260916	LOC101263207/LOC101260916	2	2	101263207/101260916	0
BP	GO:0097435	supramolecular fiber organization	2/2080	13/7330	0.919901029	1	101263207/101260916	LOC101263207/LOC101260916	2	2	101263207/101260916	0
BP	GO:0006508	proteolysis	84/2080	334/7330	0.920677281	1	101254322/101252505/101251744/101252948/101254622/543614/101255456/101255215/101255301/108511949/778274/101266679/101258107/101267880/101262410/101256614/101263480/543727/101244564/101266739/101257301/101260503/101265306/101263781/101260592/544144/108348021/101249528/101260125/101256415/101244869/101247980/101246723/101250879/101249452/101263215/101251598/101257506/101259262/101266126/101246394/1…	LOC101254322/Cyp-3/LOC101251744/LOC101252948/p69c/SlCYP1/LOC101255456/LOC101255215/LOC101255301/LOC108511949/SlVPE5/LOC101266679/LOC101258107/LOC101267880/LOC101262410/LOC101256614/LOC101263480/sbt4a/LOC101244564/LOC101266739/LOC101257301/LOC101260503/LOC101265306/LOC101263781/LOC101260592/LOC544144/sbt4c/LOC101249528/SlMMP2/LOC101256415/LOC101244869/LOC101247980/LOC101246723/LOC101250879/LOC1012…	84	46	101252505/101251744/543614/101255301/778274/543727/101244564/101257301/101263781/544144/108348021/101249528/101244869/101247980/101246723/101250879/101249452/101257506/101259262/101246394/101260044/101258189/101251571/101263441/101254525/101246103/101265322/101244702/101249586/101252078/101258623/101267841/101250454/101249374/101263597/101249757/101251103/544277/101263173/101244555/101255649/1012…	38	101254322/101252948/101254622/101255456/101255215/108511949/101266679/101258107/101267880/101262410/101256614/101263480/101266739/101260503/101265306/101260592/101260125/101256415/101263215/101251598/101266126/101246751/101258820/109120837/101263003/101252055/101251470/101257146/101263446/100037730/104647190/101244074/101249996/101262084/101249423/101250549/101264762/101249294
BP	GO:0051128	regulation of cellular component organization	3/2080	18/7330	0.921160773	1	543667/101260916/543668	eIF-5A1/LOC101260916/eIF-5A2	3	2	543667/101260916	1	543668
BP	GO:0065009	regulation of molecular function	3/2080	18/7330	0.921160773	1	101251744/101243734/101245330	LOC101251744/LOC101243734/LOC101245330	3	2	101251744/101245330	1	101243734
BP	GO:0072657	protein localization to membrane	3/2080	18/7330	0.921160773	1	101252687/101256829/101257139	LOC101252687/LOC101256829/LOC101257139	3	2	101252687/101256829	1	101257139
BP	GO:0090150	establishment of protein localization to membrane	3/2080	18/7330	0.921160773	1	101252687/101256829/101257139	LOC101252687/LOC101256829/LOC101257139	3	2	101252687/101256829	1	101257139
BP	GO:0044248	cellular catabolic process	31/2080	133/7330	0.922292529	1	101251136/101267358/544148/101263222/101254542/544149/101263579/101258376/101260503/101246723/101249452/543605/101256086/544146/101260070/101265227/101251571/101257146/101263446/101262084/101260755/101254338/101267656/101263185/101249374/101249757/101249294/101263274/101264619/101250370/101249833	LOC101251136/LOC101267358/CHI9/LOC101263222/LOC101254542/CHI3/LOC101263579/LOC101258376/LOC101260503/LOC101246723/LOC101249452/LOC543605/LOC101256086/CHI14/LOC101260070/LOC101265227/LOC101251571/LOC101257146/LOC101263446/LOC101262084/LOC101260755/LOC101254338/BCHP/LOC101263185/LOC101249374/LOC101249757/LOC101249294/LOC101263274/LOC101264619/LOC101250370/LOC101249833	31	21	101267358/544148/101263222/101254542/544149/101258376/101246723/101249452/543605/544146/101251571/101260755/101254338/101267656/101263185/101249374/101249757/101263274/101264619/101250370/101249833	10	101251136/101263579/101260503/101256086/101260070/101265227/101257146/101263446/101262084/101249294
BP	GO:0071103	DNA conformation change	6/2080	32/7330	0.925644318	1	101250576/101251225/101261899/544142/101260139/101261043	LOC101250576/LOC101251225/LOC101261899/LOC544142/LOC101260139/LOC101261043	6	5	101250576/101251225/101261899/544142/101260139	1	101261043
BP	GO:0009733	response to auxin	14/2080	66/7330	0.92775465	1	101250316/101248844/novel.182/101268293/101253080/101246226/101246270/101246196/101256828/101258390/101257321/101253994/101252771/101268587	LOC101250316/LOC101248844/-/LOC101268293/LOC101253080/LOC101246226/LOC101246270/LOC101246196/LOC101256828/LOC101258390/LOC101257321/LOC101253994/LOC101252771/LOC101268587	14	7	101250316/101248844/101268293/101246196/101256828/101258390/101257321	7	novel.182/101253080/101246226/101246270/101253994/101252771/101268587
BP	GO:0006418	tRNA aminoacylation for protein translation	8/2080	41/7330	0.929293834	1	101243628/101268375/101246271/101249471/101249760/101251146/101260937/101244069	LOC101243628/LOC101268375/LOC101246271/LOC101249471/LOC101249760/LOC101251146/LOC101260937/LOC101244069	8	3	101268375/101246271/101251146	5	101243628/101249471/101249760/101260937/101244069
BP	GO:0033365	protein localization to organelle	5/2080	28/7330	0.932223388	1	101246374/101256829/101255302/101261940/101252298	LOC101246374/LOC101256829/LOC101255302/LOC101261940/LOC101252298	5	5	101246374/101256829/101255302/101261940/101252298	0
BP	GO:0044270	cellular nitrogen compound catabolic process	5/2080	28/7330	0.932223388	1	101254542/101263579/101258376/101260755/101254338	LOC101254542/LOC101263579/LOC101258376/LOC101260755/LOC101254338	5	4	101254542/101258376/101260755/101254338	1	101263579
BP	GO:0070972	protein localization to endoplasmic reticulum	3/2080	19/7330	0.937911425	1	101246374/101255302/101252298	LOC101246374/LOC101255302/LOC101252298	3	3	101246374/101255302/101252298	0
BP	GO:0006887	exocytosis	6/2080	33/7330	0.938448981	1	101256188/101252958/101260696/101261607/101255283/101254773	LOC101256188/LOC101252958/LOC101260696/LOC101261607/LOC101255283/LOC101254773	6	2	101252958/101254773	4	101256188/101260696/101261607/101255283
BP	GO:0032940	secretion by cell	6/2080	33/7330	0.938448981	1	101256188/101252958/101260696/101261607/101255283/101254773	LOC101256188/LOC101252958/LOC101260696/LOC101261607/LOC101255283/LOC101254773	6	2	101252958/101254773	4	101256188/101260696/101261607/101255283
BP	GO:0009611	response to wounding	2/2080	14/7330	0.938966539	1	101246961/101266868	LOC101246961/LOC101266868	2	2	101246961/101266868	0
BP	GO:0009832	plant-type cell wall biogenesis	2/2080	14/7330	0.938966539	1	101253146/101252834	LOC101253146/LOC101252834	2	0		2	101253146/101252834
BP	GO:0010215	cellulose microfibril organization	2/2080	14/7330	0.938966539	1	101253146/101252834	LOC101253146/LOC101252834	2	0		2	101253146/101252834
BP	GO:0016049	cell growth	2/2080	14/7330	0.938966539	1	101253146/101252834	LOC101253146/LOC101252834	2	0		2	101253146/101252834
BP	GO:0016571	histone methylation	2/2080	14/7330	0.938966539	1	101258606/101267351	LOC101258606/LOC101267351	2	2	101258606/101267351	0
BP	GO:0018022	peptidyl-lysine methylation	2/2080	14/7330	0.938966539	1	101258606/101267351	LOC101258606/LOC101267351	2	2	101258606/101267351	0
BP	GO:0030198	extracellular matrix organization	2/2080	14/7330	0.938966539	1	101253146/101252834	LOC101253146/LOC101252834	2	0		2	101253146/101252834
BP	GO:0034968	histone lysine methylation	2/2080	14/7330	0.938966539	1	101258606/101267351	LOC101258606/LOC101267351	2	2	101258606/101267351	0
BP	GO:0040007	growth	2/2080	14/7330	0.938966539	1	101253146/101252834	LOC101253146/LOC101252834	2	0		2	101253146/101252834
BP	GO:0043062	extracellular structure organization	2/2080	14/7330	0.938966539	1	101253146/101252834	LOC101253146/LOC101252834	2	0		2	101253146/101252834
BP	GO:0070726	cell wall assembly	2/2080	14/7330	0.938966539	1	101253146/101252834	LOC101253146/LOC101252834	2	0		2	101253146/101252834
BP	GO:0071668	plant-type cell wall assembly	2/2080	14/7330	0.938966539	1	101253146/101252834	LOC101253146/LOC101252834	2	0		2	101253146/101252834
BP	GO:0006259	DNA metabolic process	37/2080	159/7330	0.93964417	1	101243646/112941390/101261637/101243636/101258812/101260670/104647858/101259421/101256302/101249452/101250576/101055576/101250399/101244828/101251225/101264867/101255147/101254779/101260755/101264324/novel.73/101260396/101246304/101264020/101268250/101247031/101253967/101247758/100125910/101262147/101266429/novel.409/101255630/101264268/101266297/101261043/101258844	LOC101243646/LOC112941390/LOC101261637/LOC101243636/LOC101258812/LOC101260670/LOC104647858/LOC101259421/LOC101256302/LOC101249452/LOC101250576/DNApolalpha/LOC101250399/LOC101244828/LOC101251225/LOC101264867/LOC101255147/LOC101254779/LOC101260755/LOC101264324/-/LOC101260396/LOC101246304/LOC101264020/LOC101268250/LOC101247031/LOC101253967/LOC101247758/MLH1/LOC101262147/LOC101266429/-/LOC101255630/L…	37	19	101261637/101260670/101259421/101249452/101250576/101251225/101255147/101260755/101246304/101264020/101247031/101253967/101247758/100125910/101262147/101266429/101255630/101264268/101258844	18	101243646/112941390/101243636/101258812/104647858/101256302/101055576/101250399/101244828/101264867/101254779/101264324/novel.73/101260396/101268250/novel.409/101266297/101261043
BP	GO:0042545	cell wall modification	8/2080	42/7330	0.940414733	1	544016/101245535/101260795/101257682/101261415/101244677/101246061/101267809	PMEU1/LOC101245535/LOC101260795/LOC101257682/LOC101261415/LOC101244677/LOC101246061/LOC101267809	8	4	544016/101245535/101261415/101267809	4	101260795/101257682/101244677/101246061
BP	GO:0006413	translational initiation	4/2080	24/7330	0.940607943	1	101262469/101267073/101261276/101256449	LOC101262469/LOC101267073/eIF4E2/LOC101256449	4	4	101262469/101267073/101261276/101256449	0
BP	GO:0051188	cofactor biosynthetic process	9/2080	47/7330	0.946741786	1	101266835/101265812/101263635/101246910/101247025/544155/101245012/101247026/778322	LOC101266835/LOC101265812/LOC101263635/LOC101246910/LOC101247025/SAM1/LOC101245012/LOC101247026/LOC778322	9	3	101247025/544155/778322	6	101266835/101265812/101263635/101246910/101245012/101247026
BP	GO:0006399	tRNA metabolic process	17/2080	81/7330	0.949598949	1	101243628/101268375/101246271/101260312/101249471/101261490/101249760/101265329/101253090/101249952/101251146/101261023/101260937/101260050/101252549/101244069/101245927	LOC101243628/LOC101268375/LOC101246271/LOC101260312/LOC101249471/LOC101261490/LOC101249760/LOC101265329/LOC101253090/LOC101249952/LOC101251146/LOC101261023/LOC101260937/LOC101260050/LOC101252549/LOC101244069/LOC101245927	17	9	101268375/101246271/101260312/101261490/101251146/101261023/101260050/101252549/101245927	8	101243628/101249471/101249760/101265329/101253090/101249952/101260937/101244069
BP	GO:0018205	peptidyl-lysine modification	3/2080	20/7330	0.951314157	1	101258606/101252527/101267351	LOC101258606/LOC101252527/LOC101267351	3	3	101258606/101252527/101267351	0
BP	GO:0048583	regulation of response to stimulus	2/2080	15/7330	0.953666796	1	101243734/101245330	LOC101243734/LOC101245330	2	1	101245330	1	101243734
BP	GO:0009057	macromolecule catabolic process	22/2080	104/7330	0.963558368	1	101251136/101267358/544148/544149/101260503/101247340/101246723/101249452/101256086/544146/101251571/101260326/101257146/101263446/101262084/101260755/101267656/101249374/101249757/101249294/101244534/101250370	LOC101251136/LOC101267358/CHI9/CHI3/LOC101260503/LOC101247340/LOC101246723/LOC101249452/LOC101256086/CHI14/LOC101251571/LOC101260326/LOC101257146/LOC101263446/LOC101262084/LOC101260755/BCHP/LOC101249374/LOC101249757/LOC101249294/LOC101244534/LOC101250370	22	13	101267358/544148/544149/101246723/101249452/544146/101251571/101260755/101267656/101249374/101249757/101244534/101250370	9	101251136/101260503/101247340/101256086/101260326/101257146/101263446/101262084/101249294
BP	GO:0000278	mitotic cell cycle	1/2080	10/7330	0.964559824	1	101249829	LOC101249829	1	0		1	101249829
BP	GO:0000280	nuclear division	1/2080	10/7330	0.964559824	1	101249829	LOC101249829	1	0		1	101249829
BP	GO:0006904	vesicle docking involved in exocytosis	1/2080	10/7330	0.964559824	1	101252958	LOC101252958	1	1	101252958	0
BP	GO:0045786	negative regulation of cell cycle	1/2080	10/7330	0.964559824	1	101263800	krp3	1	1	101263800	0
BP	GO:0006479	protein methylation	2/2080	16/7330	0.964942831	1	101258606/101267351	LOC101258606/LOC101267351	2	2	101258606/101267351	0
BP	GO:0008213	protein alkylation	2/2080	16/7330	0.964942831	1	101258606/101267351	LOC101258606/LOC101267351	2	2	101258606/101267351	0
BP	GO:0033014	tetrapyrrole biosynthetic process	2/2080	16/7330	0.964942831	1	101266935/101252440	LOC101266935/LOC101252440	2	0		2	101266935/101252440
BP	GO:0043241	protein complex disassembly	2/2080	16/7330	0.964942831	1	543667/543668	eIF-5A1/eIF-5A2	2	1	543667	1	543668
BP	GO:0043624	cellular protein complex disassembly	2/2080	16/7330	0.964942831	1	543667/543668	eIF-5A1/eIF-5A2	2	1	543667	1	543668
BP	GO:0048523	negative regulation of cellular process	2/2080	16/7330	0.964942831	1	101261027/101263800	LOC101261027/krp3	2	1	101263800	1	101261027
BP	GO:0043038	amino acid activation	8/2080	45/7330	0.965078039	1	101243628/101268375/101246271/101249471/101249760/101251146/101260937/101244069	LOC101243628/LOC101268375/LOC101246271/LOC101249471/LOC101249760/LOC101251146/LOC101260937/LOC101244069	8	3	101268375/101246271/101251146	5	101243628/101249471/101249760/101260937/101244069
BP	GO:0043039	tRNA aminoacylation	8/2080	45/7330	0.965078039	1	101243628/101268375/101246271/101249471/101249760/101251146/101260937/101244069	LOC101243628/LOC101268375/LOC101246271/LOC101249471/LOC101249760/LOC101251146/LOC101260937/LOC101244069	8	3	101268375/101246271/101251146	5	101243628/101249471/101249760/101260937/101244069
BP	GO:0016569	covalent chromatin modification	3/2080	22/7330	0.970409325	1	101258606/101252527/101267351	LOC101258606/LOC101252527/LOC101267351	3	3	101258606/101252527/101267351	0
BP	GO:0016570	histone modification	3/2080	22/7330	0.970409325	1	101258606/101252527/101267351	LOC101258606/LOC101252527/LOC101267351	3	3	101258606/101252527/101267351	0
BP	GO:1902589	single-organism organelle organization	3/2080	22/7330	0.970409325	1	101263207/101249829/101260916	LOC101263207/LOC101249829/LOC101260916	3	2	101263207/101260916	1	101249829
BP	GO:0048519	negative regulation of biological process	5/2080	32/7330	0.970679706	1	101261027/101256002/100134882/101263800/101268136	LOC101261027/LOC101256002/SGS3/krp3/LOC101268136	5	4	101256002/100134882/101263800/101268136	1	101261027
BP	GO:0030163	protein catabolic process	13/2080	68/7330	0.970925804	1	101260503/101246723/101249452/101251571/101260326/101257146/101263446/101262084/101249374/101249757/101249294/101244534/101250370	LOC101260503/LOC101246723/LOC101249452/LOC101251571/LOC101260326/LOC101257146/LOC101263446/LOC101262084/LOC101249374/LOC101249757/LOC101249294/LOC101244534/LOC101250370	13	7	101246723/101249452/101251571/101249374/101249757/101244534/101250370	6	101260503/101260326/101257146/101263446/101262084/101249294
BP	GO:0065003	macromolecular complex assembly	13/2080	68/7330	0.970925804	1	101253003/543587/101261434/101254410/101255078/101254831/101254114/101263207/101261899/544142/101260139/101252446/101260916	LOC101253003/PGcat/LOC101261434/LOC101254410/LOC101255078/LOC101254831/LOC101254114/LOC101263207/LOC101261899/LOC544142/LOC101260139/LOC101252446/LOC101260916	13	9	101261434/101255078/101254831/101263207/101261899/544142/101260139/101252446/101260916	4	101253003/543587/101254410/101254114
BP	GO:0009664	plant-type cell wall organization	2/2080	17/7330	0.973553359	1	101253146/101252834	LOC101253146/LOC101252834	2	0		2	101253146/101252834
BP	GO:0022411	cellular component disassembly	2/2080	17/7330	0.973553359	1	543667/543668	eIF-5A1/eIF-5A2	2	1	543667	1	543668
BP	GO:0032984	macromolecular complex disassembly	2/2080	17/7330	0.973553359	1	543667/543668	eIF-5A1/eIF-5A2	2	1	543667	1	543668
BP	GO:0071669	plant-type cell wall organization or biogenesis	2/2080	17/7330	0.973553359	1	101253146/101252834	LOC101253146/LOC101252834	2	0		2	101253146/101252834
BP	GO:0006888	ER to Golgi vesicle-mediated transport	1/2080	11/7330	0.974630257	1	101261093	LOC101261093	1	0		1	101261093
BP	GO:0007059	chromosome segregation	1/2080	11/7330	0.974630257	1	101249829	LOC101249829	1	0		1	101249829
BP	GO:0022406	membrane docking	1/2080	11/7330	0.974630257	1	101252958	LOC101252958	1	1	101252958	0
BP	GO:0033043	regulation of organelle organization	1/2080	11/7330	0.974630257	1	101260916	LOC101260916	1	1	101260916	0
BP	GO:0048278	vesicle docking	1/2080	11/7330	0.974630257	1	101252958	LOC101252958	1	1	101252958	0
BP	GO:0044085	cellular component biogenesis	29/2080	136/7330	0.976226157	1	101253003/101246947/543587/101261434/101254410/101260527/101253146/101255162/101263184/101253879/101255078/101254831/101261490/101245591/101260770/101251776/101254114/101263207/101261899/544142/101262131/101257580/101260139/101247026/101258352/101252834/101252446/101260916/101246000	LOC101253003/LOC101246947/PGcat/LOC101261434/LOC101254410/LOC101260527/LOC101253146/LOC101255162/LOC101263184/LOC101253879/LOC101255078/LOC101254831/LOC101261490/LOC101245591/LOC101260770/LOC101251776/LOC101254114/LOC101263207/LOC101261899/LOC544142/LOC101262131/LOC101257580/LOC101260139/LOC101247026/LOC101258352/LOC101252834/LOC101252446/LOC101260916/LOC101246000	29	20	101261434/101255162/101263184/101253879/101255078/101254831/101261490/101245591/101260770/101251776/101263207/101261899/544142/101262131/101257580/101260139/101258352/101252446/101260916/101246000	9	101253003/101246947/543587/101254410/101260527/101253146/101254114/101247026/101252834
BP	GO:0006334	nucleosome assembly	3/2080	23/7330	0.977050402	1	101261899/544142/101260139	LOC101261899/LOC544142/LOC101260139	3	3	101261899/544142/101260139	0
BP	GO:0031497	chromatin assembly	3/2080	23/7330	0.977050402	1	101261899/544142/101260139	LOC101261899/LOC544142/LOC101260139	3	3	101261899/544142/101260139	0
BP	GO:0034728	nucleosome organization	3/2080	23/7330	0.977050402	1	101261899/544142/101260139	LOC101261899/LOC544142/LOC101260139	3	3	101261899/544142/101260139	0
BP	GO:0006511	ubiquitin-dependent protein catabolic process	10/2080	57/7330	0.979769556	1	101260503/101246723/101249452/101257146/101263446/101262084/101249374/101249757/101249294/101250370	LOC101260503/LOC101246723/LOC101249452/LOC101257146/LOC101263446/LOC101262084/LOC101249374/LOC101249757/LOC101249294/LOC101250370	10	5	101246723/101249452/101249374/101249757/101250370	5	101260503/101257146/101263446/101262084/101249294
BP	GO:0019941	modification-dependent protein catabolic process	10/2080	57/7330	0.979769556	1	101260503/101246723/101249452/101257146/101263446/101262084/101249374/101249757/101249294/101250370	LOC101260503/LOC101246723/LOC101249452/LOC101257146/LOC101263446/LOC101262084/LOC101249374/LOC101249757/LOC101249294/LOC101250370	10	5	101246723/101249452/101249374/101249757/101250370	5	101260503/101257146/101263446/101262084/101249294
BP	GO:0043632	modification-dependent macromolecule catabolic process	10/2080	57/7330	0.979769556	1	101260503/101246723/101249452/101257146/101263446/101262084/101249374/101249757/101249294/101250370	LOC101260503/LOC101246723/LOC101249452/LOC101257146/LOC101263446/LOC101262084/LOC101249374/LOC101249757/LOC101249294/LOC101250370	10	5	101246723/101249452/101249374/101249757/101250370	5	101260503/101257146/101263446/101262084/101249294
BP	GO:0072330	monocarboxylic acid biosynthetic process	5/2080	34/7330	0.981122145	1	101259236/543875/101266659/101268257/101252875	LOC101259236/LEAS1/LOC101266659/LOC101268257/LOC101252875	5	2	543875/101252875	3	101259236/101266659/101268257
BP	GO:0016226	iron-sulfur cluster assembly	1/2080	12/7330	0.98184013	1	101247026	LOC101247026	1	0		1	101247026
BP	GO:0031163	metallo-sulfur cluster assembly	1/2080	12/7330	0.98184013	1	101247026	LOC101247026	1	0		1	101247026
BP	GO:0006323	DNA packaging	3/2080	24/7330	0.982256467	1	101261899/544142/101260139	LOC101261899/LOC544142/LOC101260139	3	3	101261899/544142/101260139	0
BP	GO:0048193	Golgi vesicle transport	3/2080	24/7330	0.982256467	1	101259931/101246033/101261093	LOC101259931/LOC101246033/LOC101261093	3	2	101259931/101246033	1	101261093
BP	GO:0006281	DNA repair	15/2080	80/7330	0.982858583	1	101243646/112941390/101261637/101258812/101260670/101259421/101249452/101250399/101246304/101247758/100125910/101262147/101266429/101266297/101258844	LOC101243646/LOC112941390/LOC101261637/LOC101258812/LOC101260670/LOC101259421/LOC101249452/LOC101250399/LOC101246304/LOC101247758/MLH1/LOC101262147/LOC101266429/LOC101266297/LOC101258844	15	10	101261637/101260670/101259421/101249452/101246304/101247758/100125910/101262147/101266429/101258844	5	101243646/112941390/101258812/101250399/101266297
BP	GO:0006073	cellular glucan metabolic process	13/2080	72/7330	0.984789978	1	778213/101251018/101245962/101260997/543637/101250719/101249747/101263927/101251942/101264405/101254331/101250431/544100	XTH16/LOC101251018/LOC101245962/LOC101260997/LOC543637/LOC101250719/LOC101249747/LOC101263927/LOC101251942/LOC101264405/LOC101254331/LOC101250431/tXET-B2	13	7	778213/101251018/101260997/543637/101250719/101264405/101250431	6	101245962/101249747/101263927/101251942/101254331/544100
BP	GO:0044042	glucan metabolic process	13/2080	72/7330	0.984789978	1	778213/101251018/101245962/101260997/543637/101250719/101249747/101263927/101251942/101264405/101254331/101250431/544100	XTH16/LOC101251018/LOC101245962/LOC101260997/LOC543637/LOC101250719/LOC101249747/LOC101263927/LOC101251942/LOC101264405/LOC101254331/LOC101250431/tXET-B2	13	7	778213/101251018/101260997/543637/101250719/101264405/101250431	6	101245962/101249747/101263927/101251942/101254331/544100
BP	GO:0044264	cellular polysaccharide metabolic process	13/2080	72/7330	0.984789978	1	778213/101251018/101245962/101260997/543637/101250719/101249747/101263927/101251942/101264405/101254331/101250431/544100	XTH16/LOC101251018/LOC101245962/LOC101260997/LOC543637/LOC101250719/LOC101249747/LOC101263927/LOC101251942/LOC101264405/LOC101254331/LOC101250431/tXET-B2	13	7	778213/101251018/101260997/543637/101250719/101264405/101250431	6	101245962/101249747/101263927/101251942/101254331/544100
BP	GO:0015988	energy coupled proton transmembrane transport, against electrochemical gradient	2/2080	19/7330	0.98506608	1	101265947/101244849	LOC101265947/LOC101244849	2	2	101265947/101244849	0
BP	GO:0015991	ATP hydrolysis coupled proton transport	2/2080	19/7330	0.98506608	1	101265947/101244849	LOC101265947/LOC101244849	2	2	101265947/101244849	0
BP	GO:0090662	ATP hydrolysis coupled transmembrane transport	2/2080	19/7330	0.98506608	1	101265947/101244849	LOC101265947/LOC101244849	2	2	101265947/101244849	0
BP	GO:0099131	ATP hydrolysis coupled ion transmembrane transport	2/2080	19/7330	0.98506608	1	101265947/101244849	LOC101265947/LOC101244849	2	2	101265947/101244849	0
BP	GO:0099132	ATP hydrolysis coupled cation transmembrane transport	2/2080	19/7330	0.98506608	1	101265947/101244849	LOC101265947/LOC101244849	2	2	101265947/101244849	0
BP	GO:0032259	methylation	4/2080	30/7330	0.985191177	1	101258606/101255147/101261023/101267351	LOC101258606/LOC101255147/LOC101261023/LOC101267351	4	4	101258606/101255147/101261023/101267351	0
BP	GO:0045229	external encapsulating structure organization	10/2080	59/7330	0.985906011	1	544016/101245535/101260795/101257682/101253146/101261415/101244677/101246061/101252834/101267809	PMEU1/LOC101245535/LOC101260795/LOC101257682/LOC101253146/LOC101261415/LOC101244677/LOC101246061/LOC101252834/LOC101267809	10	4	544016/101245535/101261415/101267809	6	101260795/101257682/101253146/101244677/101246061/101252834
BP	GO:0071555	cell wall organization	10/2080	59/7330	0.985906011	1	544016/101245535/101260795/101257682/101253146/101261415/101244677/101246061/101252834/101267809	PMEU1/LOC101245535/LOC101260795/LOC101257682/LOC101253146/LOC101261415/LOC101244677/LOC101246061/LOC101252834/LOC101267809	10	4	544016/101245535/101261415/101267809	6	101260795/101257682/101253146/101244677/101246061/101252834
BP	GO:0065004	protein-DNA complex assembly	3/2080	25/7330	0.986321249	1	101261899/544142/101260139	LOC101261899/LOC544142/LOC101260139	3	3	101261899/544142/101260139	0
BP	GO:0071824	protein-DNA complex subunit organization	3/2080	25/7330	0.986321249	1	101261899/544142/101260139	LOC101261899/LOC544142/LOC101260139	3	3	101261899/544142/101260139	0
BP	GO:0043933	macromolecular complex subunit organization	15/2080	82/7330	0.987531415	1	101253003/543667/543587/101261434/101254410/101255078/101254831/101254114/101263207/101261899/544142/101260139/101252446/101260916/543668	LOC101253003/eIF-5A1/PGcat/LOC101261434/LOC101254410/LOC101255078/LOC101254831/LOC101254114/LOC101263207/LOC101261899/LOC544142/LOC101260139/LOC101252446/LOC101260916/eIF-5A2	15	10	543667/101261434/101255078/101254831/101263207/101261899/544142/101260139/101252446/101260916	5	101253003/543587/101254410/101254114/543668
BP	GO:0034622	cellular macromolecular complex assembly	10/2080	60/7330	0.988280859	1	101253003/543587/101261434/101255078/101254831/101263207/101261899/544142/101260139/101260916	LOC101253003/PGcat/LOC101261434/LOC101255078/LOC101254831/LOC101263207/LOC101261899/LOC544142/LOC101260139/LOC101260916	10	8	101261434/101255078/101254831/101263207/101261899/544142/101260139/101260916	2	101253003/543587
BP	GO:0006813	potassium ion transport	2/2080	20/7330	0.988816294	1	101265888/101255394	LOC101265888/LOC101255394	2	1	101255394	1	101265888
BP	GO:0022402	cell cycle process	2/2080	20/7330	0.988816294	1	101263800/101249829	krp3/LOC101249829	2	1	101263800	1	101249829
BP	GO:0034655	nucleobase-containing compound catabolic process	2/2080	20/7330	0.988816294	1	101260755/101254338	LOC101260755/LOC101254338	2	2	101260755/101254338	0
BP	GO:0044257	cellular protein catabolic process	11/2080	65/7330	0.989172548	1	101260503/101246723/101249452/101251571/101257146/101263446/101262084/101249374/101249757/101249294/101250370	LOC101260503/LOC101246723/LOC101249452/LOC101251571/LOC101257146/LOC101263446/LOC101262084/LOC101249374/LOC101249757/LOC101249294/LOC101250370	11	6	101246723/101249452/101251571/101249374/101249757/101250370	5	101260503/101257146/101263446/101262084/101249294
BP	GO:0051603	proteolysis involved in cellular protein catabolic process	11/2080	65/7330	0.989172548	1	101260503/101246723/101249452/101251571/101257146/101263446/101262084/101249374/101249757/101249294/101250370	LOC101260503/LOC101246723/LOC101249452/LOC101251571/LOC101257146/LOC101263446/LOC101262084/LOC101249374/LOC101249757/LOC101249294/LOC101250370	11	6	101246723/101249452/101251571/101249374/101249757/101250370	5	101260503/101257146/101263446/101262084/101249294
BP	GO:0006974	cellular response to DNA damage stimulus	15/2080	83/7330	0.989399806	1	101243646/112941390/101261637/101258812/101260670/101259421/101249452/101250399/101246304/101247758/100125910/101262147/101266429/101266297/101258844	LOC101243646/LOC112941390/LOC101261637/LOC101258812/LOC101260670/LOC101259421/LOC101249452/LOC101250399/LOC101246304/LOC101247758/MLH1/LOC101262147/LOC101266429/LOC101266297/LOC101258844	15	10	101261637/101260670/101259421/101249452/101246304/101247758/100125910/101262147/101266429/101258844	5	101243646/112941390/101258812/101250399/101266297
BP	GO:0033554	cellular response to stress	15/2080	83/7330	0.989399806	1	101243646/112941390/101261637/101258812/101260670/101259421/101249452/101250399/101246304/101247758/100125910/101262147/101266429/101266297/101258844	LOC101243646/LOC112941390/LOC101261637/LOC101258812/LOC101260670/LOC101259421/LOC101249452/LOC101250399/LOC101246304/LOC101247758/MLH1/LOC101262147/LOC101266429/LOC101266297/LOC101258844	15	10	101261637/101260670/101259421/101249452/101246304/101247758/100125910/101262147/101266429/101258844	5	101243646/112941390/101258812/101250399/101266297
BP	GO:0005976	polysaccharide metabolic process	14/2080	80/7330	0.991653071	1	778213/101251018/101245962/101260997/101247340/543637/101250719/101249747/101263927/101251942/101264405/101254331/101250431/544100	XTH16/LOC101251018/LOC101245962/LOC101260997/LOC101247340/LOC543637/LOC101250719/LOC101249747/LOC101263927/LOC101251942/LOC101264405/LOC101254331/LOC101250431/tXET-B2	14	7	778213/101251018/101260997/543637/101250719/101264405/101250431	7	101245962/101247340/101249747/101263927/101251942/101254331/544100
BP	GO:0033036	macromolecule localization	31/2080	153/7330	0.992002165	1	101260684/101246374/101250048/101263919/101263423/101250146/101251770/101264842/101252687/101256829/101250180/101264776/101261093/101255302/101259869/104647326/101261940/101250183/101244619/101265657/101251810/101266022/101245875/101255769/101257139/101245021/101246301/101259571/101265145/101252298/101245431	LOC101260684/LOC101246374/LOC101250048/LOC101263919/LOC101263423/LOC101250146/LOC101251770/LOC101264842/LOC101252687/LOC101256829/LOC101250180/LOC101264776/LOC101261093/LOC101255302/LOC101259869/LOC104647326/LOC101261940/LOC101250183/LOC101244619/LOC101265657/LOC101251810/LOC101266022/LOC101245875/LOC101255769/LOC101257139/LOC101245021/LOC101246301/LOC101259571/LOC101265145/LOC101252298/LOC101245…	31	19	101246374/101263423/101250146/101264842/101252687/101256829/101250180/101255302/104647326/101261940/101250183/101244619/101251810/101266022/101255769/101245021/101259571/101252298/101245431	12	101260684/101250048/101263919/101251770/101264776/101261093/101259869/101265657/101245875/101257139/101246301/101265145
BP	GO:0006325	chromatin organization	8/2080	53/7330	0.99264091	1	101258606/101252527/101261899/544142/101260139/101264476/101267351/101254449	LOC101258606/LOC101252527/LOC101261899/LOC544142/LOC101260139/LOC101264476/LOC101267351/LOC101254449	8	8	101258606/101252527/101261899/544142/101260139/101264476/101267351/101254449	0
BP	GO:0071702	organic substance transport	36/2080	175/7330	0.99324529	1	101260684/101246771/101245518/101250048/101263919/101268113/101263423/101250146/101254816/101253448/101256556/101251770/101264842/101246702/101250180/101244623/101243629/101264776/101261093/101249680/101259869/104647326/101261940/101244619/101265657/101251810/101266022/101245875/101255769/101245021/101253855/101267235/101246301/101259571/101265145/101245431	LOC101260684/LOC101246771/LOC101245518/LOC101250048/LOC101263919/LOC101268113/LOC101263423/LOC101250146/LOC101254816/LOC101253448/LOC101256556/LOC101251770/LOC101264842/SlALMT5/LOC101250180/LOC101244623/LOC101243629/LOC101264776/LOC101261093/LOC101249680/LOC101259869/LOC104647326/LOC101261940/LOC101244619/LOC101265657/LOC101251810/LOC101266022/LOC101245875/LOC101255769/LOC101245021/LOC101253855/L…	36	20	101246771/101268113/101263423/101250146/101253448/101256556/101264842/101250180/101244623/101249680/104647326/101261940/101244619/101251810/101266022/101255769/101245021/101253855/101259571/101245431	16	101260684/101245518/101250048/101263919/101254816/101251770/101246702/101243629/101264776/101261093/101259869/101265657/101245875/101267235/101246301/101265145
BP	GO:0008202	steroid metabolic process	1/2080	15/7330	0.993341732	1	101259646	LOC101259646	1	1	101259646	0
BP	GO:0006950	response to stress	67/2080	301/7330	0.994134584	1	112940330/101267098/101246396/101263226/544056/101253377/101243646/778228/112941390/101246783/101261637/101246961/101255950/543758/101258812/101246381/101253648/101260272/101248571/101266868/101264919/101256409/101260670/543806/109120527/101259421/112940333/101263901/101245610/112940337/101264583/101249452/101253636/101261346/101265511/101264050/101250399/543574/104646731/101264358/101246304/1012…	LOC112940330/GPXle-2/LOC101246396/LOC101263226/TAS14/LOC101253377/LOC101243646/MLO1/LOC112941390/LOC101246783/LOC101261637/LOC101246961/LOC101255950/LOC543758/LOC101258812/LOC101246381/LOC101253648/LOC101260272/LOC101248571/LOC101266868/LOC101264919/USP/LOC101260670/alpha-DOX2/LOC109120527/LOC101259421/LOC112940333/LOC101263901/LOC101245610/LOC112940337/LOC101264583/LOC101249452/LOC101253636/MLO2…	67	40	101267098/101246396/101263226/544056/101253377/778228/101261637/101246961/543758/101246381/101253648/101266868/101264919/101256409/101260670/543806/101259421/101249452/101261346/101265511/101264050/543574/101264358/101246304/544261/778321/101246641/101247758/101265203/100125910/101247048/101253684/101262147/101266429/101252048/101259487/544084/101258844/101055538/101257228	27	112940330/101243646/112941390/101246783/101255950/101258812/101260272/101248571/109120527/112940333/101263901/101245610/112940337/101264583/101253636/101250399/104646731/101247055/101257790/778341/101248289/101268806/101266624/101262127/101266297/101255079/101256576
BP	GO:0006996	organelle organization	25/2080	131/7330	0.99485644	1	101258606/101267359/543655/101252527/101256829/101255078/101263482/101250576/101264814/101251225/101253591/101259383/101251282/101259820/101263207/101261899/101250130/544142/101249829/101260139/101264476/101260916/101261043/101267351/101254449	LOC101258606/LOC101267359/LOC543655/LOC101252527/LOC101256829/LOC101255078/LOC101263482/LOC101250576/LOC101264814/LOC101251225/LOC101253591/LOC101259383/LOC101251282/LOC101259820/LOC101263207/LOC101261899/LOC101250130/LOC544142/LOC101249829/LOC101260139/LOC101264476/LOC101260916/LOC101261043/LOC101267351/LOC101254449	25	18	101258606/101252527/101256829/101255078/101263482/101250576/101264814/101251225/101253591/101251282/101263207/101261899/544142/101260139/101264476/101260916/101267351/101254449	7	101267359/543655/101259383/101259820/101250130/101249829/101261043
BP	GO:0006633	fatty acid biosynthetic process	3/2080	29/7330	0.995289218	1	101266659/101268257/101252875	LOC101266659/LOC101268257/LOC101252875	3	1	101252875	2	101266659/101268257
BP	GO:0006605	protein targeting	1/2080	18/7330	0.997559957	1	101261940	LOC101261940	1	1	101261940	0
BP	GO:0071804	cellular potassium ion transport	1/2080	18/7330	0.997559957	1	101255394	LOC101255394	1	1	101255394	0
BP	GO:0071805	potassium ion transmembrane transport	1/2080	18/7330	0.997559957	1	101255394	LOC101255394	1	1	101255394	0
BP	GO:0072594	establishment of protein localization to organelle	1/2080	18/7330	0.997559957	1	101261940	LOC101261940	1	1	101261940	0
BP	GO:0034613	cellular protein localization	18/2080	106/7330	0.997882015	1	101260684/101246374/101263919/101250146/101251770/101252687/101256829/101264776/101261093/101255302/104647326/101261940/101251810/101245875/101257139/101259571/101252298/101245431	LOC101260684/LOC101246374/LOC101263919/LOC101250146/LOC101251770/LOC101252687/LOC101256829/LOC101264776/LOC101261093/LOC101255302/LOC104647326/LOC101261940/LOC101251810/LOC101245875/LOC101257139/LOC101259571/LOC101252298/LOC101245431	18	11	101246374/101250146/101252687/101256829/101255302/104647326/101261940/101251810/101259571/101252298/101245431	7	101260684/101263919/101251770/101264776/101261093/101245875/101257139
BP	GO:0070727	cellular macromolecule localization	18/2080	106/7330	0.997882015	1	101260684/101246374/101263919/101250146/101251770/101252687/101256829/101264776/101261093/101255302/104647326/101261940/101251810/101245875/101257139/101259571/101252298/101245431	LOC101260684/LOC101246374/LOC101263919/LOC101250146/LOC101251770/LOC101252687/LOC101256829/LOC101264776/LOC101261093/LOC101255302/LOC104647326/LOC101261940/LOC101251810/LOC101245875/LOC101257139/LOC101259571/LOC101252298/LOC101245431	18	11	101246374/101250146/101252687/101256829/101255302/104647326/101261940/101251810/101259571/101252298/101245431	7	101260684/101263919/101251770/101264776/101261093/101245875/101257139
BP	GO:0016192	vesicle-mediated transport	25/2080	137/7330	0.997892644	1	101260684/101263919/101250146/101259931/101260551/101256188/101264234/101246033/101261093/101261994/101252958/101260696/104647326/101255337/101261607/101264438/101257054/101258229/101255283/101254773/101246152/101253496/101248450/101264388/101267896	LOC101260684/LOC101263919/LOC101250146/LOC101259931/LOC101260551/LOC101256188/LOC101264234/LOC101246033/LOC101261093/LOC101261994/LOC101252958/LOC101260696/LOC104647326/LOC101255337/LOC101261607/LOC101264438/LOC101257054/LOC101258229/LOC101255283/LOC101254773/LOC101246152/LOC101253496/LOC101248450/LOC101264388/LOC101267896	25	16	101250146/101259931/101260551/101246033/101261994/101252958/104647326/101255337/101264438/101257054/101258229/101254773/101253496/101248450/101264388/101267896	9	101260684/101263919/101256188/101264234/101261093/101260696/101261607/101255283/101246152
BP	GO:0044265	cellular macromolecule catabolic process	12/2080	79/7330	0.99813891	1	101260503/101246723/101249452/101251571/101257146/101263446/101262084/101260755/101249374/101249757/101249294/101250370	LOC101260503/LOC101246723/LOC101249452/LOC101251571/LOC101257146/LOC101263446/LOC101262084/LOC101260755/LOC101249374/LOC101249757/LOC101249294/LOC101250370	12	7	101246723/101249452/101251571/101260755/101249374/101249757/101250370	5	101260503/101257146/101263446/101262084/101249294
BP	GO:0051276	chromosome organization	13/2080	84/7330	0.998232829	1	101258606/101252527/101250576/101251225/101253591/101261899/544142/101249829/101260139/101264476/101261043/101267351/101254449	LOC101258606/LOC101252527/LOC101250576/LOC101251225/LOC101253591/LOC101261899/LOC544142/LOC101249829/LOC101260139/LOC101264476/LOC101261043/LOC101267351/LOC101254449	13	11	101258606/101252527/101250576/101251225/101253591/101261899/544142/101260139/101264476/101267351/101254449	2	101249829/101261043
BP	GO:0022607	cellular component assembly	16/2080	98/7330	0.998251436	1	101253003/543587/101261434/101254410/101253146/101255078/101254831/101254114/101263207/101261899/544142/101260139/101247026/101252834/101252446/101260916	LOC101253003/PGcat/LOC101261434/LOC101254410/LOC101253146/LOC101255078/LOC101254831/LOC101254114/LOC101263207/LOC101261899/LOC544142/LOC101260139/LOC101247026/LOC101252834/LOC101252446/LOC101260916	16	9	101261434/101255078/101254831/101263207/101261899/544142/101260139/101252446/101260916	7	101253003/543587/101254410/101253146/101254114/101247026/101252834
BP	GO:0051726	regulation of cell cycle	1/2080	19/7330	0.998254061	1	101263800	krp3	1	1	101263800	0
BP	GO:0008104	protein localization	26/2080	143/7330	0.998361783	1	101260684/101246374/101250048/101263919/101250146/101251770/101264842/101252687/101256829/101250180/101264776/101261093/101255302/104647326/101261940/101244619/101265657/101251810/101245875/101255769/101257139/101245021/101246301/101259571/101252298/101245431	LOC101260684/LOC101246374/LOC101250048/LOC101263919/LOC101250146/LOC101251770/LOC101264842/LOC101252687/LOC101256829/LOC101250180/LOC101264776/LOC101261093/LOC101255302/LOC104647326/LOC101261940/LOC101244619/LOC101265657/LOC101251810/LOC101245875/LOC101255769/LOC101257139/LOC101245021/LOC101246301/LOC101259571/LOC101252298/LOC101245431	26	16	101246374/101250146/101264842/101252687/101256829/101250180/101255302/104647326/101261940/101244619/101251810/101255769/101245021/101259571/101252298/101245431	10	101260684/101250048/101263919/101251770/101264776/101261093/101265657/101245875/101257139/101246301
BP	GO:0071705	nitrogen compound transport	30/2080	161/7330	0.998519806	1	101260684/101246771/101245518/101250048/101263919/101250146/101268760/101253448/101251770/101264842/101250180/101243629/543590/101264776/101261093/101249680/104647326/101261940/101244619/101265657/101251810/101245875/101255769/101245021/101253855/101267235/101246301/101259571/101245431/101257994	LOC101260684/LOC101246771/LOC101245518/LOC101250048/LOC101263919/LOC101250146/LOC101268760/LOC101253448/LOC101251770/LOC101264842/LOC101250180/LOC101243629/AMT1-3/LOC101264776/LOC101261093/LOC101249680/LOC104647326/LOC101261940/LOC101244619/LOC101265657/LOC101251810/LOC101245875/LOC101255769/LOC101245021/LOC101253855/LOC101267235/LOC101246301/LOC101259571/LOC101245431/LOC101257994	30	16	101246771/101250146/101253448/101264842/101250180/101249680/104647326/101261940/101244619/101251810/101255769/101245021/101253855/101259571/101245431/101257994	14	101260684/101245518/101250048/101263919/101268760/101251770/101243629/543590/101264776/101261093/101265657/101245875/101267235/101246301
BP	GO:0071840	cellular component organization or biogenesis	60/2080	287/7330	0.998697274	1	101253003/544016/101246947/543667/543587/101245535/101261434/101260795/101257682/101254410/101260527/101258606/101253146/101255162/101261415/101263184/101267359/101253879/101252687/543655/101252527/101256829/101255078/101263482/101250576/101254831/101264814/101251225/101261490/101253591/101245591/101260770/101251776/101254114/101259383/101251282/101259820/101263207/101261899/101250130/544142/1012…	LOC101253003/PMEU1/LOC101246947/eIF-5A1/PGcat/LOC101245535/LOC101261434/LOC101260795/LOC101257682/LOC101254410/LOC101260527/LOC101258606/LOC101253146/LOC101255162/LOC101261415/LOC101263184/LOC101267359/LOC101253879/LOC101252687/LOC543655/LOC101252527/LOC101256829/LOC101255078/LOC101263482/LOC101250576/LOC101254831/LOC101264814/LOC101251225/LOC101261490/LOC101253591/LOC101245591/LOC101260770/LOC10…	60	38	544016/543667/101245535/101261434/101258606/101255162/101261415/101263184/101253879/101252687/101252527/101256829/101255078/101263482/101250576/101254831/101264814/101251225/101261490/101253591/101245591/101260770/101251776/101251282/101263207/101261899/544142/101262131/101257580/101260139/101258352/101264476/101252446/101260916/101246000/101267351/101267809/101254449	22	101253003/101246947/543587/101260795/101257682/101254410/101260527/101253146/101267359/543655/101254114/101259383/101259820/101250130/101257139/101244677/101249829/101247026/101246061/101252834/101261043/543668
BP	GO:0051641	cellular localization	20/2080	118/7330	0.998725809	1	101260684/101246374/101263919/101250146/101251770/101252687/101256829/101248860/101264776/101261093/101255302/104647326/101261940/101251810/101245875/101257139/101259571/101252298/101245431/101255209	LOC101260684/LOC101246374/LOC101263919/LOC101250146/LOC101251770/LOC101252687/LOC101256829/LOC101248860/LOC101264776/LOC101261093/LOC101255302/LOC104647326/LOC101261940/LOC101251810/LOC101245875/LOC101257139/LOC101259571/LOC101252298/LOC101245431/LOC101255209	20	13	101246374/101250146/101252687/101256829/101248860/101255302/104647326/101261940/101251810/101259571/101252298/101245431/101255209	7	101260684/101263919/101251770/101264776/101261093/101245875/101257139
BP	GO:0045184	establishment of protein localization	23/2080	135/7330	0.999294048	1	101260684/101250048/101263919/101250146/101251770/101264842/101252687/101256829/101250180/101264776/101261093/104647326/101261940/101244619/101265657/101251810/101245875/101255769/101257139/101245021/101246301/101259571/101245431	LOC101260684/LOC101250048/LOC101263919/LOC101250146/LOC101251770/LOC101264842/LOC101252687/LOC101256829/LOC101250180/LOC101264776/LOC101261093/LOC104647326/LOC101261940/LOC101244619/LOC101265657/LOC101251810/LOC101245875/LOC101255769/LOC101257139/LOC101245021/LOC101246301/LOC101259571/LOC101245431	23	13	101250146/101264842/101252687/101256829/101250180/104647326/101261940/101244619/101251810/101255769/101245021/101259571/101245431	10	101260684/101250048/101263919/101251770/101264776/101261093/101265657/101245875/101257139/101246301
BP	GO:0015031	protein transport	20/2080	128/7330	0.999781915	1	101260684/101250048/101263919/101250146/101251770/101264842/101250180/101264776/101261093/104647326/101261940/101244619/101265657/101251810/101245875/101255769/101245021/101246301/101259571/101245431	LOC101260684/LOC101250048/LOC101263919/LOC101250146/LOC101251770/LOC101264842/LOC101250180/LOC101264776/LOC101261093/LOC104647326/LOC101261940/LOC101244619/LOC101265657/LOC101251810/LOC101245875/LOC101255769/LOC101245021/LOC101246301/LOC101259571/LOC101245431	20	11	101250146/101264842/101250180/104647326/101261940/101244619/101251810/101255769/101245021/101259571/101245431	9	101260684/101250048/101263919/101251770/101264776/101261093/101265657/101245875/101246301
BP	GO:0015833	peptide transport	20/2080	128/7330	0.999781915	1	101260684/101250048/101263919/101250146/101251770/101264842/101250180/101264776/101261093/104647326/101261940/101244619/101265657/101251810/101245875/101255769/101245021/101246301/101259571/101245431	LOC101260684/LOC101250048/LOC101263919/LOC101250146/LOC101251770/LOC101264842/LOC101250180/LOC101264776/LOC101261093/LOC104647326/LOC101261940/LOC101244619/LOC101265657/LOC101251810/LOC101245875/LOC101255769/LOC101245021/LOC101246301/LOC101259571/LOC101245431	20	11	101250146/101264842/101250180/104647326/101261940/101244619/101251810/101255769/101245021/101259571/101245431	9	101260684/101250048/101263919/101251770/101264776/101261093/101265657/101245875/101246301
BP	GO:0042886	amide transport	20/2080	128/7330	0.999781915	1	101260684/101250048/101263919/101250146/101251770/101264842/101250180/101264776/101261093/104647326/101261940/101244619/101265657/101251810/101245875/101255769/101245021/101246301/101259571/101245431	LOC101260684/LOC101250048/LOC101263919/LOC101250146/LOC101251770/LOC101264842/LOC101250180/LOC101264776/LOC101261093/LOC104647326/LOC101261940/LOC101244619/LOC101265657/LOC101251810/LOC101245875/LOC101255769/LOC101245021/LOC101246301/LOC101259571/LOC101245431	20	11	101250146/101264842/101250180/104647326/101261940/101244619/101251810/101255769/101245021/101259571/101245431	9	101260684/101250048/101263919/101251770/101264776/101261093/101265657/101245875/101246301
BP	GO:0016043	cellular component organization	47/2080	249/7330	0.999832326	1	101253003/544016/543667/543587/101245535/101261434/101260795/101257682/101254410/101258606/101253146/101261415/101267359/101252687/543655/101252527/101256829/101255078/101263482/101250576/101254831/101264814/101251225/101253591/101254114/101259383/101251282/101259820/101263207/101261899/101250130/544142/101257139/101244677/101249829/101260139/101247026/101246061/101252834/101264476/101252446/1012…	LOC101253003/PMEU1/eIF-5A1/PGcat/LOC101245535/LOC101261434/LOC101260795/LOC101257682/LOC101254410/LOC101258606/LOC101253146/LOC101261415/LOC101267359/LOC101252687/LOC543655/LOC101252527/LOC101256829/LOC101255078/LOC101263482/LOC101250576/LOC101254831/LOC101264814/LOC101251225/LOC101253591/LOC101254114/LOC101259383/LOC101251282/LOC101259820/LOC101263207/LOC101261899/LOC101250130/LOC544142/LOC10125…	47	27	544016/543667/101245535/101261434/101258606/101261415/101252687/101252527/101256829/101255078/101263482/101250576/101254831/101264814/101251225/101253591/101251282/101263207/101261899/544142/101260139/101264476/101252446/101260916/101267351/101267809/101254449	20	101253003/543587/101260795/101257682/101254410/101253146/101267359/543655/101254114/101259383/101259820/101250130/101257139/101244677/101249829/101247026/101246061/101252834/101261043/543668
BP	GO:0006886	intracellular protein transport	12/2080	91/7330	0.99984103	1	101260684/101263919/101250146/101251770/101264776/101261093/104647326/101261940/101251810/101245875/101259571/101245431	LOC101260684/LOC101263919/LOC101250146/LOC101251770/LOC101264776/LOC101261093/LOC104647326/LOC101261940/LOC101251810/LOC101245875/LOC101259571/LOC101245431	12	6	101250146/104647326/101261940/101251810/101259571/101245431	6	101260684/101263919/101251770/101264776/101261093/101245875
BP	GO:0046907	intracellular transport	14/2080	103/7330	0.999895883	1	101260684/101263919/101250146/101251770/101248860/101264776/101261093/104647326/101261940/101251810/101245875/101259571/101245431/101255209	LOC101260684/LOC101263919/LOC101250146/LOC101251770/LOC101248860/LOC101264776/LOC101261093/LOC104647326/LOC101261940/LOC101251810/LOC101245875/LOC101259571/LOC101245431/LOC101255209	14	8	101250146/101248860/104647326/101261940/101251810/101259571/101245431/101255209	6	101260684/101263919/101251770/101264776/101261093/101245875
BP	GO:0051649	establishment of localization in cell	14/2080	103/7330	0.999895883	1	101260684/101263919/101250146/101251770/101248860/101264776/101261093/104647326/101261940/101251810/101245875/101259571/101245431/101255209	LOC101260684/LOC101263919/LOC101250146/LOC101251770/LOC101248860/LOC101264776/LOC101261093/LOC104647326/LOC101261940/LOC101251810/LOC101245875/LOC101259571/LOC101245431/LOC101255209	14	8	101250146/101248860/104647326/101261940/101251810/101259571/101245431/101255209	6	101260684/101263919/101251770/101264776/101261093/101245875
BP	GO:1901566	organonitrogen compound biosynthetic process	102/2080	480/7330	0.999903958	1	543998/3950425/101266935/101247331/101246028/101252440/3950472/543756/101253342/101251350/101258952/101259263/543667/544152/101262469/101254882/3950391/101247459/101245890/3950464/101251081/101262273/101266835/101265812/101264726/101243855/101243628/101268375/101252666/101252943/101267073/101246271/101245942/101250617/101263635/101248619/101254078/101257583/109120519/101243850/101249471/101244639…	GS2/atpA/LOC101266935/LOC101247331/LOC101246028/LOC101252440/atpF/gts1/LOC101253342/LOC101251350/LOC101258952/LOC101259263/eIF-5A1/LOC544152/LOC101262469/LOC101254882/atpE/LOC101247459/LOC101245890/atpI/LOC101251081/LOC101262273/LOC101266835/LOC101265812/THIC/LOC101243855/LOC101243628/LOC101268375/LOC101252666/LOC101252943/LOC101267073/LOC101246271/LOC101245942/LOC101250617/LOC101263635/CHLN/LOC1…	102	38	543667/101262469/101247459/101251081/101262273/101264726/101268375/101267073/101246271/101250617/101254078/101243850/101259734/101249573/101253374/101257990/101252347/543875/101247666/101249357/101251434/101257833/101261030/101252799/101251252/101251146/101261276/101247025/101251867/101267936/101253321/101256449/101263511/101246906/101244545/101261898/101252970/778322	64	543998/3950425/101266935/101247331/101246028/101252440/3950472/543756/101253342/101251350/101258952/101259263/544152/101254882/3950391/101245890/3950464/101266835/101265812/101243855/101243628/101252666/101252943/101245942/101263635/101248619/101257583/109120519/101249471/101244639/101267247/101247693/101252000/101263124/101245574/101257242/101249084/16976780/101254281/101268403/101248220/1012611…
BP	GO:0007049	cell cycle	2/2080	36/7330	0.999910154	1	101263800/101249829	krp3/LOC101249829	2	1	101263800	1	101249829
BP	GO:0043604	amide biosynthetic process	51/2080	339/7330	0.999999999	1	101258952/543667/101262469/101262273/101243628/101268375/101252943/101267073/101246271/101245942/101254078/101243850/101249471/101244639/101267247/101252000/101245574/101259734/16976780/101268403/101248220/101249573/101253374/101248838/101257990/101252347/101259236/543875/101249760/101249357/101251434/543537/101252799/101250874/101251146/101249629/101261276/101259181/3950420/3950409/101267936/101…	LOC101258952/eIF-5A1/LOC101262469/LOC101262273/LOC101243628/LOC101268375/LOC101252943/LOC101267073/LOC101246271/LOC101245942/LOC101254078/LOC101243850/LOC101249471/LOC101244639/LOC101267247/LOC101252000/LOC101245574/LOC101259734/rpl2/LOC101268403/LOC101248220/LOC101249573/LOC101253374/LOC101248838/LOC101257990/LOC101252347/LOC101259236/LEAS1/LOC101249760/LOC101249357/LOC101251434/GSH2/LOC10125279…	51	25	543667/101262469/101262273/101268375/101267073/101246271/101254078/101243850/101259734/101249573/101253374/101257990/101252347/543875/101249357/101251434/101252799/101251146/101261276/101267936/101256449/101263511/101246906/101261898/101252970	26	101258952/101243628/101252943/101245942/101249471/101244639/101267247/101252000/101245574/16976780/101268403/101248220/101248838/101259236/101249760/543537/101250874/101249629/101259181/3950420/3950409/101260937/101255358/101245558/101244069/543668
BP	GO:0043043	peptide biosynthetic process	49/2080	333/7330	0.999999999	1	101258952/543667/101262469/101262273/101243628/101268375/101252943/101267073/101246271/101245942/101254078/101243850/101249471/101244639/101267247/101252000/101245574/101259734/16976780/101268403/101248220/101249573/101253374/101248838/101257990/101252347/101249760/101249357/101251434/543537/101252799/101250874/101251146/101249629/101261276/101259181/3950420/3950409/101267936/101256449/101263511/…	LOC101258952/eIF-5A1/LOC101262469/LOC101262273/LOC101243628/LOC101268375/LOC101252943/LOC101267073/LOC101246271/LOC101245942/LOC101254078/LOC101243850/LOC101249471/LOC101244639/LOC101267247/LOC101252000/LOC101245574/LOC101259734/rpl2/LOC101268403/LOC101248220/LOC101249573/LOC101253374/LOC101248838/LOC101257990/LOC101252347/LOC101249760/LOC101249357/LOC101251434/GSH2/LOC101252799/LOC101250874/LOC1…	49	24	543667/101262469/101262273/101268375/101267073/101246271/101254078/101243850/101259734/101249573/101253374/101257990/101252347/101249357/101251434/101252799/101251146/101261276/101267936/101256449/101263511/101246906/101261898/101252970	25	101258952/101243628/101252943/101245942/101249471/101244639/101267247/101252000/101245574/16976780/101268403/101248220/101248838/101249760/543537/101250874/101249629/101259181/3950420/3950409/101260937/101255358/101245558/101244069/543668
BP	GO:0006412	translation	48/2080	331/7330	1	1	101258952/543667/101262469/101262273/101243628/101268375/101252943/101267073/101246271/101245942/101254078/101243850/101249471/101244639/101267247/101252000/101245574/101259734/16976780/101268403/101248220/101249573/101253374/101248838/101257990/101252347/101249760/101249357/101251434/101252799/101250874/101251146/101249629/101261276/101259181/3950420/3950409/101267936/101256449/101263511/1012469…	LOC101258952/eIF-5A1/LOC101262469/LOC101262273/LOC101243628/LOC101268375/LOC101252943/LOC101267073/LOC101246271/LOC101245942/LOC101254078/LOC101243850/LOC101249471/LOC101244639/LOC101267247/LOC101252000/LOC101245574/LOC101259734/rpl2/LOC101268403/LOC101248220/LOC101249573/LOC101253374/LOC101248838/LOC101257990/LOC101252347/LOC101249760/LOC101249357/LOC101251434/LOC101252799/LOC101250874/LOC101251…	48	24	543667/101262469/101262273/101268375/101267073/101246271/101254078/101243850/101259734/101249573/101253374/101257990/101252347/101249357/101251434/101252799/101251146/101261276/101267936/101256449/101263511/101246906/101261898/101252970	24	101258952/101243628/101252943/101245942/101249471/101244639/101267247/101252000/101245574/16976780/101268403/101248220/101248838/101249760/101250874/101249629/101259181/3950420/3950409/101260937/101255358/101245558/101244069/543668
BP	GO:0006518	peptide metabolic process	50/2080	342/7330	1	1	101258952/543667/101262469/101262273/101243628/101268375/101252943/101267073/101246271/101245942/101254078/101243850/101249471/101244639/101267247/101252000/101245574/101259734/16976780/101268403/101248220/101249573/101253374/101248838/101257990/101252347/101249760/101249357/101251434/543537/101252799/101250874/101251146/101249629/101261276/101259181/101263185/3950420/3950409/101267936/101256449/…	LOC101258952/eIF-5A1/LOC101262469/LOC101262273/LOC101243628/LOC101268375/LOC101252943/LOC101267073/LOC101246271/LOC101245942/LOC101254078/LOC101243850/LOC101249471/LOC101244639/LOC101267247/LOC101252000/LOC101245574/LOC101259734/rpl2/LOC101268403/LOC101248220/LOC101249573/LOC101253374/LOC101248838/LOC101257990/LOC101252347/LOC101249760/LOC101249357/LOC101251434/GSH2/LOC101252799/LOC101250874/LOC1…	50	25	543667/101262469/101262273/101268375/101267073/101246271/101254078/101243850/101259734/101249573/101253374/101257990/101252347/101249357/101251434/101252799/101251146/101261276/101263185/101267936/101256449/101263511/101246906/101261898/101252970	25	101258952/101243628/101252943/101245942/101249471/101244639/101267247/101252000/101245574/16976780/101268403/101248220/101248838/101249760/543537/101250874/101249629/101259181/3950420/3950409/101260937/101255358/101245558/101244069/543668
BP	GO:0043603	cellular amide metabolic process	52/2080	353/7330	1	1	101258952/543667/101262469/101262273/101243628/101268375/101252943/101267073/101246271/101245942/101254078/101243850/101249471/101244639/101267247/101252000/101245574/101259734/16976780/101268403/101248220/101249573/101253374/101248838/101257990/101252347/101259236/543875/101249760/101249357/101251434/543537/101252799/101250874/101251146/101249629/101261276/101259181/101263185/3950420/3950409/101…	LOC101258952/eIF-5A1/LOC101262469/LOC101262273/LOC101243628/LOC101268375/LOC101252943/LOC101267073/LOC101246271/LOC101245942/LOC101254078/LOC101243850/LOC101249471/LOC101244639/LOC101267247/LOC101252000/LOC101245574/LOC101259734/rpl2/LOC101268403/LOC101248220/LOC101249573/LOC101253374/LOC101248838/LOC101257990/LOC101252347/LOC101259236/LEAS1/LOC101249760/LOC101249357/LOC101251434/GSH2/LOC10125279…	52	26	543667/101262469/101262273/101268375/101267073/101246271/101254078/101243850/101259734/101249573/101253374/101257990/101252347/543875/101249357/101251434/101252799/101251146/101261276/101263185/101267936/101256449/101263511/101246906/101261898/101252970	26	101258952/101243628/101252943/101245942/101249471/101244639/101267247/101252000/101245574/16976780/101268403/101248220/101248838/101259236/101249760/543537/101250874/101249629/101259181/3950420/3950409/101260937/101255358/101245558/101244069/543668
CC	GO:0009579	thylakoid	42/656	49/2575	5.41E-19	3.32E-17	101249865/101244751/101257676/101266426/543978/101256427/101247889/101243638/101248983/101248456/101265555/101255222/101245880/101246302/101245121/101268297/101243864/101248173/101247415/101259494/101259233/101248113/544077/3950392/101245421/101263732/101258321/544299/101250638/543931/3950405/101264609/101259227/101265249/3950484/101256723/101259747/3950466/101245583/101266666/101259835/3950388	LOC101249865/LOC101244751/LOC101257676/LOC101266426/LOC543978/LOC101256427/LOC101247889/LOC101243638/LOC101248983/LOC101248456/LOC101265555/LOC101255222/LOC101245880/LOC101246302/LOC101245121/LOC101268297/LOC101243864/LOC101248173/LOC101247415/LOC101259494/LOC101259233/LOC101248113/PSBP/psaB/LOC101245421/LOC101263732/OEE1/PSBO/LOC101250638/PsbQ/psbC/LOC101264609/LOC101259227/LOC101265249/psaA/LOC…	42	0		42	101249865/101244751/101257676/101266426/543978/101256427/101247889/101243638/101248983/101248456/101265555/101255222/101245880/101246302/101245121/101268297/101243864/101248173/101247415/101259494/101259233/101248113/544077/3950392/101245421/101263732/101258321/544299/101250638/543931/3950405/101264609/101259227/101265249/3950484/101256723/101259747/3950466/101245583/101266666/101259835/3950388
CC	GO:0044436	thylakoid part	42/656	49/2575	5.41E-19	3.32E-17	101249865/101244751/101257676/101266426/543978/101256427/101247889/101243638/101248983/101248456/101265555/101255222/101245880/101246302/101245121/101268297/101243864/101248173/101247415/101259494/101259233/101248113/544077/3950392/101245421/101263732/101258321/544299/101250638/543931/3950405/101264609/101259227/101265249/3950484/101256723/101259747/3950466/101245583/101266666/101259835/3950388	LOC101249865/LOC101244751/LOC101257676/LOC101266426/LOC543978/LOC101256427/LOC101247889/LOC101243638/LOC101248983/LOC101248456/LOC101265555/LOC101255222/LOC101245880/LOC101246302/LOC101245121/LOC101268297/LOC101243864/LOC101248173/LOC101247415/LOC101259494/LOC101259233/LOC101248113/PSBP/psaB/LOC101245421/LOC101263732/OEE1/PSBO/LOC101250638/PsbQ/psbC/LOC101264609/LOC101259227/LOC101265249/psaA/LOC…	42	0		42	101249865/101244751/101257676/101266426/543978/101256427/101247889/101243638/101248983/101248456/101265555/101255222/101245880/101246302/101245121/101268297/101243864/101248173/101247415/101259494/101259233/101248113/544077/3950392/101245421/101263732/101258321/544299/101250638/543931/3950405/101264609/101259227/101265249/3950484/101256723/101259747/3950466/101245583/101266666/101259835/3950388
CC	GO:0034357	photosynthetic membrane	40/656	47/2575	6.69E-18	2.74E-16	101249865/101244751/101257676/101266426/543978/101247889/101243638/101248983/101248456/101265555/101255222/101245880/101246302/101245121/101268297/101243864/101248173/101247415/101259494/101259233/101248113/544077/3950392/101245421/101263732/101258321/544299/543931/3950405/101264609/101259227/101265249/3950484/101256723/101259747/3950466/101245583/101266666/101259835/3950388	LOC101249865/LOC101244751/LOC101257676/LOC101266426/LOC543978/LOC101247889/LOC101243638/LOC101248983/LOC101248456/LOC101265555/LOC101255222/LOC101245880/LOC101246302/LOC101245121/LOC101268297/LOC101243864/LOC101248173/LOC101247415/LOC101259494/LOC101259233/LOC101248113/PSBP/psaB/LOC101245421/LOC101263732/OEE1/PSBO/PsbQ/psbC/LOC101264609/LOC101259227/LOC101265249/psaA/LOC101256723/LOC101259747/pet…	40	0		40	101249865/101244751/101257676/101266426/543978/101247889/101243638/101248983/101248456/101265555/101255222/101245880/101246302/101245121/101268297/101243864/101248173/101247415/101259494/101259233/101248113/544077/3950392/101245421/101263732/101258321/544299/543931/3950405/101264609/101259227/101265249/3950484/101256723/101259747/3950466/101245583/101266666/101259835/3950388
CC	GO:0009521	photosystem	38/656	45/2575	8.13E-17	2.50E-15	101249865/101244751/101257676/101266426/543978/101247889/101243638/101248983/101248456/101265555/101255222/101245880/101246302/101245121/101268297/101248173/101247415/101259494/101259233/101248113/544077/3950392/101245421/101263732/101258321/544299/543931/3950405/101264609/101259227/101265249/3950484/101256723/101259747/101245583/101266666/101259835/3950388	LOC101249865/LOC101244751/LOC101257676/LOC101266426/LOC543978/LOC101247889/LOC101243638/LOC101248983/LOC101248456/LOC101265555/LOC101255222/LOC101245880/LOC101246302/LOC101245121/LOC101268297/LOC101248173/LOC101247415/LOC101259494/LOC101259233/LOC101248113/PSBP/psaB/LOC101245421/LOC101263732/OEE1/PSBO/PsbQ/psbC/LOC101264609/LOC101259227/LOC101265249/psaA/LOC101256723/LOC101259747/LOC101245583/LOC…	38	0		38	101249865/101244751/101257676/101266426/543978/101247889/101243638/101248983/101248456/101265555/101255222/101245880/101246302/101245121/101268297/101248173/101247415/101259494/101259233/101248113/544077/3950392/101245421/101263732/101258321/544299/543931/3950405/101264609/101259227/101265249/3950484/101256723/101259747/101245583/101266666/101259835/3950388
CC	GO:0009522	photosystem I	15/656	16/2575	1.34E-08	3.17E-07	101244751/101266426/543978/101248983/101265555/101255222/101245121/101268297/3950392/101245421/101263732/101264609/101265249/3950484/101266666	LOC101244751/LOC101266426/LOC543978/LOC101248983/LOC101265555/LOC101255222/LOC101245121/LOC101268297/psaB/LOC101245421/LOC101263732/LOC101264609/LOC101265249/psaA/LOC101266666	15	0		15	101244751/101266426/543978/101248983/101265555/101255222/101245121/101268297/3950392/101245421/101263732/101264609/101265249/3950484/101266666
CC	GO:0009523	photosystem II	21/656	27/2575	1.55E-08	3.17E-07	101249865/101257676/101247889/101243638/101248456/101245880/101246302/101248173/101247415/101259494/101259233/101248113/544077/101258321/544299/543931/101259227/101256723/101259747/101245583/101259835	LOC101249865/LOC101257676/LOC101247889/LOC101243638/LOC101248456/LOC101245880/LOC101246302/LOC101248173/LOC101247415/LOC101259494/LOC101259233/LOC101248113/PSBP/OEE1/PSBO/PsbQ/LOC101259227/LOC101256723/LOC101259747/LOC101245583/LOC101259835	21	0		21	101249865/101257676/101247889/101243638/101248456/101245880/101246302/101248173/101247415/101259494/101259233/101248113/544077/101258321/544299/543931/101259227/101256723/101259747/101245583/101259835
CC	GO:0009538	photosystem I reaction center	10/656	10/2575	1.09E-06	1.92E-05	101244751/101266426/543978/101248983/101265555/101245121/101245421/101264609/101265249/101266666	LOC101244751/LOC101266426/LOC543978/LOC101248983/LOC101265555/LOC101245121/LOC101245421/LOC101264609/LOC101265249/LOC101266666	10	0		10	101244751/101266426/543978/101248983/101265555/101245121/101245421/101264609/101265249/101266666
CC	GO:0042651	thylakoid membrane	16/656	22/2575	4.10E-06	6.31E-05	101249865/101243638/101245880/101246302/101243864/101247415/101259233/101248113/544077/101258321/544299/543931/101259227/101256723/3950466/101259835	LOC101249865/LOC101243638/LOC101245880/LOC101246302/LOC101243864/LOC101247415/LOC101259233/LOC101248113/PSBP/OEE1/PSBO/PsbQ/LOC101259227/LOC101256723/petA/LOC101259835	16	0		16	101249865/101243638/101245880/101246302/101243864/101247415/101259233/101248113/544077/101258321/544299/543931/101259227/101256723/3950466/101259835
CC	GO:0009654	photosystem II oxygen evolving complex	14/656	20/2575	3.44E-05	0.000470036	101249865/101243638/101245880/101246302/101247415/101259233/101248113/544077/101258321/544299/543931/101259227/101256723/101259835	LOC101249865/LOC101243638/LOC101245880/LOC101246302/LOC101247415/LOC101259233/LOC101248113/PSBP/OEE1/PSBO/PsbQ/LOC101259227/LOC101256723/LOC101259835	14	0		14	101249865/101243638/101245880/101246302/101247415/101259233/101248113/544077/101258321/544299/543931/101259227/101256723/101259835
CC	GO:1990204	oxidoreductase complex	14/656	22/2575	0.000167257	0.002057267	101249865/101243638/101245880/101246302/101247415/101259233/101248113/544077/101258321/544299/543931/101259227/101256723/101259835	LOC101249865/LOC101243638/LOC101245880/LOC101246302/LOC101247415/LOC101259233/LOC101248113/PSBP/OEE1/PSBO/PsbQ/LOC101259227/LOC101256723/LOC101259835	14	0		14	101249865/101243638/101245880/101246302/101247415/101259233/101248113/544077/101258321/544299/543931/101259227/101256723/101259835
CC	GO:0019898	extrinsic component of membrane	13/656	20/2575	0.000212443	0.002375499	101249865/101243638/101246302/101247415/101259233/101248113/544077/101258321/544299/543931/101259227/101256723/101259835	LOC101249865/LOC101243638/LOC101246302/LOC101247415/LOC101259233/LOC101248113/PSBP/OEE1/PSBO/PsbQ/LOC101259227/LOC101256723/LOC101259835	13	0		13	101249865/101243638/101246302/101247415/101259233/101248113/544077/101258321/544299/543931/101259227/101256723/101259835
CC	GO:0098796	membrane protein complex	49/656	134/2575	0.002299638	0.023571291	101249865/101244751/3950472/101257676/101266426/101253342/543978/101247889/101243638/101248983/101248456/101265555/101255222/101245880/101263919/101246302/101245121/101268297/3950464/101248173/101247415/101259494/101259233/101248113/544077/101250146/3950392/101245421/101263732/101258321/544299/109120519/543931/101263124/3950405/101264609/101259227/101265249/3950484/101261093/101256723/101257833/1…	LOC101249865/LOC101244751/atpF/LOC101257676/LOC101266426/LOC101253342/LOC543978/LOC101247889/LOC101243638/LOC101248983/LOC101248456/LOC101265555/LOC101255222/LOC101245880/LOC101263919/LOC101246302/LOC101245121/LOC101268297/atpI/LOC101248173/LOC101247415/LOC101259494/LOC101259233/LOC101248113/PSBP/LOC101250146/psaB/LOC101245421/LOC101263732/OEE1/PSBO/LOC109120519/PsbQ/LOC101263124/psbC/LOC10126460…	49	4	101250146/101257833/101265947/101244849	45	101249865/101244751/3950472/101257676/101266426/101253342/543978/101247889/101243638/101248983/101248456/101265555/101255222/101245880/101263919/101246302/101245121/101268297/3950464/101248173/101247415/101259494/101259233/101248113/544077/3950392/101245421/101263732/101258321/544299/109120519/543931/101263124/3950405/101264609/101259227/101265249/3950484/101261093/101256723/101259747/101245583/1…
CC	GO:0000159	protein phosphatase type 2A complex	5/656	10/2575	0.083401851	0.789109819	101250942/101243899/101264630/101256045/101268818	LOC101250942/LOC101243899/LOC101264630/LOC101256045/LOC101268818	5	2	101256045/101268818	3	101250942/101243899/101264630
CC	GO:0016592	mediator complex	6/656	14/2575	0.119630148	0.937415983	101249154/101246818/101261015/101257248/101248747/101259273	LOC101249154/LOC101246818/LOC101261015/LOC101257248/LOC101248747/LOC101259273	6	4	101249154/101246818/101248747/101259273	2	101261015/101257248
CC	GO:0008287	protein serine/threonine phosphatase complex	5/656	11/2575	0.12194029	0.937415983	101250942/101243899/101264630/101256045/101268818	LOC101250942/LOC101243899/LOC101264630/LOC101256045/LOC101268818	5	2	101256045/101268818	3	101250942/101243899/101264630
CC	GO:1903293	phosphatase complex	5/656	11/2575	0.12194029	0.937415983	101250942/101243899/101264630/101256045/101268818	LOC101250942/LOC101243899/LOC101264630/LOC101256045/LOC101268818	5	2	101256045/101268818	3	101250942/101243899/101264630
CC	GO:0043234	protein complex	90/656	320/2575	0.137357547	0.993822252	101249865/101244751/3950472/101257676/101266426/101259362/101253342/543978/101256427/101247889/101243638/101248983/101248456/101246187/101265555/101255222/101245880/101263919/101246302/101268710/101245121/101268297/101244463/3950464/101263130/101248173/101247415/101259494/101266481/101249154/101259233/101248113/544077/101250146/3950392/101245421/101263732/101253879/101258321/544299/101250638/1091…	LOC101249865/LOC101244751/atpF/LOC101257676/LOC101266426/LOC101259362/LOC101253342/LOC543978/LOC101256427/LOC101247889/LOC101243638/LOC101248983/LOC101248456/LOC101246187/LOC101265555/LOC101255222/LOC101245880/LOC101263919/LOC101246302/LOC101268710/LOC101245121/LOC101268297/LOC101244463/atpI/LOC101263130/LOC101248173/LOC101247415/LOC101259494/LOC101266481/LOC101249154/LOC101259233/LOC101248113/PS…	90	27	101268710/101244463/101263130/101249154/101250146/101253879/101268418/101246818/101248860/101253042/101251571/101260210/101249048/101257833/101268618/101247031/101265947/101244849/101264320/101248747/101244534/101254773/101260050/101260916/101250370/101259273/101260798	63	101249865/101244751/3950472/101257676/101266426/101259362/101253342/543978/101256427/101247889/101243638/101248983/101248456/101246187/101265555/101255222/101245880/101263919/101246302/101245121/101268297/3950464/101248173/101247415/101259494/101266481/101259233/101248113/544077/3950392/101245421/101263732/101258321/544299/101250638/109120519/101245068/543931/101263124/3950405/101264609/101261015…
CC	GO:0031981	nuclear lumen	19/656	60/2575	0.167012313	0.999999995	101268710/101263130/101249154/101253879/101268418/101252527/101245068/101246818/101261015/101261453/101257248/101249048/101251776/101264324/101268618/101257580/101248747/101262065/101259273	LOC101268710/LOC101263130/LOC101249154/LOC101253879/LOC101268418/LOC101252527/LOC101245068/LOC101246818/LOC101261015/LOC101261453/LOC101257248/LOC101249048/LOC101251776/LOC101264324/LOC101268618/LOC101257580/LOC101248747/LOC101262065/LOC101259273	19	14	101268710/101263130/101249154/101253879/101268418/101252527/101246818/101249048/101251776/101268618/101257580/101248747/101262065/101259273	5	101245068/101261015/101261453/101257248/101264324
CC	GO:0031974	membrane-enclosed lumen	21/656	68/2575	0.183906477	0.999999995	101268710/101263130/101249154/101253879/101268418/101252527/101245068/101246818/101261015/101261453/101257248/101249048/101251776/101257423/101264324/101268618/101257580/101248747/101262065/101252970/101259273	LOC101268710/LOC101263130/LOC101249154/LOC101253879/LOC101268418/LOC101252527/LOC101245068/LOC101246818/LOC101261015/LOC101261453/LOC101257248/LOC101249048/LOC101251776/LOC101257423/LOC101264324/LOC101268618/LOC101257580/LOC101248747/LOC101262065/LOC101252970/LOC101259273	21	16	101268710/101263130/101249154/101253879/101268418/101252527/101246818/101249048/101251776/101257423/101268618/101257580/101248747/101262065/101252970/101259273	5	101245068/101261015/101261453/101257248/101264324
CC	GO:0043233	organelle lumen	21/656	68/2575	0.183906477	0.999999995	101268710/101263130/101249154/101253879/101268418/101252527/101245068/101246818/101261015/101261453/101257248/101249048/101251776/101257423/101264324/101268618/101257580/101248747/101262065/101252970/101259273	LOC101268710/LOC101263130/LOC101249154/LOC101253879/LOC101268418/LOC101252527/LOC101245068/LOC101246818/LOC101261015/LOC101261453/LOC101257248/LOC101249048/LOC101251776/LOC101257423/LOC101264324/LOC101268618/LOC101257580/LOC101248747/LOC101262065/LOC101252970/LOC101259273	21	16	101268710/101263130/101249154/101253879/101268418/101252527/101246818/101249048/101251776/101257423/101268618/101257580/101248747/101262065/101252970/101259273	5	101245068/101261015/101261453/101257248/101264324
CC	GO:0070013	intracellular organelle lumen	21/656	68/2575	0.183906477	0.999999995	101268710/101263130/101249154/101253879/101268418/101252527/101245068/101246818/101261015/101261453/101257248/101249048/101251776/101257423/101264324/101268618/101257580/101248747/101262065/101252970/101259273	LOC101268710/LOC101263130/LOC101249154/LOC101253879/LOC101268418/LOC101252527/LOC101245068/LOC101246818/LOC101261015/LOC101261453/LOC101257248/LOC101249048/LOC101251776/LOC101257423/LOC101264324/LOC101268618/LOC101257580/LOC101248747/LOC101262065/LOC101252970/LOC101259273	21	16	101268710/101263130/101249154/101253879/101268418/101252527/101246818/101249048/101251776/101257423/101268618/101257580/101248747/101262065/101252970/101259273	5	101245068/101261015/101261453/101257248/101264324
CC	GO:1902494	catalytic complex	37/656	127/2575	0.192188869	0.999999995	101249865/101243638/101245880/101246302/101244463/101263130/101247415/101259233/101248113/544077/101250942/101258321/544299/101243899/101252527/101245068/101265028/543931/101256836/101259227/101251571/101264630/101256723/101256045/101246918/101261023/101251867/101268618/101252113/101254419/101259835/101256611/101244534/101254331/101268818/101250370/101268649	LOC101249865/LOC101243638/LOC101245880/LOC101246302/LOC101244463/LOC101263130/LOC101247415/LOC101259233/LOC101248113/PSBP/LOC101250942/OEE1/PSBO/LOC101243899/LOC101252527/LOC101245068/LOC101265028/PsbQ/LOC101256836/LOC101259227/LOC101251571/LOC101264630/LOC101256723/LOC101256045/LOC101246918/LOC101261023/LOC101251867/LOC101268618/LOC101252113/LOC101254419/LOC101259835/LOC101256611/LOC101244534/LO…	37	18	101244463/101263130/101252527/101265028/101256836/101251571/101256045/101246918/101261023/101251867/101268618/101252113/101254419/101256611/101244534/101268818/101250370/101268649	19	101249865/101243638/101245880/101246302/101247415/101259233/101248113/544077/101250942/101258321/544299/101243899/101245068/543931/101259227/101264630/101256723/101259835/101254331
CC	GO:0005654	nucleoplasm	13/656	40/2575	0.196751684	0.999999995	101268710/101263130/101249154/101268418/101252527/101245068/101246818/101261015/101257248/101249048/101268618/101248747/101259273	LOC101268710/LOC101263130/LOC101249154/LOC101268418/LOC101252527/LOC101245068/LOC101246818/LOC101261015/LOC101257248/LOC101249048/LOC101268618/LOC101248747/LOC101259273	13	10	101268710/101263130/101249154/101268418/101252527/101246818/101249048/101268618/101248747/101259273	3	101245068/101261015/101257248
CC	GO:0044451	nucleoplasm part	13/656	40/2575	0.196751684	0.999999995	101268710/101263130/101249154/101268418/101252527/101245068/101246818/101261015/101257248/101249048/101268618/101248747/101259273	LOC101268710/LOC101263130/LOC101249154/LOC101268418/LOC101252527/LOC101245068/LOC101246818/LOC101261015/LOC101257248/LOC101249048/LOC101268618/LOC101248747/LOC101259273	13	10	101268710/101263130/101249154/101268418/101252527/101246818/101249048/101268618/101248747/101259273	3	101245068/101261015/101257248
CC	GO:0005811	lipid particle	4/656	10/2575	0.235013964	0.999999995	104648541/101244793/101258512/101249653	LOC104648541/LOC101244793/LOC101258512/LOC101249653	4	3	104648541/101244793/101249653	1	101258512
CC	GO:0012511	monolayer-surrounded lipid storage body	4/656	10/2575	0.235013964	0.999999995	104648541/101244793/101258512/101249653	LOC104648541/LOC101244793/LOC101258512/LOC101249653	4	3	104648541/101244793/101249653	1	101258512
CC	GO:0045259	proton-transporting ATP synthase complex	6/656	18/2575	0.298632819	0.999999995	3950472/101253342/3950464/109120519/101263124/101257833	atpF/LOC101253342/atpI/LOC109120519/LOC101263124/LOC101257833	6	1	101257833	5	3950472/101253342/3950464/109120519/101263124
CC	GO:0005643	nuclear pore	4/656	11/2575	0.299627491	0.999999995	101266481/101248860/101260210/101260798	LOC101266481/LOC101248860/LOC101260210/LOC101260798	4	3	101248860/101260210/101260798	1	101266481
CC	GO:0005635	nuclear envelope	4/656	12/2575	0.365879037	0.999999995	101266481/101248860/101260210/101260798	LOC101266481/LOC101248860/LOC101260210/LOC101260798	4	3	101248860/101260210/101260798	1	101266481
CC	GO:0005777	peroxisome	4/656	12/2575	0.365879037	0.999999995	543655/101265227/101251282/101259820	LOC543655/LOC101265227/LOC101251282/LOC101259820	4	1	101251282	3	543655/101265227/101259820
CC	GO:0042579	microbody	4/656	12/2575	0.365879037	0.999999995	543655/101265227/101251282/101259820	LOC543655/LOC101265227/LOC101251282/LOC101259820	4	1	101251282	3	543655/101265227/101259820
CC	GO:0045263	proton-transporting ATP synthase complex, coupling factor F(o)	4/656	12/2575	0.365879037	0.999999995	3950472/3950464/109120519/101263124	atpF/atpI/LOC109120519/LOC101263124	4	0		4	3950472/3950464/109120519/101263124
CC	GO:0044428	nuclear part	25/656	92/2575	0.391296973	0.999999995	101268710/101263130/101266481/101249154/101256945/101253879/101268418/101252527/101245068/101246818/101248860/101261015/101261453/101260210/101257248/101249048/101251776/101264324/101268618/101257580/101264320/101248747/101262065/101259273/101260798	LOC101268710/LOC101263130/LOC101266481/LOC101249154/LOC101256945/LOC101253879/LOC101268418/LOC101252527/LOC101245068/LOC101246818/LOC101248860/LOC101261015/LOC101261453/LOC101260210/LOC101257248/LOC101249048/LOC101251776/LOC101264324/LOC101268618/LOC101257580/LOC101264320/LOC101248747/LOC101262065/LOC101259273/LOC101260798	25	19	101268710/101263130/101249154/101256945/101253879/101268418/101252527/101246818/101248860/101260210/101249048/101251776/101268618/101257580/101264320/101248747/101262065/101259273/101260798	6	101266481/101245068/101261015/101261453/101257248/101264324
CC	GO:0033178	proton-transporting two-sector ATPase complex, catalytic domain	4/656	13/2575	0.431742845	0.999999995	101253342/101257833/101265947/101244849	LOC101253342/LOC101257833/LOC101265947/LOC101244849	4	3	101257833/101265947/101244849	1	101253342
CC	GO:0005789	endoplasmic reticulum membrane	7/656	27/2575	0.552487067	0.999999995	101265028/101256836/101257898/101245405/101252113/101254419/101268649	LOC101265028/LOC101256836/LOC101257898/LOC101245405/LOC101252113/LOC101254419/LOC101268649	7	7	101265028/101256836/101257898/101245405/101252113/101254419/101268649	0
CC	GO:0042175	nuclear outer membrane-endoplasmic reticulum membrane network	7/656	27/2575	0.552487067	0.999999995	101265028/101256836/101257898/101245405/101252113/101254419/101268649	LOC101265028/LOC101256836/LOC101257898/LOC101245405/LOC101252113/LOC101254419/LOC101268649	7	7	101265028/101256836/101257898/101245405/101252113/101254419/101268649	0
CC	GO:0044432	endoplasmic reticulum part	7/656	27/2575	0.552487067	0.999999995	101265028/101256836/101257898/101245405/101252113/101254419/101268649	LOC101265028/LOC101256836/LOC101257898/LOC101245405/LOC101252113/LOC101254419/LOC101268649	7	7	101265028/101256836/101257898/101245405/101252113/101254419/101268649	0
CC	GO:0005741	mitochondrial outer membrane	3/656	11/2575	0.55976373	0.999999995	101246039/101262530/101245431	LOC101246039/LOC101262530/LOC101245431	3	2	101262530/101245431	1	101246039
CC	GO:0031968	organelle outer membrane	3/656	11/2575	0.55976373	0.999999995	101246039/101262530/101245431	LOC101246039/LOC101262530/LOC101245431	3	2	101262530/101245431	1	101246039
CC	GO:0005783	endoplasmic reticulum	11/656	44/2575	0.587318932	0.999999995	101264927/101265028/101256836/101262304/101257898/101251810/101245405/101252113/101254419/101244123/101268649	LOC101264927/LOC101265028/LOC101256836/LOC101262304/LOC101257898/LOC101251810/LOC101245405/LOC101252113/LOC101254419/LOC101244123/LOC101268649	11	11	101264927/101265028/101256836/101262304/101257898/101251810/101245405/101252113/101254419/101244123/101268649	0
CC	GO:0019867	outer membrane	4/656	16/2575	0.612553257	0.999999995	101246039/101260993/101262530/101245431	LOC101246039/LOC101260993/LOC101262530/LOC101245431	4	2	101262530/101245431	2	101246039/101260993
CC	GO:0005886	plasma membrane	6/656	25/2575	0.643253288	0.999999995	101263919/101250146/101250560/101260974/101256621/101254331	LOC101263919/LOC101250146/LOC101250560/LOC101260974/LOC101256621/LOC101254331	6	2	101250146/101260974	4	101263919/101250560/101256621/101254331
CC	GO:0005667	transcription factor complex	4/656	18/2575	0.711119119	0.999999995	101259362/101263130/101245068/101244053	LOC101259362/LOC101263130/LOC101245068/LOC101244053	4	1	101263130	3	101259362/101245068/101244053
CC	GO:0000786	nucleosome	3/656	14/2575	0.733080597	0.999999995	101261899/544142/101260139	LOC101261899/LOC544142/LOC101260139	3	3	101261899/544142/101260139	0
CC	GO:0016459	myosin complex	3/656	14/2575	0.733080597	0.999999995	101246187/101267827/101253239	LOC101246187/LOC101267827/LOC101253239	3	0		3	101246187/101267827/101253239
CC	GO:0031225	anchored component of membrane	3/656	15/2575	0.777317155	0.999999995	101253146/101260974/101252834	LOC101253146/LOC101260974/LOC101252834	3	1	101260974	2	101253146/101252834
CC	GO:0032993	protein-DNA complex	3/656	15/2575	0.777317155	0.999999995	101261899/544142/101260139	LOC101261899/LOC544142/LOC101260139	3	3	101261899/544142/101260139	0
CC	GO:0044815	DNA packaging complex	3/656	15/2575	0.777317155	0.999999995	101261899/544142/101260139	LOC101261899/LOC544142/LOC101260139	3	3	101261899/544142/101260139	0
CC	GO:0098805	whole membrane	9/656	42/2575	0.780496892	0.999999995	101246039/101263919/101250146/543655/101261093/101251282/101259820/101262530/101245431	LOC101246039/LOC101263919/LOC101250146/LOC543655/LOC101261093/LOC101251282/LOC101259820/LOC101262530/LOC101245431	9	4	101250146/101251282/101262530/101245431	5	101246039/101263919/543655/101261093/101259820
CC	GO:0000145	exocyst	5/656	25/2575	0.802806279	0.999999995	101256188/101260696/101261607/101255283/101254773	LOC101256188/LOC101260696/LOC101261607/LOC101255283/LOC101254773	5	1	101254773	4	101256188/101260696/101261607/101255283
CC	GO:0005938	cell cortex	5/656	25/2575	0.802806279	0.999999995	101256188/101260696/101261607/101255283/101254773	LOC101256188/LOC101260696/LOC101261607/LOC101255283/LOC101254773	5	1	101254773	4	101256188/101260696/101261607/101255283
CC	GO:0044448	cell cortex part	5/656	25/2575	0.802806279	0.999999995	101256188/101260696/101261607/101255283/101254773	LOC101256188/LOC101260696/LOC101261607/LOC101255283/LOC101254773	5	1	101254773	4	101256188/101260696/101261607/101255283
CC	GO:0099568	cytoplasmic region	5/656	25/2575	0.802806279	0.999999995	101256188/101260696/101261607/101255283/101254773	LOC101256188/LOC101260696/LOC101261607/LOC101255283/LOC101254773	5	1	101254773	4	101256188/101260696/101261607/101255283
CC	GO:0016591	DNA-directed RNA polymerase II, holoenzyme	2/656	11/2575	0.813138018	0.999999995	101263130/101245068	LOC101263130/LOC101245068	2	1	101263130	1	101245068
CC	GO:0098797	plasma membrane protein complex	2/656	11/2575	0.813138018	0.999999995	101263919/101250146	LOC101263919/LOC101250146	2	1	101250146	1	101263919
CC	GO:0016469	proton-transporting two-sector ATPase complex	8/656	39/2575	0.814981463	0.999999995	3950472/101253342/3950464/109120519/101263124/101257833/101265947/101244849	atpF/LOC101253342/atpI/LOC109120519/LOC101263124/LOC101257833/LOC101265947/LOC101244849	8	3	101257833/101265947/101244849	5	3950472/101253342/3950464/109120519/101263124
CC	GO:0030133	transport vesicle	3/656	16/2575	0.815339593	0.999999995	101263919/101250146/101261093	LOC101263919/LOC101250146/LOC101261093	3	1	101250146	2	101263919/101261093
CC	GO:0030658	transport vesicle membrane	3/656	16/2575	0.815339593	0.999999995	101263919/101250146/101261093	LOC101263919/LOC101250146/LOC101261093	3	1	101250146	2	101263919/101261093
CC	GO:0044459	plasma membrane part	4/656	21/2575	0.822446954	0.999999995	101263919/101250146/101260974/101254331	LOC101263919/LOC101250146/LOC101260974/LOC101254331	4	2	101250146/101260974	2	101263919/101254331
CC	GO:1990234	transferase complex	9/656	45/2575	0.847419902	0.999999995	101263130/101252527/101245068/101265028/101261023/101251867/101268618/101254331/101268649	LOC101263130/LOC101252527/LOC101245068/LOC101265028/LOC101261023/LOC101251867/LOC101268618/LOC101254331/LOC101268649	9	7	101263130/101252527/101265028/101261023/101251867/101268618/101268649	2	101245068/101254331
CC	GO:0000785	chromatin	3/656	17/2575	0.847705257	0.999999995	101261899/544142/101260139	LOC101261899/LOC544142/LOC101260139	3	3	101261899/544142/101260139	0
CC	GO:0005694	chromosome	11/656	54/2575	0.848586551	0.999999995	101261453/101251225/101253591/101260755/101264324/101261899/544142/101247031/101249829/101260139/101261043	LOC101261453/LOC101251225/LOC101253591/LOC101260755/LOC101264324/LOC101261899/LOC544142/LOC101247031/LOC101249829/LOC101260139/LOC101261043	11	7	101251225/101253591/101260755/101261899/544142/101247031/101260139	4	101261453/101264324/101249829/101261043
CC	GO:0015629	actin cytoskeleton	4/656	22/2575	0.850635677	0.999999995	101246187/101267827/101253239/101260916	LOC101246187/LOC101267827/LOC101253239/LOC101260916	4	1	101260916	3	101246187/101267827/101253239
CC	GO:0005798	Golgi-associated vesicle	2/656	12/2575	0.850887229	0.999999995	101263919/101250146	LOC101263919/LOC101250146	2	1	101250146	1	101263919
CC	GO:0030660	Golgi-associated vesicle membrane	2/656	12/2575	0.850887229	0.999999995	101263919/101250146	LOC101263919/LOC101250146	2	1	101250146	1	101263919
CC	GO:0031967	organelle envelope	9/656	46/2575	0.865771874	0.999999995	101246039/101268113/101266481/101248860/101244623/101260210/101262530/101245431/101260798	LOC101246039/LOC101268113/LOC101266481/LOC101248860/LOC101244623/LOC101260210/LOC101262530/LOC101245431/LOC101260798	9	7	101268113/101248860/101244623/101260210/101262530/101245431/101260798	2	101246039/101266481
CC	GO:0031975	envelope	9/656	46/2575	0.865771874	0.999999995	101246039/101268113/101266481/101248860/101244623/101260210/101262530/101245431/101260798	LOC101246039/LOC101268113/LOC101266481/LOC101248860/LOC101244623/LOC101260210/LOC101262530/LOC101245431/LOC101260798	9	7	101268113/101248860/101244623/101260210/101262530/101245431/101260798	2	101246039/101266481
CC	GO:0000428	DNA-directed RNA polymerase complex	2/656	13/2575	0.881560053	0.999999995	101263130/101245068	LOC101263130/LOC101245068	2	1	101263130	1	101245068
CC	GO:0030118	clathrin coat	2/656	13/2575	0.881560053	0.999999995	101263919/101250146	LOC101263919/LOC101250146	2	1	101250146	1	101263919
CC	GO:0030880	RNA polymerase complex	2/656	13/2575	0.881560053	0.999999995	101263130/101245068	LOC101263130/LOC101245068	2	1	101263130	1	101245068
CC	GO:0055029	nuclear DNA-directed RNA polymerase complex	2/656	13/2575	0.881560053	0.999999995	101263130/101245068	LOC101263130/LOC101245068	2	1	101263130	1	101245068
CC	GO:0033177	proton-transporting two-sector ATPase complex, proton-transporting domain	4/656	24/2575	0.895748344	0.999999995	3950472/3950464/109120519/101263124	atpF/atpI/LOC109120519/LOC101263124	4	0		4	3950472/3950464/109120519/101263124
CC	GO:0012505	endomembrane system	19/656	93/2575	0.898213137	0.999999995	101263919/101266481/101250146/101264927/101259650/101265028/101248860/101256836/101262304/101257898/101261093/101260210/101251810/101245405/101252113/101254419/101244123/101268649/101260798	LOC101263919/LOC101266481/LOC101250146/LOC101264927/LOC101259650/LOC101265028/LOC101248860/LOC101256836/LOC101262304/LOC101257898/LOC101261093/LOC101260210/LOC101251810/LOC101245405/LOC101252113/LOC101254419/LOC101244123/LOC101268649/LOC101260798	19	16	101250146/101264927/101259650/101265028/101248860/101256836/101262304/101257898/101260210/101251810/101245405/101252113/101254419/101244123/101268649/101260798	3	101263919/101266481/101261093
CC	GO:0000502	proteasome complex	3/656	20/2575	0.916947937	0.999999995	101251571/101244534/101250370	LOC101251571/LOC101244534/LOC101250370	3	3	101251571/101244534/101250370	0
CC	GO:1905369	endopeptidase complex	3/656	20/2575	0.916947937	0.999999995	101251571/101244534/101250370	LOC101251571/LOC101244534/LOC101250370	3	3	101251571/101244534/101250370	0
CC	GO:0005634	nucleus	102/656	445/2575	0.923143044	0.999999995	101253881/101255223/101258637/101257776/543839/101267520/543520/101268710/101263123/101258606/101260503/101263130/101266481/101249154/101264323/100736447/101251320/100750255/101267688/101243963/544076/101263184/101256945/101263715/101253879/543578/543518/101246723/101250862/101252681/101246669/544255/101249931/101267047/101268418/100736463/101252527/101245068/544105/101246818/101259089/101248860/…	LOC101253881/LOC101255223/LOC101258637/LOC101257776/FUL1/LOC101267520/T6/LOC101268710/LOC101263123/LOC101258606/LOC101260503/LOC101263130/LOC101266481/LOC101249154/LOC101264323/LOC100736447/LOC101251320/ARF13/LOC101267688/LOC101243963/TDR8/LOC101263184/LOC101256945/LOC101263715/LOC101253879/ER66/EIL4/LOC101246723/LOC101250862/LOC101252681/SBP3/TDR6/LOC101249931/LOC101267047/LOC101268418/ARF19-1/L…	102	66	101255223/101258637/101257776/543839/101268710/101263123/101258606/101263130/101249154/101264323/100736447/101243963/544076/101263184/101256945/101253879/543518/101246723/101250862/101252681/101267047/101268418/101252527/101246818/101248860/544030/101260210/101254982/100736511/101249832/104646151/101264678/101249048/543680/101251776/101255881/101255147/101261940/101245658/543521/101263800/1012686…	36	101253881/101267520/543520/101260503/101266481/101251320/100750255/101267688/101263715/543578/101246669/544255/101249931/100736463/101245068/544105/101259089/101261015/101261453/100736509/101257248/101263446/101255717/101264045/544256/101262084/101264324/101260396/101248769/100736445/544075/101264242/101266695/101251286/104649060/101055610
CC	GO:0000228	nuclear chromosome	2/656	15/2575	0.926151164	0.999999995	101261453/101264324	LOC101261453/LOC101264324	2	0		2	101261453/101264324
CC	GO:0061695	transferase complex, transferring phosphorus-containing groups	2/656	15/2575	0.926151164	0.999999995	101263130/101245068	LOC101263130/LOC101245068	2	1	101263130	1	101245068
CC	GO:0031966	mitochondrial membrane	5/656	31/2575	0.926971116	0.999999995	101246039/101268113/101244623/101262530/101245431	LOC101246039/LOC101268113/LOC101244623/LOC101262530/LOC101245431	5	4	101268113/101244623/101262530/101245431	1	101246039
CC	GO:0099023	tethering complex	5/656	31/2575	0.926971116	0.999999995	101256188/101260696/101261607/101255283/101254773	LOC101256188/LOC101260696/LOC101261607/LOC101255283/LOC101254773	5	1	101254773	4	101256188/101260696/101261607/101255283
CC	GO:0044427	chromosomal part	6/656	36/2575	0.927187907	0.999999995	101264324/101261899/544142/101247031/101249829/101260139	LOC101264324/LOC101261899/LOC544142/LOC101247031/LOC101249829/LOC101260139	6	4	101261899/544142/101247031/101260139	2	101264324/101249829
CC	GO:0044429	mitochondrial part	7/656	41/2575	0.928425334	0.999999995	101246039/101268113/101244623/101257423/101262530/101245431/101252970	LOC101246039/LOC101268113/LOC101244623/LOC101257423/LOC101262530/LOC101245431/LOC101252970	7	6	101268113/101244623/101257423/101262530/101245431/101252970	1	101246039
CC	GO:0098588	bounding membrane of organelle	9/656	51/2575	0.932545822	0.999999995	101246039/101263919/101250146/543655/101261093/101251282/101259820/101262530/101245431	LOC101246039/LOC101263919/LOC101250146/LOC543655/LOC101261093/LOC101251282/LOC101259820/LOC101262530/LOC101245431	9	4	101250146/101251282/101262530/101245431	5	101246039/101263919/543655/101261093/101259820
CC	GO:0012506	vesicle membrane	3/656	21/2575	0.932698101	0.999999995	101263919/101250146/101261093	LOC101263919/LOC101250146/LOC101261093	3	1	101250146	2	101263919/101261093
CC	GO:0030120	vesicle coat	3/656	21/2575	0.932698101	0.999999995	101263919/101250146/101261093	LOC101263919/LOC101250146/LOC101261093	3	1	101250146	2	101263919/101261093
CC	GO:0030135	coated vesicle	3/656	21/2575	0.932698101	0.999999995	101263919/101250146/101261093	LOC101263919/LOC101250146/LOC101261093	3	1	101250146	2	101263919/101261093
CC	GO:0030659	cytoplasmic vesicle membrane	3/656	21/2575	0.932698101	0.999999995	101263919/101250146/101261093	LOC101263919/LOC101250146/LOC101261093	3	1	101250146	2	101263919/101261093
CC	GO:0030662	coated vesicle membrane	3/656	21/2575	0.932698101	0.999999995	101263919/101250146/101261093	LOC101263919/LOC101250146/LOC101261093	3	1	101250146	2	101263919/101261093
CC	GO:0031410	cytoplasmic vesicle	3/656	21/2575	0.932698101	0.999999995	101263919/101250146/101261093	LOC101263919/LOC101250146/LOC101261093	3	1	101250146	2	101263919/101261093
CC	GO:0031982	vesicle	3/656	21/2575	0.932698101	0.999999995	101263919/101250146/101261093	LOC101263919/LOC101250146/LOC101261093	3	1	101250146	2	101263919/101261093
CC	GO:0044433	cytoplasmic vesicle part	3/656	21/2575	0.932698101	0.999999995	101263919/101250146/101261093	LOC101263919/LOC101250146/LOC101261093	3	1	101250146	2	101263919/101261093
CC	GO:0097708	intracellular vesicle	3/656	21/2575	0.932698101	0.999999995	101263919/101250146/101261093	LOC101263919/LOC101250146/LOC101261093	3	1	101250146	2	101263919/101261093
CC	GO:0048046	apoplast	5/656	32/2575	0.938940115	0.999999995	778213/101245962/543637/101263927/544100	XTH16/LOC101245962/LOC543637/LOC101263927/tXET-B2	5	2	778213/543637	3	101245962/101263927/544100
CC	GO:0015630	microtubule cytoskeleton	2/656	16/2575	0.941981388	0.999999995	101244463/101263207	LOC101244463/LOC101263207	2	2	101244463/101263207	0
CC	GO:0005875	microtubule associated complex	1/656	10/2575	0.947473865	0.999999995	101244463	LOC101244463	1	1	101244463	0
CC	GO:0019773	proteasome core complex, alpha-subunit complex	1/656	10/2575	0.947473865	0.999999995	101250370	LOC101250370	1	1	101250370	0
CC	GO:0030684	preribosome	1/656	10/2575	0.947473865	0.999999995	101253879	LOC101253879	1	1	101253879	0
CC	GO:0044430	cytoskeletal part	6/656	38/2575	0.948127539	0.999999995	101246187/101244463/101267827/101253239/101263207/101260916	LOC101246187/LOC101244463/LOC101267827/LOC101253239/LOC101263207/LOC101260916	6	3	101244463/101263207/101260916	3	101246187/101267827/101253239
CC	GO:0005576	extracellular region	6/656	39/2575	0.956420504	0.999999995	778213/101245962/101260125/543637/101263927/544100	XTH16/LOC101245962/SlMMP2/LOC543637/LOC101263927/tXET-B2	6	2	778213/543637	4	101245962/101260125/101263927/544100
CC	GO:0005856	cytoskeleton	6/656	39/2575	0.956420504	0.999999995	101246187/101244463/101267827/101253239/101263207/101260916	LOC101246187/LOC101244463/LOC101267827/LOC101253239/LOC101263207/LOC101260916	6	3	101244463/101263207/101260916	3	101246187/101267827/101253239
CC	GO:0005740	mitochondrial envelope	5/656	34/2575	0.95773225	0.999999995	101246039/101268113/101244623/101262530/101245431	LOC101246039/LOC101268113/LOC101244623/LOC101262530/LOC101245431	5	4	101268113/101244623/101262530/101245431	1	101246039
CC	GO:0005681	spliceosomal complex	1/656	11/2575	0.960907449	0.999999995	101256945	LOC101256945	1	1	101256945	0
CC	GO:0005739	mitochondrion	8/656	50/2575	0.962721458	0.999999995	101246039/101268113/101244623/101263326/101257423/101262530/101245431/101252970	LOC101246039/LOC101268113/LOC101244623/LOC101263326/LOC101257423/LOC101262530/LOC101245431/LOC101252970	8	6	101268113/101244623/101257423/101262530/101245431/101252970	2	101246039/101263326
CC	GO:0071944	cell periphery	24/656	125/2575	0.96363207	0.999999995	778213/101245962/544016/101245535/101260795/101257682/101263919/101250146/101250560/101260974/101261415/543637/101256188/101263927/101260696/101261607/101244677/101256621/101246061/101255283/101254331/101254773/101267809/544100	XTH16/LOC101245962/PMEU1/LOC101245535/LOC101260795/LOC101257682/LOC101263919/LOC101250146/LOC101250560/LOC101260974/LOC101261415/LOC543637/LOC101256188/LOC101263927/LOC101260696/LOC101261607/LOC101244677/LOC101256621/LOC101246061/LOC101255283/LOC101254331/LOC101254773/LOC101267809/tXET-B2	24	9	778213/544016/101245535/101250146/101260974/101261415/543637/101254773/101267809	15	101245962/101260795/101257682/101263919/101250560/101256188/101263927/101260696/101261607/101244677/101256621/101246061/101255283/101254331/544100
CC	GO:0005839	proteasome core complex	2/656	18/2575	0.96449267	0.999999995	101251571/101250370	LOC101251571/LOC101250370	2	2	101251571/101250370	0
CC	GO:0005618	cell wall	13/656	75/2575	0.966607221	0.999999995	778213/101245962/544016/101245535/101260795/101257682/101261415/543637/101263927/101244677/101246061/101267809/544100	XTH16/LOC101245962/PMEU1/LOC101245535/LOC101260795/LOC101257682/LOC101261415/LOC543637/LOC101263927/LOC101244677/LOC101246061/LOC101267809/tXET-B2	13	6	778213/544016/101245535/101261415/543637/101267809	7	101245962/101260795/101257682/101263927/101244677/101246061/544100
CC	GO:0030312	external encapsulating structure	13/656	75/2575	0.966607221	0.999999995	778213/101245962/544016/101245535/101260795/101257682/101261415/543637/101263927/101244677/101246061/101267809/544100	XTH16/LOC101245962/PMEU1/LOC101245535/LOC101260795/LOC101257682/LOC101261415/LOC543637/LOC101263927/LOC101244677/LOC101246061/LOC101267809/tXET-B2	13	6	778213/544016/101245535/101261415/543637/101267809	7	101245962/101260795/101257682/101263927/101244677/101246061/544100
CC	GO:0005794	Golgi apparatus	3/656	25/2575	0.971924323	0.999999995	101263919/101250146/101259650	LOC101263919/LOC101250146/LOC101259650	3	2	101250146/101259650	1	101263919
CC	GO:0044431	Golgi apparatus part	3/656	25/2575	0.971924323	0.999999995	101263919/101250146/101259650	LOC101263919/LOC101250146/LOC101259650	3	2	101250146/101259650	1	101263919
CC	GO:1905368	peptidase complex	3/656	25/2575	0.971924323	0.999999995	101251571/101244534/101250370	LOC101251571/LOC101244534/LOC101250370	3	3	101251571/101244534/101250370	0
CC	GO:0005743	mitochondrial inner membrane	2/656	19/2575	0.97232638	0.999999995	101268113/101244623	LOC101268113/LOC101244623	2	2	101268113/101244623	0
CC	GO:0044422	organelle part	57/656	273/2575	0.97413921	0.999999995	101246039/101246187/101263919/101268113/101268710/101244463/101263130/101266481/101249154/101250146/101256945/101253879/101259650/101268418/543655/101252527/101245068/101265028/101246818/101248860/101244623/101256836/101261015/101267827/101261453/101257898/101261093/101260210/101257248/101249048/101251776/101251282/101257423/101259820/101264324/101253239/101268618/101245405/101263207/101261899/54…	LOC101246039/LOC101246187/LOC101263919/LOC101268113/LOC101268710/LOC101244463/LOC101263130/LOC101266481/LOC101249154/LOC101250146/LOC101256945/LOC101253879/LOC101259650/LOC101268418/LOC543655/LOC101252527/LOC101245068/LOC101265028/LOC101246818/LOC101248860/LOC101244623/LOC101256836/LOC101261015/LOC101267827/LOC101261453/LOC101257898/LOC101261093/LOC101260210/LOC101257248/LOC101249048/LOC101251776…	57	42	101268113/101268710/101244463/101263130/101249154/101250146/101256945/101253879/101259650/101268418/101252527/101265028/101246818/101248860/101244623/101256836/101257898/101260210/101249048/101251776/101251282/101257423/101268618/101245405/101263207/101261899/544142/101252113/101247031/101257580/101260139/101254419/101262530/101264320/101248747/101245431/101262065/101260916/101252970/101259273/10…	15	101246039/101246187/101263919/101266481/543655/101245068/101261015/101267827/101261453/101261093/101257248/101259820/101264324/101253239/101249829
CC	GO:0044446	intracellular organelle part	57/656	273/2575	0.97413921	0.999999995	101246039/101246187/101263919/101268113/101268710/101244463/101263130/101266481/101249154/101250146/101256945/101253879/101259650/101268418/543655/101252527/101245068/101265028/101246818/101248860/101244623/101256836/101261015/101267827/101261453/101257898/101261093/101260210/101257248/101249048/101251776/101251282/101257423/101259820/101264324/101253239/101268618/101245405/101263207/101261899/54…	LOC101246039/LOC101246187/LOC101263919/LOC101268113/LOC101268710/LOC101244463/LOC101263130/LOC101266481/LOC101249154/LOC101250146/LOC101256945/LOC101253879/LOC101259650/LOC101268418/LOC543655/LOC101252527/LOC101245068/LOC101265028/LOC101246818/LOC101248860/LOC101244623/LOC101256836/LOC101261015/LOC101267827/LOC101261453/LOC101257898/LOC101261093/LOC101260210/LOC101257248/LOC101249048/LOC101251776…	57	42	101268113/101268710/101244463/101263130/101249154/101250146/101256945/101253879/101259650/101268418/101252527/101265028/101246818/101248860/101244623/101256836/101257898/101260210/101249048/101251776/101251282/101257423/101268618/101245405/101263207/101261899/544142/101252113/101247031/101257580/101260139/101254419/101262530/101264320/101248747/101245431/101262065/101260916/101252970/101259273/10…	15	101246039/101246187/101263919/101266481/543655/101245068/101261015/101267827/101261453/101261093/101257248/101259820/101264324/101253239/101249829
CC	GO:0019866	organelle inner membrane	2/656	20/2575	0.97847954	0.999999995	101268113/101244623	LOC101268113/LOC101244623	2	2	101268113/101244623	0
CC	GO:0031090	organelle membrane	11/656	72/2575	0.987878772	0.999999995	101246039/101263919/101268113/101250146/543655/101244623/101261093/101251282/101259820/101262530/101245431	LOC101246039/LOC101263919/LOC101268113/LOC101250146/LOC543655/LOC101244623/LOC101261093/LOC101251282/LOC101259820/LOC101262530/LOC101245431	11	6	101268113/101250146/101244623/101251282/101262530/101245431	5	101246039/101263919/543655/101261093/101259820
CC	GO:0030117	membrane coat	3/656	34/2575	0.996599396	0.999999995	101263919/101250146/101261093	LOC101263919/LOC101250146/LOC101261093	3	1	101250146	2	101263919/101261093
CC	GO:0048475	coated membrane	3/656	34/2575	0.996599396	0.999999995	101263919/101250146/101261093	LOC101263919/LOC101250146/LOC101261093	3	1	101250146	2	101263919/101261093
CC	GO:0043228	non-membrane-bounded organelle	58/656	346/2575	0.999987629	0.999999995	101258952/101246187/101244463/101262273/104648541/101252943/101245942/101253879/101254078/101243850/101244639/101267247/101252000/101245574/101259734/16976780/101268403/101267827/101248220/101261453/101244793/101249573/101251225/101253374/101258512/101248838/101257990/101252347/101253591/101249357/101251776/101251434/101260755/101264324/101252799/101250874/101249629/101253239/101263207/101261899/…	LOC101258952/LOC101246187/LOC101244463/LOC101262273/LOC104648541/LOC101252943/LOC101245942/LOC101253879/LOC101254078/LOC101243850/LOC101244639/LOC101267247/LOC101252000/LOC101245574/LOC101259734/rpl2/LOC101268403/LOC101267827/LOC101248220/LOC101261453/LOC101244793/LOC101249573/LOC101251225/LOC101253374/LOC101258512/LOC101248838/LOC101257990/LOC101252347/LOC101253591/LOC101249357/LOC101251776/LOC1…	58	33	101244463/101262273/104648541/101253879/101254078/101243850/101259734/101244793/101249573/101251225/101253374/101257990/101252347/101253591/101249357/101251776/101251434/101260755/101252799/101263207/101261899/544142/101267936/101247031/101257580/101260139/101263511/101246906/101262065/101260916/101261898/101252970/101249653	25	101258952/101246187/101252943/101245942/101244639/101267247/101252000/101245574/16976780/101268403/101267827/101248220/101261453/101258512/101248838/101264324/101250874/101249629/101253239/101259181/3950420/3950409/101249829/101255358/101261043
CC	GO:0043232	intracellular non-membrane-bounded organelle	58/656	346/2575	0.999987629	0.999999995	101258952/101246187/101244463/101262273/104648541/101252943/101245942/101253879/101254078/101243850/101244639/101267247/101252000/101245574/101259734/16976780/101268403/101267827/101248220/101261453/101244793/101249573/101251225/101253374/101258512/101248838/101257990/101252347/101253591/101249357/101251776/101251434/101260755/101264324/101252799/101250874/101249629/101253239/101263207/101261899/…	LOC101258952/LOC101246187/LOC101244463/LOC101262273/LOC104648541/LOC101252943/LOC101245942/LOC101253879/LOC101254078/LOC101243850/LOC101244639/LOC101267247/LOC101252000/LOC101245574/LOC101259734/rpl2/LOC101268403/LOC101267827/LOC101248220/LOC101261453/LOC101244793/LOC101249573/LOC101251225/LOC101253374/LOC101258512/LOC101248838/LOC101257990/LOC101252347/LOC101253591/LOC101249357/LOC101251776/LOC1…	58	33	101244463/101262273/104648541/101253879/101254078/101243850/101259734/101244793/101249573/101251225/101253374/101257990/101252347/101253591/101249357/101251776/101251434/101260755/101252799/101263207/101261899/544142/101267936/101247031/101257580/101260139/101263511/101246906/101262065/101260916/101261898/101252970/101249653	25	101258952/101246187/101252943/101245942/101244639/101267247/101252000/101245574/16976780/101268403/101267827/101248220/101261453/101258512/101248838/101264324/101250874/101249629/101253239/101259181/3950420/3950409/101249829/101255358/101261043
CC	GO:0005840	ribosome	33/656	240/2575	0.99999882	0.999999995	101258952/101262273/101252943/101245942/101254078/101243850/101244639/101267247/101252000/101245574/101259734/16976780/101268403/101248220/101249573/101253374/101248838/101257990/101252347/101249357/101251434/101252799/101250874/101249629/101259181/3950420/3950409/101267936/101263511/101246906/101255358/101261898/101252970	LOC101258952/LOC101262273/LOC101252943/LOC101245942/LOC101254078/LOC101243850/LOC101244639/LOC101267247/LOC101252000/LOC101245574/LOC101259734/rpl2/LOC101268403/LOC101248220/LOC101249573/LOC101253374/LOC101248838/LOC101257990/LOC101252347/LOC101249357/LOC101251434/LOC101252799/LOC101250874/LOC101249629/LOC101259181/rps2/rps18/LOC101267936/LOC101263511/LOC101246906/LOC101255358/LOC101261898/LOC101…	33	16	101262273/101254078/101243850/101259734/101249573/101253374/101257990/101252347/101249357/101251434/101252799/101267936/101263511/101246906/101261898/101252970	17	101258952/101252943/101245942/101244639/101267247/101252000/101245574/16976780/101268403/101248220/101248838/101250874/101249629/101259181/3950420/3950409/101255358
CC	GO:0030529	intracellular ribonucleoprotein complex	35/656	270/2575	0.999999964	0.999999995	101258952/101262273/101256945/101252943/101245942/101253879/101254078/101243850/101244639/101267247/101252000/101245574/101259734/16976780/101268403/101248220/101249573/101253374/101248838/101257990/101252347/101249357/101251434/101252799/101250874/101249629/101259181/3950420/3950409/101267936/101263511/101246906/101255358/101261898/101252970	LOC101258952/LOC101262273/LOC101256945/LOC101252943/LOC101245942/LOC101253879/LOC101254078/LOC101243850/LOC101244639/LOC101267247/LOC101252000/LOC101245574/LOC101259734/rpl2/LOC101268403/LOC101248220/LOC101249573/LOC101253374/LOC101248838/LOC101257990/LOC101252347/LOC101249357/LOC101251434/LOC101252799/LOC101250874/LOC101249629/LOC101259181/rps2/rps18/LOC101267936/LOC101263511/LOC101246906/LOC101…	35	18	101262273/101256945/101253879/101254078/101243850/101259734/101249573/101253374/101257990/101252347/101249357/101251434/101252799/101267936/101263511/101246906/101261898/101252970	17	101258952/101252943/101245942/101244639/101267247/101252000/101245574/16976780/101268403/101248220/101248838/101250874/101249629/101259181/3950420/3950409/101255358
CC	GO:1990904	ribonucleoprotein complex	35/656	273/2575	0.999999979	0.999999995	101258952/101262273/101256945/101252943/101245942/101253879/101254078/101243850/101244639/101267247/101252000/101245574/101259734/16976780/101268403/101248220/101249573/101253374/101248838/101257990/101252347/101249357/101251434/101252799/101250874/101249629/101259181/3950420/3950409/101267936/101263511/101246906/101255358/101261898/101252970	LOC101258952/LOC101262273/LOC101256945/LOC101252943/LOC101245942/LOC101253879/LOC101254078/LOC101243850/LOC101244639/LOC101267247/LOC101252000/LOC101245574/LOC101259734/rpl2/LOC101268403/LOC101248220/LOC101249573/LOC101253374/LOC101248838/LOC101257990/LOC101252347/LOC101249357/LOC101251434/LOC101252799/LOC101250874/LOC101249629/LOC101259181/rps2/rps18/LOC101267936/LOC101263511/LOC101246906/LOC101…	35	18	101262273/101256945/101253879/101254078/101243850/101259734/101249573/101253374/101257990/101252347/101249357/101251434/101252799/101267936/101263511/101246906/101261898/101252970	17	101258952/101252943/101245942/101244639/101267247/101252000/101245574/16976780/101268403/101248220/101248838/101250874/101249629/101259181/3950420/3950409/101255358
CC	GO:0044444	cytoplasmic part	69/656	450/2575	0.999999995	0.999999995	101257676/101246039/101258952/101263919/101268113/101262273/101250146/543696/101252943/101245942/101264927/101254078/101259650/101243850/101244639/543655/101267247/101265028/101252000/101245574/101244623/101259734/16976780/101256836/101268403/101256188/101262304/101265227/101248220/101257898/101261093/101249573/101253374/101248838/101257990/101252347/101249357/101260696/101251434/101261607/101263…	LOC101257676/LOC101246039/LOC101258952/LOC101263919/LOC101268113/LOC101262273/LOC101250146/VDE/LOC101252943/LOC101245942/LOC101264927/LOC101254078/LOC101259650/LOC101243850/LOC101244639/LOC543655/LOC101267247/LOC101265028/LOC101252000/LOC101245574/LOC101244623/LOC101259734/rpl2/LOC101256836/LOC101268403/LOC101256188/LOC101262304/LOC101265227/LOC101248220/LOC101257898/LOC101261093/LOC101249573/LOC…	69	37	101268113/101262273/101250146/101264927/101254078/101259650/101243850/101265028/101244623/101259734/101256836/101262304/101257898/101249573/101253374/101257990/101252347/101249357/101251434/101251282/101257423/101252799/101251810/101261023/101245405/101252113/101267936/101254419/101244123/101262530/101263511/101246906/101245431/101254773/101261898/101252970/101268649	32	101257676/101246039/101258952/101263919/543696/101252943/101245942/101244639/543655/101267247/101252000/101245574/16976780/101268403/101256188/101265227/101248220/101261093/101248838/101260696/101261607/101263326/101259820/101250874/101249629/101245583/101259181/3950420/3950409/544306/101255283/101255358
MF	GO:0016829	lyase activity	56/2977	143/11285	0.00053074	0.173021371	544276/101266500/100147723/101247331/543548/101265757/543803/778255/101267781/101251350/778254/101247865/101265155/101248407/101243907/101262607/101249787/101265812/101266207/101262912/101252666/101245149/100147722/778246/101252921/778247/101253341/101250853/101262678/101247693/3950460/100147727/101261815/543812/101246974/101258081/101246365/101246870/101264847/101250558/100134880/544238/10125125…	LOC544276/LOC101266500/GAD3/LOC101247331/LOC543548/LOC101265757/ca2/AADC1B/LOC101267781/LOC101251350/AADC1A/TPS7/LOC101265155/LOC101248407/SlFBA6/LOC101262607/SlFBA2/LOC101265812/LOC101266207/LOC101262912/LOC101252666/LOC101245149/GAD2/MTS1/LOC101252921/MTS2/LOC101253341/SlFBA3/LOC101262678/LOC101247693/rbcL/ca3/LOC101261815/LOC543812/LOC101246974/LOC101258081/LOC101246365/SlFBA1/LOC101264847/LOC…	56	21	101262912/101245149/100147722/101252921/101253341/101262678/100147727/543812/101246974/101246365/101250558/101251252/544313/101250390/101246927/101243791/101265278/101250089/101263431/101258844/101261901	35	544276/101266500/100147723/101247331/543548/101265757/543803/778255/101267781/101251350/778254/101247865/101265155/101248407/101243907/101262607/101249787/101265812/101266207/101252666/778246/778247/101250853/101247693/3950460/101261815/101258081/101246870/101264847/100134880/544238/543802/101266981/101253459/101249651
MF	GO:0048037	cofactor binding	102/2977	299/11285	0.001638677	0.267104423	101244796/101258465/101246035/101266935/100147723/101252440/101266674/101265757/543808/101253094/544250/778255/544217/778254/101247332/101268729/101265155/778331/100874537/101264571/101259731/101252947/543920/101245553/101266800/101249507/101254423/101255777/544237/543937/101243855/101259257/101260072/101267526/101262912/100191110/101246328/544162/101247011/100147722/101251933/101260239/101244831…	LOC101244796/LOC101258465/LOC101246035/LOC101266935/GAD3/LOC101252440/LOC101266674/LOC101265757/cuAO/LOC101253094/fdh/AADC1B/LOC544217/AADC1A/LOC101247332/LOC101268729/LOC101265155/OAT/SlCKX2/LOC101264571/LOC101259731/LOC101252947/LOC543920/LOC101245553/LOC101266800/LOC101249507/LOC101254423/LOC101255777/LOC544237/SlSSR1/LOC101243855/LOC101259257/LOC101260072/LOC101267526/LOC101262912/LOC10019111…	102	50	101244796/101246035/543808/544250/101247332/101268729/778331/101252947/101245553/101266800/101249507/543937/101260072/101267526/101262912/101246328/101247011/100147722/101260239/101248057/101263110/100134903/101252846/101252457/100301938/101266942/101246616/101265687/100301935/101257707/101264774/101244469/101246962/101260055/544313/543873/543762/101055579/101267238/543522/101262747/101250354/101…	52	101258465/101266935/100147723/101252440/101266674/101265757/101253094/778255/544217/778254/101265155/100874537/101264571/101259731/543920/101254423/101255777/544237/101243855/101259257/100191110/544162/101251933/101244831/101265865/101249858/101267469/100147724/101265236/101253092/100316874/101248806/100316902/544164/101055598/543763/101258940/606302/101264847/101249763/100301931/101252376/101251…
MF	GO:0016645	oxidoreductase activity, acting on the CH-NH group of donors	8/2977	12/11285	0.003997055	0.344969342	100874537/101249506/101261413/101258003/101055598/101255258/101055612/101055579	SlCKX2/LOC101249506/LOC101261413/LOC101258003/SlCKX1/LOC101255258/SlCKX4/LOC101055579	8	3	101249506/101258003/101055579	5	100874537/101261413/101055598/101255258/101055612
MF	GO:0016298	lipase activity	8/2977	13/11285	0.007999357	0.344969342	100301921/101263951/100301920/101259869/101265145/100301941/100301919/100301922	LOC100301921/LOC101263951/LOC100301920/LOC101259869/LOC101265145/LOC100301941/LOC100301919/LOC100301922	8	3	100301921/100301920/100301922	5	101263951/101259869/101265145/100301941/100301919
MF	GO:0001871	pattern binding	18/2977	40/11285	0.008369799	0.344969342	101254998/101254309/101268703/100316882/101256794/101243862/101251213/101263961/101252760/101250956/101255823/101256500/101247978/101249240/101245944/104649456/101256116/101263849	LOC101254998/LOC101254309/LOC101268703/LOC100316882/LOC101256794/LOC101243862/LOC101251213/LOC101263961/LOC101252760/LOC101250956/LOC101255823/LOC101256500/LOC101247978/LOC101249240/LOC101245944/LOC104649456/LOC101256116/LOC101263849	18	5	101256794/101255823/104649456/101256116/101263849	13	101254998/101254309/101268703/100316882/101243862/101251213/101263961/101252760/101250956/101256500/101247978/101249240/101245944
MF	GO:0030247	polysaccharide binding	18/2977	40/11285	0.008369799	0.344969342	101254998/101254309/101268703/100316882/101256794/101243862/101251213/101263961/101252760/101250956/101255823/101256500/101247978/101249240/101245944/104649456/101256116/101263849	LOC101254998/LOC101254309/LOC101268703/LOC100316882/LOC101256794/LOC101243862/LOC101251213/LOC101263961/LOC101252760/LOC101250956/LOC101255823/LOC101256500/LOC101247978/LOC101249240/LOC101245944/LOC104649456/LOC101256116/LOC101263849	18	5	101256794/101255823/104649456/101256116/101263849	13	101254998/101254309/101268703/100316882/101243862/101251213/101263961/101252760/101250956/101256500/101247978/101249240/101245944
MF	GO:0016830	carbon-carbon lyase activity	24/2977	58/11285	0.009100434	0.344969342	544276/100147723/101265757/778255/778254/101265155/101248407/101243907/101249787/101262912/101245149/100147722/101250853/3950460/543812/101246870/101264847/100134880/544238/544313/101250390/101266981/101263431/101261901	LOC544276/GAD3/LOC101265757/AADC1B/AADC1A/LOC101265155/LOC101248407/SlFBA6/SlFBA2/LOC101262912/LOC101245149/GAD2/SlFBA3/rbcL/LOC543812/SlFBA1/LOC101264847/SAMDC/ribA/LOC544313/LOC101250390/LOC101266981/LOC101263431/LOC101261901	24	8	101262912/101245149/100147722/543812/544313/101250390/101263431/101261901	16	544276/100147723/101265757/778255/778254/101265155/101248407/101243907/101249787/101250853/3950460/101246870/101264847/100134880/544238/101266981
MF	GO:0004620	phospholipase activity	7/2977	11/11285	0.010326733	0.344969342	100301921/100301920/101259869/101265145/100301941/100301919/100301922	LOC100301921/LOC100301920/LOC101259869/LOC101265145/LOC100301941/LOC100301919/LOC100301922	7	3	100301921/100301920/100301922	4	101259869/101265145/100301941/100301919
MF	GO:0016655	oxidoreductase activity, acting on NAD(P)H, quinone or similar compound as acceptor	7/2977	11/11285	0.010326733	0.344969342	101250560/101268280/101247812/101265478/3950402/3950480/3950424	LOC101250560/LOC101268280/LOC101247812/LOC101265478/ndhG/ndhJ/ndhC	7	0		7	101250560/101268280/101247812/101265478/3950402/3950480/3950424
MF	GO:0050662	coenzyme binding	66/2977	194/11285	0.010581882	0.344969342	101244796/101258465/101266935/101252440/101253094/544250/544217/100874537/101264571/101259731/101245553/101266800/101249507/101255777/544237/543937/101243855/101259257/101267526/100191110/544162/101251933/101244831/101248057/101265865/101249858/101263110/100134903/100147724/101252846/101253092/101252457/100316874/101248806/100301938/100316902/544164/101266942/101055598/101246616/101265687/1012589…	LOC101244796/LOC101258465/LOC101266935/LOC101252440/LOC101253094/fdh/LOC544217/SlCKX2/LOC101264571/LOC101259731/LOC101245553/LOC101266800/LOC101249507/LOC101255777/LOC544237/SlSSR1/LOC101243855/LOC101259257/LOC101267526/LOC100191110/ZEP/LOC101251933/LOC101244831/LOC101248057/LOC101265865/LOC101249858/LOC101263110/ADH/SSR1/LOC101252846/LOC101253092/LOC101252457/GME2/LOC101248806/SQD1/GME1/ME1/LOC1…	66	28	101244796/544250/101245553/101266800/101249507/543937/101267526/101248057/101263110/100134903/101252846/101252457/100301938/101266942/101246616/101265687/100301935/101257707/101264774/101246962/101055579/101267238/543522/101250354/100134902/101264105/101265292/101261901	38	101258465/101266935/101252440/101253094/544217/100874537/101264571/101259731/101255777/544237/101243855/101259257/100191110/544162/101251933/101244831/101265865/101249858/100147724/101253092/100316874/101248806/100316902/544164/101055598/101258940/101249763/100301931/101252376/101251417/543682/101248786/112940012/101055612/101253550/101245851/101254810/101245937
MF	GO:0016836	hydro-lyase activity	10/2977	19/11285	0.013141061	0.389453275	101247331/543548/543803/101251350/101265812/101252921/101247693/100147727/101251252/543802	LOC101247331/LOC543548/ca2/LOC101251350/LOC101265812/LOC101252921/LOC101247693/ca3/LOC101251252/LOC543802	10	3	101252921/100147727/101251252	7	101247331/543548/543803/101251350/101265812/101247693/543802
MF	GO:0016763	transferase activity, transferring pentosyl groups	8/2977	14/11285	0.014386931	0.390844972	101245890/101260312/101248971/101265329/101249263/101252016/101251710/101267967	LOC101245890/LOC101260312/LOC101248971/LOC101265329/LOC101249263/LOC101252016/LOC101251710/LOC101267967	8	5	101260312/101248971/101252016/101251710/101267967	3	101245890/101265329/101249263
MF	GO:0004553	hydrolase activity, hydrolyzing O-glycosyl compounds	83/2977	257/11285	0.019104282	0.477628007	101251136/778213/101247302/101267358/101251532/544148/100191127/101245962/543995/544149/543587/101257166/100500729/101266947/101247546/101249430/544125/101265793/101246571/101267699/101254849/101251564/101263519/101254891/101247340/101267505/101055558/101247513/101258597/101263717/101251735/101261316/101259605/544091/101249042/101256086/544146/101257661/101245982/101246713/104645804/101248735/101…	LOC101251136/XTH16/LOC101247302/LOC101267358/LOC101251532/CHI9/LOC100191127/LOC101245962/Cel1/CHI3/PGcat/LOC101257166/LOC100500729/LOC101266947/LOC101247546/LOC101249430/cel7/LOC101265793/LOC101246571/LOC101267699/LOC101254849/LOC101251564/LOC101263519/LOC101254891/LOC101247340/TPG6/SlArf/Xyl1/LOC101247513/LOC101258597/LOC101263717/LOC101251735/LOC101261316/LOC101259605/Q`a/LOC101249042/LOC101256…	83	41	778213/101267358/101251532/544148/544149/100500729/101266947/101249430/101254849/101251564/101263519/101055558/101247513/101251735/544091/544146/101257661/101249741/101253872/543637/101249542/101256971/101254239/101266287/101254079/101246357/543698/101257963/101254249/543517/101267656/101257269/101265204/101256611/101262370/101253852/101268420/101268012/101244915/100134879/101246798	42	101251136/101247302/100191127/101245962/543995/543587/101257166/101247546/544125/101265793/101246571/101267699/101254891/101247340/101267505/101258597/101263717/101261316/101259605/101249042/101256086/101245982/101246713/104645804/101248735/101245995/101263970/101256510/101263927/101244370/101260647/101248575/101264436/101250040/101267141/101262631/112940049/101265391/543996/101258581/544100/1012…
MF	GO:0016798	hydrolase activity, acting on glycosyl bonds	87/2977	273/11285	0.023567504	0.477628007	101251136/778213/101247302/101267358/101251532/544148/100191127/101245962/543995/544149/543587/101257166/100500729/101266947/101247546/101249430/544125/101265793/101246571/101267699/101254849/101251564/101263519/101254891/101247340/101267505/101055558/101247513/101258597/101263717/101251735/101261316/101259605/544091/101249042/101256086/544146/101257661/101245982/101246713/104645804/101248735/101…	LOC101251136/XTH16/LOC101247302/LOC101267358/LOC101251532/CHI9/LOC100191127/LOC101245962/Cel1/CHI3/PGcat/LOC101257166/LOC100500729/LOC101266947/LOC101247546/LOC101249430/cel7/LOC101265793/LOC101246571/LOC101267699/LOC101254849/LOC101251564/LOC101263519/LOC101254891/LOC101247340/TPG6/SlArf/Xyl1/LOC101247513/LOC101258597/LOC101263717/LOC101251735/LOC101261316/LOC101259605/Q`a/LOC101249042/LOC101256…	87	44	778213/101267358/101251532/544148/544149/100500729/101266947/101249430/101254849/101251564/101263519/101055558/101247513/101251735/544091/544146/101257661/101249741/101253872/543637/101249542/101256971/101254239/101266287/101254079/101246357/543698/101257963/101246304/101254249/543517/101267656/101257269/101265204/101256611/101262370/101253852/101268420/101268012/101255656/101244915/101258844/100…	43	101251136/101247302/100191127/101245962/543995/543587/101257166/101247546/544125/101265793/101246571/101267699/101254891/101247340/101267505/101258597/101263717/101261316/101259605/101249042/101256086/101245982/101246713/104645804/101248735/101245995/101263970/101250399/101256510/101263927/101244370/101260647/101248575/101264436/101250040/101267141/101262631/112940049/101265391/543996/101258581/5…
MF	GO:0019208	phosphatase regulator activity	8/2977	15/11285	0.023796859	0.477628007	101250942/101243899/101243811/101243734/101264630/101256045/101245330/101268818	LOC101250942/LOC101243899/LOC101243811/LOC101243734/LOC101264630/LOC101256045/LOC101245330/LOC101268818	8	4	101243811/101256045/101245330/101268818	4	101250942/101243899/101243734/101264630
MF	GO:0030170	pyridoxal phosphate binding	28/2977	76/11285	0.028707278	0.477628007	101246035/100147723/101266674/101265757/778255/778254/101268729/101265155/778331/101252947/543920/101260072/101262912/101246328/101247011/100147722/101260239/101265236/606302/101264847/101244469/544313/543873/101257494/101262747/101263926/101245573/101263431	LOC101246035/GAD3/LOC101266674/LOC101265757/AADC1B/AADC1A/LOC101268729/LOC101265155/OAT/LOC101252947/LOC543920/LOC101260072/LOC101262912/LOC101246328/LOC101247011/GAD2/LOC101260239/LOC101265236/ACS6/LOC101264847/LOC101244469/LOC544313/GABA-TP1/LOC101257494/LOC101262747/LOC101263926/NAOAT/LOC101263431	28	17	101246035/101268729/778331/101252947/101260072/101262912/101246328/101247011/100147722/101260239/101244469/544313/543873/101262747/101263926/101245573/101263431	11	100147723/101266674/101265757/778255/778254/101265155/543920/101265236/606302/101264847/101257494
MF	GO:0070279	vitamin B6 binding	28/2977	76/11285	0.028707278	0.477628007	101246035/100147723/101266674/101265757/778255/778254/101268729/101265155/778331/101252947/543920/101260072/101262912/101246328/101247011/100147722/101260239/101265236/606302/101264847/101244469/544313/543873/101257494/101262747/101263926/101245573/101263431	LOC101246035/GAD3/LOC101266674/LOC101265757/AADC1B/AADC1A/LOC101268729/LOC101265155/OAT/LOC101252947/LOC543920/LOC101260072/LOC101262912/LOC101246328/LOC101247011/GAD2/LOC101260239/LOC101265236/ACS6/LOC101264847/LOC101244469/LOC544313/GABA-TP1/LOC101257494/LOC101262747/LOC101263926/NAOAT/LOC101263431	28	17	101246035/101268729/778331/101252947/101260072/101262912/101246328/101247011/100147722/101260239/101244469/544313/543873/101262747/101263926/101245573/101263431	11	100147723/101266674/101265757/778255/778254/101265155/543920/101265236/606302/101264847/101257494
MF	GO:0016616	oxidoreductase activity, acting on the CH-OH group of donors, NAD or NADP as acceptor	32/2977	90/11285	0.034004841	0.477628007	101263592/543548/544250/101249428/778286/101266800/101249507/101248445/101268602/101255777/101243855/101259257/100191110/101258102/101257879/100147724/101253092/101256373/101252256/101257242/544164/101246616/101265687/101261134/101258530/101246962/543522/101259939/101255848/101247915/101265292/101261901	LOC101263592/LOC543548/fdh/LOC101249428/gMDH/LOC101266800/LOC101249507/LOC101248445/LOC101268602/LOC101255777/LOC101243855/LOC101259257/LOC100191110/LOC101258102/LOC101257879/SSR1/LOC101253092/LOC101256373/LOC101252256/LOC101257242/ME1/LOC101246616/LOC101265687/LOC101261134/mMDH2/LOC101246962/ME2/LOC101259939/LOC101255848/LOC101247915/HMG2/LOC101261901	32	20	101263592/544250/101249428/101266800/101249507/101248445/101268602/101258102/101257879/101252256/101246616/101265687/101258530/101246962/543522/101259939/101255848/101247915/101265292/101261901	12	543548/778286/101255777/101243855/101259257/100191110/100147724/101253092/101256373/101257242/544164/101261134
MF	GO:0005216	ion channel activity	20/2977	52/11285	0.037640229	0.477628007	101252791/101248180/101253685/101251271/101263942/101267093/101262276/101249432/101262321/101244669/101253874/101250508/101259489/101262020/101244821/101263426/101265038/606305/101266436/101250219	LOC101252791/LOC101248180/LOC101253685/LOC101251271/LOC101263942/LOC101267093/SlGLR3.5/LOC101249432/SlGLR2.2/LOC101244669/CNGC15/LOC101250508/LOC101259489/LOC101262020/LOC101244821/LOC101263426/LOC101265038/LOC606305/LOC101266436/LOC101250219	20	6	101267093/101253874/101250508/101263426/101265038/606305	14	101252791/101248180/101253685/101251271/101263942/101262276/101249432/101262321/101244669/101259489/101262020/101244821/101266436/101250219
MF	GO:0015267	channel activity	20/2977	52/11285	0.037640229	0.477628007	101252791/101248180/101253685/101251271/101263942/101267093/101262276/101249432/101262321/101244669/101253874/101250508/101259489/101262020/101244821/101263426/101265038/606305/101266436/101250219	LOC101252791/LOC101248180/LOC101253685/LOC101251271/LOC101263942/LOC101267093/SlGLR3.5/LOC101249432/SlGLR2.2/LOC101244669/CNGC15/LOC101250508/LOC101259489/LOC101262020/LOC101244821/LOC101263426/LOC101265038/LOC606305/LOC101266436/LOC101250219	20	6	101267093/101253874/101250508/101263426/101265038/606305	14	101252791/101248180/101253685/101251271/101263942/101262276/101249432/101262321/101244669/101259489/101262020/101244821/101266436/101250219
MF	GO:0022803	passive transmembrane transporter activity	20/2977	52/11285	0.037640229	0.477628007	101252791/101248180/101253685/101251271/101263942/101267093/101262276/101249432/101262321/101244669/101253874/101250508/101259489/101262020/101244821/101263426/101265038/606305/101266436/101250219	LOC101252791/LOC101248180/LOC101253685/LOC101251271/LOC101263942/LOC101267093/SlGLR3.5/LOC101249432/SlGLR2.2/LOC101244669/CNGC15/LOC101250508/LOC101259489/LOC101262020/LOC101244821/LOC101263426/LOC101265038/LOC606305/LOC101266436/LOC101250219	20	6	101267093/101253874/101250508/101263426/101265038/606305	14	101252791/101248180/101253685/101251271/101263942/101262276/101249432/101262321/101244669/101259489/101262020/101244821/101266436/101250219
MF	GO:0022838	substrate-specific channel activity	20/2977	52/11285	0.037640229	0.477628007	101252791/101248180/101253685/101251271/101263942/101267093/101262276/101249432/101262321/101244669/101253874/101250508/101259489/101262020/101244821/101263426/101265038/606305/101266436/101250219	LOC101252791/LOC101248180/LOC101253685/LOC101251271/LOC101263942/LOC101267093/SlGLR3.5/LOC101249432/SlGLR2.2/LOC101244669/CNGC15/LOC101250508/LOC101259489/LOC101262020/LOC101244821/LOC101263426/LOC101265038/LOC606305/LOC101266436/LOC101250219	20	6	101267093/101253874/101250508/101263426/101265038/606305	14	101252791/101248180/101253685/101251271/101263942/101262276/101249432/101262321/101244669/101259489/101262020/101244821/101266436/101250219
MF	GO:0016831	carboxy-lyase activity	17/2977	43/11285	0.040762568	0.477628007	100147723/101265757/778255/778254/101265155/101248407/101262912/101245149/100147722/3950460/543812/101264847/100134880/544313/101250390/101266981/101263431	GAD3/LOC101265757/AADC1B/AADC1A/LOC101265155/LOC101248407/LOC101262912/LOC101245149/GAD2/rbcL/LOC543812/LOC101264847/SAMDC/LOC544313/LOC101250390/LOC101266981/LOC101263431	17	7	101262912/101245149/100147722/543812/544313/101250390/101263431	10	100147723/101265757/778255/778254/101265155/101248407/3950460/101264847/100134880/101266981
MF	GO:0019842	vitamin binding	31/2977	88/11285	0.041293977	0.477628007	101246035/100147723/101266674/101265757/778255/778254/101268729/101265155/778331/101261133/101252947/543920/101260072/101262912/101246328/101247011/100147722/101260239/101265236/606302/101264847/101264774/101244469/544313/543873/101257494/101262747/101263926/101245573/101260836/101263431	LOC101246035/GAD3/LOC101266674/LOC101265757/AADC1B/AADC1A/LOC101268729/LOC101265155/OAT/LOC101261133/LOC101252947/LOC543920/LOC101260072/LOC101262912/LOC101246328/LOC101247011/GAD2/LOC101260239/LOC101265236/ACS6/LOC101264847/LOC101264774/LOC101244469/LOC544313/GABA-TP1/LOC101257494/LOC101262747/LOC101263926/NAOAT/LOC101260836/LOC101263431	31	19	101246035/101268729/778331/101252947/101260072/101262912/101246328/101247011/100147722/101260239/101264774/101244469/544313/543873/101262747/101263926/101245573/101260836/101263431	12	100147723/101266674/101265757/778255/778254/101265155/101261133/543920/101265236/606302/101264847/101257494
MF	GO:0000988	transcription factor activity, protein binding	16/2977	40/11285	0.041644742	0.477628007	101253881/101263418/101253549/101263123/101266372/101249154/101263715/101246818/101261015/101252856/101257248/101255717/101251372/101248747/101259273/101252660	LOC101253881/LOC101263418/LOC101253549/LOC101263123/LOC101266372/LOC101249154/LOC101263715/LOC101246818/LOC101261015/LOC101252856/LOC101257248/LOC101255717/LOC101251372/LOC101248747/LOC101259273/LOC101252660	16	5	101263123/101249154/101246818/101248747/101259273	11	101253881/101263418/101253549/101266372/101263715/101261015/101252856/101257248/101255717/101251372/101252660
MF	GO:0003697	single-stranded DNA binding	6/2977	11/11285	0.043953498	0.477628007	101261637/101244412/101262086/101264117/101263548/101252048	LOC101261637/LOC101244412/LOC101262086/LOC101264117/LOC101263548/LOC101252048	6	6	101261637/101244412/101262086/101264117/101263548/101252048	0
MF	GO:0019829	cation-transporting ATPase activity	6/2977	11/11285	0.043953498	0.477628007	101253342/101254882/101249084/101257833/101265947/101244849	LOC101253342/LOC101254882/LOC101249084/LOC101257833/LOC101265947/LOC101244849	6	3	101257833/101265947/101244849	3	101253342/101254882/101249084
MF	GO:0022853	active ion transmembrane transporter activity	6/2977	11/11285	0.043953498	0.477628007	101253342/101254882/101249084/101257833/101265947/101244849	LOC101253342/LOC101254882/LOC101249084/LOC101257833/LOC101265947/LOC101244849	6	3	101257833/101265947/101244849	3	101253342/101254882/101249084
MF	GO:0042625	ATPase coupled ion transmembrane transporter activity	6/2977	11/11285	0.043953498	0.477628007	101253342/101254882/101249084/101257833/101265947/101244849	LOC101253342/LOC101254882/LOC101249084/LOC101257833/LOC101265947/LOC101244849	6	3	101257833/101265947/101244849	3	101253342/101254882/101249084
MF	GO:0044769	ATPase activity, coupled to transmembrane movement of ions, rotational mechanism	6/2977	11/11285	0.043953498	0.477628007	101253342/101254882/101249084/101257833/101265947/101244849	LOC101253342/LOC101254882/LOC101249084/LOC101257833/LOC101265947/LOC101244849	6	3	101257833/101265947/101244849	3	101253342/101254882/101249084
MF	GO:0030246	carbohydrate binding	40/2977	119/11285	0.047499412	0.494898937	101263383/101247302/101254998/101254309/101268703/109119603/543611/100316882/100500729/101247920/101250582/101267552/101254891/101256794/101262208/101266620/101243862/101264614/101251213/101247058/543608/101249166/101263961/543609/101252760/101256971/101250956/101266287/101245341/101255823/101254175/101256500/101247978/101249240/101245944/104649456/101256116/101256611/101263849/101253766	LOC101263383/LOC101247302/LOC101254998/LOC101254309/LOC101268703/LOC109119603/TBG5/LOC100316882/LOC100500729/LOC101247920/LOC101250582/LOC101267552/LOC101254891/LOC101256794/LOC101262208/LecRK/LOC101243862/LOC101264614/LOC101251213/LOC101247058/TBG2/LOC101249166/LOC101263961/TBG3/LOC101252760/LOC101256971/LOC101250956/LOC101266287/LOC101245341/LOC101255823/LOC101254175/LOC101256500/LOC101247978/L…	40	17	109119603/100500729/101250582/101267552/101256794/101262208/543608/101249166/101256971/101266287/101245341/101255823/104649456/101256116/101256611/101263849/101253766	23	101263383/101247302/101254998/101254309/101268703/543611/100316882/101247920/101254891/101266620/101243862/101264614/101251213/101247058/101263961/543609/101252760/101250956/101254175/101256500/101247978/101249240/101245944
MF	GO:0004568	chitinase activity	7/2977	14/11285	0.050097132	0.494898937	101251136/101267358/544148/544149/101256086/544146/101267656	LOC101251136/LOC101267358/CHI9/CHI3/LOC101256086/CHI14/BCHP	7	5	101267358/544148/544149/544146/101267656	2	101251136/101256086
MF	GO:0019888	protein phosphatase regulator activity	7/2977	14/11285	0.050097132	0.494898937	101250942/101243899/101243734/101264630/101256045/101245330/101268818	LOC101250942/LOC101243899/LOC101243734/LOC101264630/LOC101256045/LOC101245330/LOC101268818	7	3	101256045/101245330/101268818	4	101250942/101243899/101243734/101264630
MF	GO:0005516	calmodulin binding	11/2977	26/11285	0.05698204	0.54635721	101262099/101260388/101255950/101256165/101264542/101260132/101246688/101248289/101268806/101255079/101256576	LOC101262099/LOC101260388/LOC101255950/LOC101256165/LOC101264542/LOC101260132/LOC101246688/LOC101248289/LOC101268806/LOC101255079/LOC101256576	11	2	101256165/101260132	9	101262099/101260388/101255950/101264542/101246688/101248289/101268806/101255079/101256576
MF	GO:0004871	signal transducer activity	17/2977	46/11285	0.074962287	0.590041362	101252791/101265097/101253938/101262847/101253685/101258203/543834/101262276/101250038/101264523/101262321/543589/101250875/101262020/101265038/101249791/544176	LOC101252791/LOC101265097/LOC101253938/PHYB1/LOC101253685/LOC101258203/ETR6/SlGLR3.5/LOC101250038/PHYB2/SlGLR2.2/ETR5/LOC101250875/LOC101262020/LOC101265038/LOC101249791/phyA	17	6	101253938/543834/101250038/543589/101265038/544176	11	101252791/101265097/101262847/101253685/101258203/101262276/101264523/101262321/101250875/101262020/101249791
MF	GO:0038023	signaling receptor activity	12/2977	31/11285	0.090818592	0.590041362	101252791/101265097/101262847/101253685/543834/101262276/101264523/101262321/543589/101262020/101265038/544176	LOC101252791/LOC101265097/PHYB1/LOC101253685/ETR6/SlGLR3.5/PHYB2/SlGLR2.2/ETR5/LOC101262020/LOC101265038/phyA	12	4	543834/543589/101265038/544176	8	101252791/101265097/101262847/101253685/101262276/101264523/101262321/101262020
MF	GO:0004616	phosphogluconate dehydrogenase (decarboxylating) activity	5/2977	10/11285	0.095195947	0.590041362	100147724/101256373/101265687/101247915/101261901	SSR1/LOC101256373/LOC101265687/LOC101247915/LOC101261901	5	3	101265687/101247915/101261901	2	100147724/101256373
MF	GO:0016638	oxidoreductase activity, acting on the CH-NH2 group of donors	5/2977	10/11285	0.095195947	0.590041362	101246028/543808/101254423/101260070/101254281	LOC101246028/cuAO/LOC101254423/LOC101260070/LOC101254281	5	1	543808	4	101246028/101254423/101260070/101254281
MF	GO:0051537	2 iron, 2 sulfur cluster binding	5/2977	10/11285	0.095195947	0.590041362	101261422/101243864/101267576/101255583/101249833	LOC101261422/LOC101243864/LOC101267576/LOC101255583/LOC101249833	5	1	101249833	4	101261422/101243864/101267576/101255583
MF	GO:0051536	iron-sulfur cluster binding	22/2977	64/11285	0.0967699	0.590041362	101258885/778325/101261422/778326/101243864/101264726/101248335/101258875/101252457/101267576/101265666/101261314/101254281/101254454/778301/101255583/101246910/101259118/3950396/101247026/101055609/101249833	LOC101258885/nii1/LOC101261422/LOC778326/LOC101243864/THIC/LOC101248335/LOC101258875/LOC101252457/LOC101267576/LOC101265666/LOC101261314/LOC101254281/LOC101254454/SEND33/LOC101255583/LOC101246910/LOC101259118/ndhK/LOC101247026/LOC101055609/LOC101249833	22	6	101264726/101248335/101252457/101265666/101261314/101249833	16	101258885/778325/101261422/778326/101243864/101258875/101267576/101254281/101254454/778301/101255583/101246910/101259118/3950396/101247026/101055609
MF	GO:0051540	metal cluster binding	22/2977	64/11285	0.0967699	0.590041362	101258885/778325/101261422/778326/101243864/101264726/101248335/101258875/101252457/101267576/101265666/101261314/101254281/101254454/778301/101255583/101246910/101259118/3950396/101247026/101055609/101249833	LOC101258885/nii1/LOC101261422/LOC778326/LOC101243864/THIC/LOC101248335/LOC101258875/LOC101252457/LOC101267576/LOC101265666/LOC101261314/LOC101254281/LOC101254454/SEND33/LOC101255583/LOC101246910/LOC101259118/ndhK/LOC101247026/LOC101055609/LOC101249833	22	6	101264726/101248335/101252457/101265666/101261314/101249833	16	101258885/778325/101261422/778326/101243864/101258875/101267576/101254281/101254454/778301/101255583/101246910/101259118/3950396/101247026/101055609
MF	GO:0022836	gated channel activity	9/2977	22/11285	0.099078681	0.590041362	101252791/101253685/101262276/101262321/101259489/101262020/101244821/101265038/606305	LOC101252791/LOC101253685/SlGLR3.5/SlGLR2.2/LOC101259489/LOC101262020/LOC101244821/LOC101265038/LOC606305	9	2	101265038/606305	7	101252791/101253685/101262276/101262321/101259489/101262020/101244821
MF	GO:0004888	transmembrane signaling receptor activity	6/2977	13/11285	0.099984438	0.590041362	101252791/101253685/101262276/101262321/101262020/101265038	LOC101252791/LOC101253685/SlGLR3.5/SlGLR2.2/LOC101262020/LOC101265038	6	1	101265038	5	101252791/101253685/101262276/101262321/101262020
MF	GO:0004970	ionotropic glutamate receptor activity	6/2977	13/11285	0.099984438	0.590041362	101252791/101253685/101262276/101262321/101262020/101265038	LOC101252791/LOC101253685/SlGLR3.5/SlGLR2.2/LOC101262020/LOC101265038	6	1	101265038	5	101252791/101253685/101262276/101262321/101262020
MF	GO:0005230	extracellular ligand-gated ion channel activity	6/2977	13/11285	0.099984438	0.590041362	101252791/101253685/101262276/101262321/101262020/101265038	LOC101252791/LOC101253685/SlGLR3.5/SlGLR2.2/LOC101262020/LOC101265038	6	1	101265038	5	101252791/101253685/101262276/101262321/101262020
MF	GO:0008066	glutamate receptor activity	6/2977	13/11285	0.099984438	0.590041362	101252791/101253685/101262276/101262321/101262020/101265038	LOC101252791/LOC101253685/SlGLR3.5/SlGLR2.2/LOC101262020/LOC101265038	6	1	101265038	5	101252791/101253685/101262276/101262321/101262020
MF	GO:0008146	sulfotransferase activity	6/2977	13/11285	0.099984438	0.590041362	101251094/101259934/109119490/101258858/101260818/101251383	LOC101251094/LOC101259934/LOC109119490/LOC101258858/LOC101260818/LOC101251383	6	5	101251094/101259934/109119490/101260818/101251383	1	101258858
MF	GO:0015276	ligand-gated ion channel activity	6/2977	13/11285	0.099984438	0.590041362	101252791/101253685/101262276/101262321/101262020/101265038	LOC101252791/LOC101253685/SlGLR3.5/SlGLR2.2/LOC101262020/LOC101265038	6	1	101265038	5	101252791/101253685/101262276/101262321/101262020
MF	GO:0016782	transferase activity, transferring sulfur-containing groups	6/2977	13/11285	0.099984438	0.590041362	101251094/101259934/109119490/101258858/101260818/101251383	LOC101251094/LOC101259934/LOC109119490/LOC101258858/LOC101260818/LOC101251383	6	5	101251094/101259934/109119490/101260818/101251383	1	101258858
MF	GO:0022824	transmitter-gated ion channel activity	6/2977	13/11285	0.099984438	0.590041362	101252791/101253685/101262276/101262321/101262020/101265038	LOC101252791/LOC101253685/SlGLR3.5/SlGLR2.2/LOC101262020/LOC101265038	6	1	101265038	5	101252791/101253685/101262276/101262321/101262020
MF	GO:0022834	ligand-gated channel activity	6/2977	13/11285	0.099984438	0.590041362	101252791/101253685/101262276/101262321/101262020/101265038	LOC101252791/LOC101253685/SlGLR3.5/SlGLR2.2/LOC101262020/LOC101265038	6	1	101265038	5	101252791/101253685/101262276/101262321/101262020
MF	GO:0022835	transmitter-gated channel activity	6/2977	13/11285	0.099984438	0.590041362	101252791/101253685/101262276/101262321/101262020/101265038	LOC101252791/LOC101253685/SlGLR3.5/SlGLR2.2/LOC101262020/LOC101265038	6	1	101265038	5	101252791/101253685/101262276/101262321/101262020
MF	GO:0030594	neurotransmitter receptor activity	6/2977	13/11285	0.099984438	0.590041362	101252791/101253685/101262276/101262321/101262020/101265038	LOC101252791/LOC101253685/SlGLR3.5/SlGLR2.2/LOC101262020/LOC101265038	6	1	101265038	5	101252791/101253685/101262276/101262321/101262020
MF	GO:0099600	transmembrane receptor activity	6/2977	13/11285	0.099984438	0.590041362	101252791/101253685/101262276/101262321/101262020/101265038	LOC101252791/LOC101253685/SlGLR3.5/SlGLR2.2/LOC101262020/LOC101265038	6	1	101265038	5	101252791/101253685/101262276/101262321/101262020
MF	GO:0016620	oxidoreductase activity, acting on the aldehyde or oxo group of donors, NAD or NADP as acceptor	7/2977	16/11285	0.101356798	0.590041362	101249445/101266935/101252440/101253541/101266713/101264004/101255800	LOC101249445/LOC101266935/LOC101252440/LOC101253541/LOC101266713/LOC101264004/LOC101255800	7	0		7	101249445/101266935/101252440/101253541/101266713/101264004/101255800
MF	GO:0016860	intramolecular oxidoreductase activity	7/2977	16/11285	0.101356798	0.590041362	101250846/101264255/101259646/543945/101253902/101260137/101262594	LOC101250846/LOC101264255/LOC101259646/GPI1/LOC101253902/LOC101260137/GPI	7	2	101259646/101253902	5	101250846/101264255/543945/101260137/101262594
MF	GO:0016614	oxidoreductase activity, acting on CH-OH group of donors	43/2977	137/11285	0.108706671	0.61581841	101263592/543548/544250/101249428/100874537/101264571/778286/101266800/101249507/101248445/101268602/101255777/543937/101243855/101259257/100191110/101258102/101244831/101257879/100147724/101253092/101256373/101252457/101248806/101252256/101257242/544164/101055598/101246616/101265687/101261134/101249763/101258530/101251417/101246962/101055612/101055579/543522/101259939/101255848/101247915/1012652…	LOC101263592/LOC543548/fdh/LOC101249428/SlCKX2/LOC101264571/gMDH/LOC101266800/LOC101249507/LOC101248445/LOC101268602/LOC101255777/SlSSR1/LOC101243855/LOC101259257/LOC100191110/LOC101258102/LOC101244831/LOC101257879/SSR1/LOC101253092/LOC101256373/LOC101252457/LOC101248806/LOC101252256/LOC101257242/ME1/SlCKX1/LOC101246616/LOC101265687/LOC101261134/LOC101249763/mMDH2/LOC101251417/LOC101246962/SlCKX4…	43	23	101263592/544250/101249428/101266800/101249507/101248445/101268602/543937/101258102/101257879/101252457/101252256/101246616/101265687/101258530/101246962/101055579/543522/101259939/101255848/101247915/101265292/101261901	20	543548/100874537/101264571/778286/101255777/101243855/101259257/100191110/101244831/100147724/101253092/101256373/101248806/101257242/544164/101055598/101261134/101249763/101251417/101055612
MF	GO:0004872	receptor activity	12/2977	32/11285	0.111831809	0.61581841	101252791/101265097/101262847/101253685/543834/101262276/101264523/101262321/543589/101262020/101265038/544176	LOC101252791/LOC101265097/PHYB1/LOC101253685/ETR6/SlGLR3.5/PHYB2/SlGLR2.2/ETR5/LOC101262020/LOC101265038/phyA	12	4	543834/543589/101265038/544176	8	101252791/101265097/101262847/101253685/101262276/101264523/101262321/101262020
MF	GO:0060089	molecular transducer activity	12/2977	32/11285	0.111831809	0.61581841	101252791/101265097/101262847/101253685/543834/101262276/101264523/101262321/543589/101262020/101265038/544176	LOC101252791/LOC101265097/PHYB1/LOC101253685/ETR6/SlGLR3.5/PHYB2/SlGLR2.2/ETR5/LOC101262020/LOC101265038/phyA	12	4	543834/543589/101265038/544176	8	101252791/101265097/101262847/101253685/101262276/101264523/101262321/101262020
MF	GO:0005509	calcium ion binding	51/2977	166/11285	0.117914069	0.61581841	101251099/101249865/101247664/101256200/778209/101265256/101252553/101243638/101246302/101244269/101244797/101247415/101259233/101248113/544077/101259428/101266296/101258321/544299/101249042/100316879/543689/101257661/101245247/543931/101245749/101259227/101245539/101262304/101245711/101251639/101260188/101250287/101256723/101244253/101256500/101265802/101268399/101256827/101257045/543563/1012527…	LOC101251099/LOC101249865/LOC101247664/LOC101256200/cbl/LOC101265256/LOC101252553/LOC101243638/LOC101246302/LOC101244269/LOC101244797/LOC101247415/LOC101259233/LOC101248113/PSBP/LOC101259428/LOC101266296/OEE1/PSBO/LOC101249042/LOC100316879/CDPK1/LOC101257661/LOC101245247/PsbQ/LOC101245749/LOC101259227/LOC101245539/LOC101262304/LOC101245711/LOC101251639/LOC101260188/LOC101250287/LOC101256723/LOC10…	51	11	101256200/101259428/101257661/101262304/101244253/101268399/101256827/101257045/543563/101255379/101264824	40	101251099/101249865/101247664/778209/101265256/101252553/101243638/101246302/101244269/101244797/101247415/101259233/101248113/544077/101266296/101258321/544299/101249042/100316879/543689/101245247/543931/101245749/101259227/101245539/101245711/101251639/101260188/101250287/101256723/101256500/101265802/101252775/101259835/101266533/101251823/101266981/101267131/101260391/101249611
MF	GO:0051287	NAD binding	14/2977	39/11285	0.122729417	0.61581841	544250/101255777/101243855/101259257/100191110/100147724/101253092/544164/101246616/101265687/101258940/101246962/543522/101261901	fdh/LOC101255777/LOC101243855/LOC101259257/LOC100191110/SSR1/LOC101253092/ME1/LOC101246616/LOC101265687/LOC101258940/LOC101246962/ME2/LOC101261901	14	6	544250/101246616/101265687/101246962/543522/101261901	8	101255777/101243855/101259257/100191110/100147724/101253092/544164/101258940
MF	GO:0008408	3'-5' exonuclease activity	8/2977	20/11285	0.130731362	0.61581841	101257118/101267726/101267574/101055576/101268229/101247661/101256146/101253967	LOC101257118/LOC101267726/LOC101267574/DNApolalpha/LOC101268229/LOC101247661/LOC101256146/LOC101253967	8	7	101257118/101267726/101267574/101268229/101247661/101256146/101253967	1	101055576
MF	GO:0001071	nucleic acid binding transcription factor activity	119/2977	412/11285	0.132243352	0.61581841	101255223/101268787/101250945/101258637/101257776/543839/101265980/101245037/101249309/101264731/101261749/101258576/101259362/543867/101247012/101258696/101259926/101263418/101261141/100191121/101266372/100271890/101249493/101251320/101267688/544235/101261974/101255501/101243963/544182/101250636/544076/544180/101258539/543518/101252772/101267746/101259323/544255/101249931/544202/100125891/101263…	LOC101255223/LOC101268787/LOC101250945/LOC101258637/LOC101257776/FUL1/LOC101265980/LOC101245037/LOC101249309/LOC101264731/LOC101261749/LOC101258576/LOC101259362/ERF4/LOC101247012/LOC101258696/LOC101259926/LOC101263418/LOC101261141/LOC100191121/LOC101266372/ZIP/LOC101249493/LOC101251320/LOC101267688/DREB2/LOC101261974/SlWRKY33A/LOC101243963/JERF1/LOC101250636/TDR8/abz1/LOC101258539/EIL4/LOC1012527…	119	42	101255223/101258637/101257776/543839/101265980/101245037/101264731/543867/101259926/100191121/100271890/101261974/101243963/544182/544076/544180/543518/101259323/101263700/101263229/101251084/101261693/101055511/101261712/101268780/101257373/101244538/101248097/101247461/543856/101255681/101243902/101264678/543680/101252234/101259430/101247526/109119806/101264356/101252413/100736472/101263368	77	101268787/101250945/101249309/101261749/101258576/101259362/101247012/101258696/101263418/101261141/101266372/101249493/101251320/101267688/544235/101255501/101250636/101258539/101252772/101267746/544255/101249931/544202/100125891/543618/101258194/101250625/104645451/544105/101250096/101267295/101259089/101249870/101259210/100301943/101252856/543855/101263251/101267548/101260660/101267589/544290/…
MF	GO:0003700	transcription factor activity, sequence-specific DNA binding	119/2977	412/11285	0.132243352	0.61581841	101255223/101268787/101250945/101258637/101257776/543839/101265980/101245037/101249309/101264731/101261749/101258576/101259362/543867/101247012/101258696/101259926/101263418/101261141/100191121/101266372/100271890/101249493/101251320/101267688/544235/101261974/101255501/101243963/544182/101250636/544076/544180/101258539/543518/101252772/101267746/101259323/544255/101249931/544202/100125891/101263…	LOC101255223/LOC101268787/LOC101250945/LOC101258637/LOC101257776/FUL1/LOC101265980/LOC101245037/LOC101249309/LOC101264731/LOC101261749/LOC101258576/LOC101259362/ERF4/LOC101247012/LOC101258696/LOC101259926/LOC101263418/LOC101261141/LOC100191121/LOC101266372/ZIP/LOC101249493/LOC101251320/LOC101267688/DREB2/LOC101261974/SlWRKY33A/LOC101243963/JERF1/LOC101250636/TDR8/abz1/LOC101258539/EIL4/LOC1012527…	119	42	101255223/101258637/101257776/543839/101265980/101245037/101264731/543867/101259926/100191121/100271890/101261974/101243963/544182/544076/544180/543518/101259323/101263700/101263229/101251084/101261693/101055511/101261712/101268780/101257373/101244538/101248097/101247461/543856/101255681/101243902/101264678/543680/101252234/101259430/101247526/109119806/101264356/101252413/100736472/101263368	77	101268787/101250945/101249309/101261749/101258576/101259362/101247012/101258696/101263418/101261141/101266372/101249493/101251320/101267688/544235/101255501/101250636/101258539/101252772/101267746/544255/101249931/544202/100125891/543618/101258194/101250625/104645451/544105/101250096/101267295/101259089/101249870/101259210/100301943/101252856/543855/101263251/101267548/101260660/101267589/544290/…
MF	GO:0000989	transcription factor activity, transcription factor binding	12/2977	33/11285	0.135415112	0.61581841	101253881/101253549/101263123/101249154/101263715/101246818/101261015/101257248/101255717/101251372/101248747/101259273	LOC101253881/LOC101253549/LOC101263123/LOC101249154/LOC101263715/LOC101246818/LOC101261015/LOC101257248/LOC101255717/LOC101251372/LOC101248747/LOC101259273	12	5	101263123/101249154/101246818/101248747/101259273	7	101253881/101253549/101263715/101261015/101257248/101255717/101251372
MF	GO:0003712	transcription cofactor activity	12/2977	33/11285	0.135415112	0.61581841	101253881/101253549/101263123/101249154/101263715/101246818/101261015/101257248/101255717/101251372/101248747/101259273	LOC101253881/LOC101253549/LOC101263123/LOC101249154/LOC101263715/LOC101246818/LOC101261015/LOC101257248/LOC101255717/LOC101251372/LOC101248747/LOC101259273	12	5	101263123/101249154/101246818/101248747/101259273	7	101253881/101253549/101263715/101261015/101257248/101255717/101251372
MF	GO:0001076	transcription factor activity, RNA polymerase II transcription factor binding	6/2977	14/11285	0.137399917	0.61581841	101249154/101246818/101261015/101257248/101248747/101259273	LOC101249154/LOC101246818/LOC101261015/LOC101257248/LOC101248747/LOC101259273	6	4	101249154/101246818/101248747/101259273	2	101261015/101257248
MF	GO:0001104	RNA polymerase II transcription cofactor activity	6/2977	14/11285	0.137399917	0.61581841	101249154/101246818/101261015/101257248/101248747/101259273	LOC101249154/LOC101246818/LOC101261015/LOC101257248/LOC101248747/LOC101259273	6	4	101249154/101246818/101248747/101259273	2	101261015/101257248
MF	GO:0015116	sulfate transmembrane transporter activity	6/2977	14/11285	0.137399917	0.61581841	101257470/101256192/101246241/101245940/101264062/101267799	ST4.1/LOC101256192/LOC101246241/LOC101245940/LOC101264062/LOC101267799	6	0		6	101257470/101256192/101246241/101245940/101264062/101267799
MF	GO:0016307	phosphatidylinositol phosphate kinase activity	6/2977	14/11285	0.137399917	0.61581841	101255884/101260244/101251739/101260812/101246905/101255328	LOC101255884/LOC101260244/LOC101251739/LOC101260812/LOC101246905/LOC101255328	6	1	101260244	5	101255884/101251739/101260812/101246905/101255328
MF	GO:0016861	intramolecular oxidoreductase activity, interconverting aldoses and ketoses	6/2977	14/11285	0.137399917	0.61581841	101250846/101264255/543945/101253902/101260137/101262594	LOC101250846/LOC101264255/GPI1/LOC101253902/LOC101260137/GPI	6	1	101253902	5	101250846/101264255/543945/101260137/101262594
MF	GO:1901682	sulfur compound transmembrane transporter activity	6/2977	14/11285	0.137399917	0.61581841	101257470/101256192/101246241/101245940/101264062/101267799	ST4.1/LOC101256192/LOC101246241/LOC101245940/LOC101264062/LOC101267799	6	0		6	101257470/101256192/101246241/101245940/101264062/101267799
MF	GO:0016832	aldehyde-lyase activity	5/2977	11/11285	0.137897987	0.61581841	101243907/101249787/101250853/101246870/101261901	SlFBA6/SlFBA2/SlFBA3/SlFBA1/LOC101261901	5	1	101261901	4	101243907/101249787/101250853/101246870
MF	GO:0008509	anion transmembrane transporter activity	17/2977	50/11285	0.14398397	0.63430776	101257470/101256192/101263496/101246771/101246241/101245518/101245940/101253448/101243629/101249680/101264062/101259489/101267799/101244821/101253855/101267235/606305	ST4.1/LOC101256192/LOC101263496/LOC101246771/LOC101246241/LOC101245518/LOC101245940/LOC101253448/LOC101243629/LOC101249680/LOC101264062/LOC101259489/LOC101267799/LOC101244821/LOC101253855/LOC101267235/LOC606305	17	6	101263496/101246771/101253448/101249680/101253855/606305	11	101257470/101256192/101246241/101245518/101245940/101243629/101264062/101259489/101267799/101244821/101267235
MF	GO:0003993	acid phosphatase activity	8/2977	21/11285	0.164653634	0.709496067	101261339/101262566/101260052/101255806/101256101/101267604/101255428/101250711	LOC101261339/LOC101262566/LOC101260052/LOC101255806/LOC101256101/LOC101267604/LOC101255428/LOC101250711	8	7	101261339/101262566/101255806/101256101/101267604/101255428/101250711	1	101260052
MF	GO:0050660	flavin adenine dinucleotide binding	30/2977	96/11285	0.165403991	0.709496067	101244796/100874537/101264571/101259731/101245553/544237/543937/101267526/544162/101244831/101248057/101252846/101252457/101248806/101266942/101055598/100301935/101257707/101249763/100301931/101252376/101251417/101248786/112940012/101055612/101055579/101267238/101250354/101253550/101254810	LOC101244796/SlCKX2/LOC101264571/LOC101259731/LOC101245553/LOC544237/SlSSR1/LOC101267526/ZEP/LOC101244831/LOC101248057/LOC101252846/LOC101252457/LOC101248806/LOC101266942/SlCKX1/LOC100301935/LOC101257707/LOC101249763/GR/bc2.1/LOC101251417/LOC101248786/LOC112940012/SlCKX4/LOC101055579/LOC101267238/LOC101250354/LOC101253550/LOC101254810	30	13	101244796/101245553/543937/101267526/101248057/101252846/101252457/101266942/100301935/101257707/101055579/101267238/101250354	17	100874537/101264571/101259731/544237/544162/101244831/101248806/101055598/101249763/100301931/101252376/101251417/101248786/112940012/101055612/101253550/101254810
MF	GO:0005342	organic acid transmembrane transporter activity	7/2977	18/11285	0.172520887	0.711921633	101246771/101245518/101253448/101243629/101249680/101253855/101267235	LOC101246771/LOC101245518/LOC101253448/LOC101243629/LOC101249680/LOC101253855/LOC101267235	7	4	101246771/101253448/101249680/101253855	3	101245518/101243629/101267235
MF	GO:0015171	amino acid transmembrane transporter activity	7/2977	18/11285	0.172520887	0.711921633	101246771/101245518/101253448/101243629/101249680/101253855/101267235	LOC101246771/LOC101245518/LOC101253448/LOC101243629/LOC101249680/LOC101253855/LOC101267235	7	4	101246771/101253448/101249680/101253855	3	101245518/101243629/101267235
MF	GO:0046943	carboxylic acid transmembrane transporter activity	7/2977	18/11285	0.172520887	0.711921633	101246771/101245518/101253448/101243629/101249680/101253855/101267235	LOC101246771/LOC101245518/LOC101253448/LOC101243629/LOC101249680/LOC101253855/LOC101267235	7	4	101246771/101253448/101249680/101253855	3	101245518/101243629/101267235
MF	GO:0016835	carbon-oxygen lyase activity	18/2977	55/11285	0.17836722	0.725664396	101247331/543548/543803/101251350/101247865/101265812/101252666/778246/101252921/778247/101247693/100147727/101246974/101258081/101251252/543802/101253459/101258844	LOC101247331/LOC543548/ca2/LOC101251350/TPS7/LOC101265812/LOC101252666/MTS1/LOC101252921/MTS2/LOC101247693/ca3/LOC101246974/LOC101258081/LOC101251252/LOC543802/LAT59/LOC101258844	18	5	101252921/100147727/101246974/101251252/101258844	13	101247331/543548/543803/101251350/101247865/101265812/101252666/778246/778247/101247693/101258081/543802/101253459
MF	GO:0004540	ribonuclease activity	10/2977	28/11285	0.180303117	0.725664396	101250978/101264531/101256146/101265460/101253090/101249952/101263702/101260085/101247976/101252549	LOC101250978/LOC101264531/LOC101256146/DCL3/LOC101253090/LOC101249952/LOC101263702/DCL1/DCL2d/LOC101252549	10	7	101250978/101264531/101256146/101265460/101263702/101247976/101252549	3	101253090/101249952/101260085
MF	GO:0050661	NADP binding	9/2977	25/11285	0.190801012	0.758550363	101258465/101266935/101252440/101259731/101249507/101266942/543682/101267238/101254810	LOC101258465/LOC101266935/LOC101252440/LOC101259731/LOC101249507/LOC101266942/DXR/LOC101267238/LOC101254810	9	3	101249507/101266942/101267238	6	101258465/101266935/101252440/101259731/543682/101254810
MF	GO:0008514	organic anion transmembrane transporter activity	8/2977	22/11285	0.202125036	0.793888696	101263496/101246771/101245518/101253448/101243629/101249680/101253855/101267235	LOC101263496/LOC101246771/LOC101245518/LOC101253448/LOC101243629/LOC101249680/LOC101253855/LOC101267235	8	5	101263496/101246771/101253448/101249680/101253855	3	101245518/101243629/101267235
MF	GO:0004518	nuclease activity	23/2977	74/11285	0.212999249	0.82075172	101247196/101244935/101257118/101259421/101267726/101250978/101264531/101267574/101247280/101263903/101055576/101268229/101247661/101256146/101265460/101253090/101249952/101263702/101253967/101260085/101247976/101252549/101258844	LOC101247196/LOC101244935/LOC101257118/LOC101259421/LOC101267726/LOC101250978/LOC101264531/LOC101267574/LOC101247280/LOC101263903/DNApolalpha/LOC101268229/LOC101247661/LOC101256146/DCL3/LOC101253090/LOC101249952/LOC101263702/LOC101253967/DCL1/DCL2d/LOC101252549/LOC101258844	23	19	101247196/101244935/101257118/101259421/101267726/101250978/101264531/101267574/101247280/101263903/101268229/101247661/101256146/101265460/101263702/101253967/101247976/101252549/101258844	4	101055576/101253090/101249952/101260085
MF	GO:0008374	O-acyltransferase activity	7/2977	19/11285	0.214363469	0.82075172	543901/101263851/101246264/101257583/101248256/544234/101245503	GPAT/LOC101263851/LOC101246264/LOC101257583/LOC101248256/LOC544234/LOC101245503	7	3	101246264/101248256/544234	4	543901/101263851/101257583/101245503
MF	GO:0022891	substrate-specific transmembrane transporter activity	71/2977	247/11285	0.216517325	0.82075172	101257470/101245180/101251695/3950472/101256192/101265888/101252791/101261206/101253342/100037509/101263496/101248180/101246771/101262352/101246241/101245518/101260656/101254882/101253685/3950464/101245940/101251271/101253448/101263942/109120519/101251418/101260003/101255999/101267631/101267093/101262276/101263124/101243629/101255394/101249084/543590/101249432/101259511/543771/101262321/101244669…	ST4.1/LOC101245180/HKT1%3B2/atpF/LOC101256192/LOC101265888/LOC101252791/LOC101261206/LOC101253342/LOC100037509/LOC101263496/LOC101248180/LOC101246771/LOC101262352/LOC101246241/LOC101245518/LOC101260656/LOC101254882/LOC101253685/atpI/LOC101245940/LOC101251271/LOC101253448/LOC101263942/LOC109120519/LOC101251418/LOC101260003/LOC101255999/LOC101267631/LOC101267093/SlGLR3.5/LOC101263124/LOC101243629/L…	71	28	101261206/100037509/101263496/101246771/101253448/101255999/101267093/101255394/543771/101249680/101253874/101245882/101249478/101257833/101250508/101260392/101263426/101265038/101244091/101249377/101260896/101253855/101265947/101244849/101247486/606305/101254940/778208	43	101257470/101245180/101251695/3950472/101256192/101265888/101252791/101253342/101248180/101262352/101246241/101245518/101260656/101254882/101253685/3950464/101245940/101251271/101263942/109120519/101251418/101260003/101267631/101262276/101263124/101243629/101249084/543590/101249432/101259511/101262321/101244669/101264062/101259489/101267799/101259773/101262020/101244821/101247864/101261643/101267…
MF	GO:0015075	ion transmembrane transporter activity	69/2977	240/11285	0.21988027	0.821422641	101257470/101245180/101251695/3950472/101256192/101265888/101252791/101261206/101253342/100037509/101263496/101248180/101246771/101262352/101246241/101245518/101254882/101253685/3950464/101245940/101251271/101253448/101263942/109120519/101251418/101260003/101255999/101267631/101267093/101262276/101263124/101243629/101255394/101249084/543590/101249432/101259511/543771/101262321/101244669/101249680…	ST4.1/LOC101245180/HKT1%3B2/atpF/LOC101256192/LOC101265888/LOC101252791/LOC101261206/LOC101253342/LOC100037509/LOC101263496/LOC101248180/LOC101246771/LOC101262352/LOC101246241/LOC101245518/LOC101254882/LOC101253685/atpI/LOC101245940/LOC101251271/LOC101253448/LOC101263942/LOC109120519/LOC101251418/LOC101260003/LOC101255999/LOC101267631/LOC101267093/SlGLR3.5/LOC101263124/LOC101243629/LOC101255394/L…	69	27	101261206/100037509/101263496/101246771/101253448/101255999/101267093/101255394/543771/101249680/101253874/101245882/101257833/101250508/101260392/101263426/101265038/101244091/101249377/101260896/101253855/101265947/101244849/101247486/606305/101254940/778208	42	101257470/101245180/101251695/3950472/101256192/101265888/101252791/101253342/101248180/101262352/101246241/101245518/101254882/101253685/3950464/101245940/101251271/101263942/109120519/101251418/101260003/101267631/101262276/101263124/101243629/101249084/543590/101249432/101259511/101262321/101244669/101264062/101259489/101267799/101259773/101262020/101244821/101247864/101261643/101267235/101266…
MF	GO:0016717	oxidoreductase activity, acting on paired donors, with oxidation of a pair of donors resulting in the reduction of molecular oxygen to two molecules of water	6/2977	16/11285	0.227601838	0.821422641	544203/101266607/101250481/101259966/112941338/101246830	Fad7/LOC101266607/LOC101250481/LOC101259966/LOC112941338/LOC101246830	6	2	101266607/112941338	4	544203/101250481/101259966/101246830
MF	GO:0004427	inorganic diphosphatase activity	5/2977	13/11285	0.24189133	0.821422641	101258580/101253833/101266444/101264169/101246569	LOC101258580/LOC101253833/LOC101266444/LOC101264169/LOC101246569	5	0		5	101258580/101253833/101266444/101264169/101246569
MF	GO:0005088	Ras guanyl-nucleotide exchange factor activity	5/2977	13/11285	0.24189133	0.821422641	101268846/101256509/101248400/101250066/778332	LOC101268846/LOC101256509/LOC101248400/LOC101250066/KPP	5	0		5	101268846/101256509/101248400/101250066/778332
MF	GO:0005089	Rho guanyl-nucleotide exchange factor activity	5/2977	13/11285	0.24189133	0.821422641	101268846/101256509/101248400/101250066/778332	LOC101268846/LOC101256509/LOC101248400/LOC101250066/KPP	5	0		5	101268846/101256509/101248400/101250066/778332
MF	GO:0008443	phosphofructokinase activity	5/2977	13/11285	0.24189133	0.821422641	101254309/101243849/101266704/101268752/101245455	LOC101254309/LOC101243849/LOC101266704/LOC101268752/LOC101245455	5	4	101243849/101266704/101268752/101245455	1	101254309
MF	GO:0016843	amine-lyase activity	5/2977	13/11285	0.24189133	0.821422641	101266500/101267781/101266207/101253341/101261815	LOC101266500/LOC101267781/LOC101266207/LOC101253341/LOC101261815	5	1	101253341	4	101266500/101267781/101266207/101261815
MF	GO:0016844	strictosidine synthase activity	5/2977	13/11285	0.24189133	0.821422641	101266500/101267781/101266207/101253341/101261815	LOC101266500/LOC101267781/LOC101266207/LOC101253341/LOC101261815	5	1	101253341	4	101266500/101267781/101266207/101261815
MF	GO:0019200	carbohydrate kinase activity	5/2977	13/11285	0.24189133	0.821422641	101254309/101243849/101266704/101268752/101245455	LOC101254309/LOC101243849/LOC101266704/LOC101268752/LOC101245455	5	4	101243849/101266704/101268752/101245455	1	101254309
MF	GO:0033218	amide binding	5/2977	13/11285	0.24189133	0.821422641	101246374/101261133/101255302/101252298/101260836	LOC101246374/LOC101261133/LOC101255302/LOC101252298/LOC101260836	5	4	101246374/101255302/101252298/101260836	1	101261133
MF	GO:0016407	acetyltransferase activity	17/2977	55/11285	0.265900392	0.886614644	101253881/101258115/101263123/101251866/101259841/101252574/101259010/101263715/101257583/101264709/109118983/544307/101255717/101249387/101258943/101267147/101245503	LOC101253881/LOC101258115/LOC101263123/LOC101251866/LOC101259841/LOC101252574/LOC101259010/LOC101263715/LOC101257583/LOC101264709/LOC109118983/THT7-8/LOC101255717/LOC101249387/LOC101258943/THT1-4/LOC101245503	17	7	101258115/101263123/101252574/101264709/109118983/101249387/101258943	10	101253881/101251866/101259841/101259010/101263715/101257583/544307/101255717/101267147/101245503
MF	GO:0016903	oxidoreductase activity, acting on the aldehyde or oxo group of donors	9/2977	27/11285	0.266528329	0.886614644	101249445/101266935/101252440/101253541/101266713/101267118/101254378/101264004/101255800	LOC101249445/LOC101266935/LOC101252440/LOC101253541/LOC101266713/LOC101267118/LOC101254378/LOC101264004/LOC101255800	9	2	101267118/101254378	7	101249445/101266935/101252440/101253541/101266713/101264004/101255800
MF	GO:0022892	substrate-specific transporter activity	74/2977	263/11285	0.277511754	0.897915631	101257470/101245180/101251695/3950472/101256192/101265888/101252791/101261206/101253342/100037509/101263496/101248180/101246771/101262352/101246241/101245518/101260656/101254882/101253685/3950464/101263423/101245940/101251271/101253448/101263942/109120519/101251418/101260003/101255999/101267631/101267093/101262276/101263124/101243629/101255394/101249084/543590/101249432/101259511/543771/101262321…	ST4.1/LOC101245180/HKT1%3B2/atpF/LOC101256192/LOC101265888/LOC101252791/LOC101261206/LOC101253342/LOC100037509/LOC101263496/LOC101248180/LOC101246771/LOC101262352/LOC101246241/LOC101245518/LOC101260656/LOC101254882/LOC101253685/atpI/LOC101263423/LOC101245940/LOC101251271/LOC101253448/LOC101263942/LOC109120519/LOC101251418/LOC101260003/LOC101255999/LOC101267631/LOC101267093/SlGLR3.5/LOC101263124/L…	74	31	101261206/100037509/101263496/101246771/101263423/101253448/101255999/101267093/101255394/543771/101249680/101253874/101245882/101249478/101257833/101250508/101261940/101266022/101260392/101263426/101265038/101244091/101249377/101260896/101253855/101265947/101244849/101247486/606305/101254940/778208	43	101257470/101245180/101251695/3950472/101256192/101265888/101252791/101253342/101248180/101262352/101246241/101245518/101260656/101254882/101253685/3950464/101245940/101251271/101263942/109120519/101251418/101260003/101267631/101262276/101263124/101243629/101249084/543590/101249432/101259511/101262321/101244669/101264062/101259489/101267799/101259773/101262020/101244821/101247864/101261643/101267…
MF	GO:0031072	heat shock protein binding	6/2977	17/11285	0.278308023	0.897915631	101259741/101248484/101249164/101252751/101263249/101267437	SPA/LOC101248484/LOC101249164/LOC101252751/LOC101263249/LOC101267437	6	3	101248484/101252751/101263249	3	101259741/101249164/101267437
MF	GO:0004527	exonuclease activity	8/2977	24/11285	0.285435381	0.897915631	101257118/101267726/101267574/101055576/101268229/101247661/101256146/101253967	LOC101257118/LOC101267726/LOC101267574/DNApolalpha/LOC101268229/LOC101247661/LOC101256146/LOC101253967	8	7	101257118/101267726/101267574/101268229/101247661/101256146/101253967	1	101055576
MF	GO:0016651	oxidoreductase activity, acting on NAD(P)H	8/2977	24/11285	0.285435381	0.897915631	101250560/101268280/101247812/101265478/3950402/3950480/101246440/3950424	LOC101250560/LOC101268280/LOC101247812/LOC101265478/ndhG/ndhJ/LOC101246440/ndhC	8	0		8	101250560/101268280/101247812/101265478/3950402/3950480/101246440/3950424
MF	GO:0016879	ligase activity, forming carbon-nitrogen bonds	8/2977	24/11285	0.285435381	0.897915631	543998/543756/101247459/101259236/543875/543537/101261030/101244545	GS2/gts1/LOC101247459/LOC101259236/LEAS1/GSH2/LOC101261030/LOC101244545	8	4	101247459/543875/101261030/101244545	4	543998/543756/101259236/543537
MF	GO:0051213	dioxygenase activity	12/2977	38/11285	0.286451612	0.897915631	101246476/107648852/544009/544269/101257007/543605/101263024/544163/101256707/101264995/101255364/101249833	LOC101246476/LOC107648852/loxD/LeCCD1B/LOC101257007/LOC543605/LOC101263024/LeNCED1/LOC101256707/LOC101264995/LOC101255364/LOC101249833	12	5	101246476/101257007/543605/101263024/101249833	7	107648852/544009/544269/544163/101256707/101264995/101255364
MF	GO:0016840	carbon-nitrogen lyase activity	5/2977	14/11285	0.299942115	0.910938391	101266500/101267781/101266207/101253341/101261815	LOC101266500/LOC101267781/LOC101266207/LOC101253341/LOC101261815	5	1	101253341	4	101266500/101267781/101266207/101261815
MF	GO:0016891	endoribonuclease activity, producing 5'-phosphomonoesters	5/2977	14/11285	0.299942115	0.910938391	101250978/101265460/101260085/101247976/101252549	LOC101250978/DCL3/DCL1/DCL2d/LOC101252549	5	4	101250978/101265460/101247976/101252549	1	101260085
MF	GO:0016893	endonuclease activity, active with either ribo- or deoxyribonucleic acids and producing 5'-phosphomonoesters	5/2977	14/11285	0.299942115	0.910938391	101250978/101265460/101260085/101247976/101252549	LOC101250978/DCL3/DCL1/DCL2d/LOC101252549	5	4	101250978/101265460/101247976/101252549	1	101260085
MF	GO:0016627	oxidoreductase activity, acting on the CH-CH group of donors	11/2977	35/11285	0.305376299	0.910938391	543719/101259263/101256999/101245553/101267526/101248057/101252846/101265227/101254751/101253321/101250354	PYD1A/LOC101259263/LOC101256999/LOC101245553/LOC101267526/LOC101248057/LOC101252846/LOC101265227/LOC101254751/LOC101253321/LOC101250354	11	9	543719/101256999/101245553/101267526/101248057/101252846/101254751/101253321/101250354	2	101259263/101265227
MF	GO:0045735	nutrient reservoir activity	11/2977	35/11285	0.305376299	0.910938391	101257878/101250583/101249857/101246214/101262677/101262781/101257184/101265862/101243830/101256744/101263875	LOC101257878/LOC101250583/vicilin/LOC101246214/LOC101262677/LOC101262781/LOC101257184/LOC101265862/LOC101243830/LOC101256744/LOC101263875	11	5	101249857/101246214/101243830/101256744/101263875	6	101257878/101250583/101262677/101262781/101257184/101265862
MF	GO:0015103	inorganic anion transmembrane transporter activity	9/2977	28/11285	0.30737185	0.910938391	101257470/101256192/101246241/101245940/101264062/101259489/101267799/101244821/606305	ST4.1/LOC101256192/LOC101246241/LOC101245940/LOC101264062/LOC101259489/LOC101267799/LOC101244821/LOC606305	9	1	606305	8	101257470/101256192/101246241/101245940/101264062/101259489/101267799/101244821
MF	GO:0016701	oxidoreductase activity, acting on single donors with incorporation of molecular oxygen	14/2977	46/11285	0.316378638	0.915014567	101246476/107648852/101263222/544009/101261422/544269/101257007/543605/101263024/544163/101255583/101256707/101264995/101255364	LOC101246476/LOC107648852/LOC101263222/loxD/LOC101261422/LeCCD1B/LOC101257007/LOC543605/LOC101263024/LeNCED1/LOC101255583/LOC101256707/LOC101264995/LOC101255364	14	5	101246476/101263222/101257007/543605/101263024	9	107648852/544009/101261422/544269/544163/101255583/101256707/101264995/101255364
MF	GO:0008236	serine-type peptidase activity	43/2977	152/11285	0.324075656	0.915014567	101254322/101252948/101254622/101255456/101255301/108511949/101266679/101267880/101262410/101256614/101263480/543727/101244564/101257301/101265306/101260592/108348021/101259931/101256415/101244869/101251598/101259262/101266126/101246394/101260044/101258189/101258820/109120837/101263003/101251470/104647190/101244074/101256736/101244702/101249996/101252078/101258623/101267841/101251103/101268211/10…	LOC101254322/LOC101252948/p69c/LOC101255456/LOC101255301/LOC108511949/LOC101266679/LOC101267880/LOC101262410/LOC101256614/LOC101263480/sbt4a/LOC101244564/LOC101257301/LOC101265306/LOC101260592/sbt4c/LOC101259931/LOC101256415/LOC101244869/LOC101251598/LOC101259262/LOC101266126/LOC101246394/LOC101260044/sbt4e/LOC101258820/LOC109120837/LOC101263003/LOC101251470/LOC104647190/LOC101244074/LOC101256736…	43	20	101255301/543727/101244564/101257301/108348021/101259931/101244869/101259262/101246394/101260044/101258189/101256736/101244702/101252078/101258623/101267841/101251103/101244555/101248271/101252581	23	101254322/101252948/101254622/101255456/108511949/101266679/101267880/101262410/101256614/101263480/101265306/101260592/101256415/101251598/101266126/101258820/109120837/101263003/101251470/104647190/101244074/101249996/101268211
MF	GO:0017171	serine hydrolase activity	43/2977	152/11285	0.324075656	0.915014567	101254322/101252948/101254622/101255456/101255301/108511949/101266679/101267880/101262410/101256614/101263480/543727/101244564/101257301/101265306/101260592/108348021/101259931/101256415/101244869/101251598/101259262/101266126/101246394/101260044/101258189/101258820/109120837/101263003/101251470/104647190/101244074/101256736/101244702/101249996/101252078/101258623/101267841/101251103/101268211/10…	LOC101254322/LOC101252948/p69c/LOC101255456/LOC101255301/LOC108511949/LOC101266679/LOC101267880/LOC101262410/LOC101256614/LOC101263480/sbt4a/LOC101244564/LOC101257301/LOC101265306/LOC101260592/sbt4c/LOC101259931/LOC101256415/LOC101244869/LOC101251598/LOC101259262/LOC101266126/LOC101246394/LOC101260044/sbt4e/LOC101258820/LOC109120837/LOC101263003/LOC101251470/LOC104647190/LOC101244074/LOC101256736…	43	20	101255301/543727/101244564/101257301/108348021/101259931/101244869/101259262/101246394/101260044/101258189/101256736/101244702/101252078/101258623/101267841/101251103/101244555/101248271/101252581	23	101254322/101252948/101254622/101255456/108511949/101266679/101267880/101262410/101256614/101263480/101265306/101260592/101256415/101251598/101266126/101258820/109120837/101263003/101251470/104647190/101244074/101249996/101268211
MF	GO:0016157	sucrose synthase activity	4/2977	11/11285	0.32528138	0.915014567	101055573/101055611/543516/101256154	LOC101055573/LOC101055611/sps/LOC101256154	4	0		4	101055573/101055611/543516/101256154
MF	GO:0004497	monooxygenase activity	8/2977	25/11285	0.329969203	0.915014567	101261422/101259731/101266942/101255583/101252376/112940012/101267238/101254810	LOC101261422/LOC101259731/LOC101266942/LOC101255583/bc2.1/LOC112940012/LOC101267238/LOC101254810	8	2	101266942/101267238	6	101261422/101259731/101255583/101252376/112940012/101254810
MF	GO:0000155	phosphorelay sensor kinase activity	6/2977	18/11285	0.331201592	0.915014567	101265097/101262847/543834/101264523/543589/544176	LOC101265097/PHYB1/ETR6/PHYB2/ETR5/phyA	6	3	543834/543589/544176	3	101265097/101262847/101264523
MF	GO:0004673	protein histidine kinase activity	6/2977	18/11285	0.331201592	0.915014567	101265097/101262847/543834/101264523/543589/544176	LOC101265097/PHYB1/ETR6/PHYB2/ETR5/phyA	6	3	543834/543589/544176	3	101265097/101262847/101264523
MF	GO:0016775	phosphotransferase activity, nitrogenous group as acceptor	6/2977	18/11285	0.331201592	0.915014567	101265097/101262847/543834/101264523/543589/544176	LOC101265097/PHYB1/ETR6/PHYB2/ETR5/phyA	6	3	543834/543589/544176	3	101265097/101262847/101264523
MF	GO:0004650	polygalacturonase activity	11/2977	36/11285	0.342812072	0.93130613	543587/101247546/101267505/101258597/101263717/101261316/101246713/101260647/101264436/101265204/101258581	PGcat/LOC101247546/TPG6/LOC101258597/LOC101263717/LOC101261316/LOC101246713/LOC101260647/LOC101264436/LOC101265204/LOC101258581	11	1	101265204	10	543587/101247546/101267505/101258597/101263717/101261316/101246713/101260647/101264436/101258581
MF	GO:0016702	oxidoreductase activity, acting on single donors with incorporation of molecular oxygen, incorporation of two atoms of oxygen	11/2977	36/11285	0.342812072	0.93130613	101246476/107648852/544009/544269/101257007/543605/101263024/544163/101256707/101264995/101255364	LOC101246476/LOC107648852/loxD/LeCCD1B/LOC101257007/LOC543605/LOC101263024/LeNCED1/LOC101256707/LOC101264995/LOC101255364	11	4	101246476/101257007/543605/101263024	7	107648852/544009/544269/544163/101256707/101264995/101255364
MF	GO:0008080	N-acetyltransferase activity	15/2977	51/11285	0.361342342	0.973533914	101253881/101258115/101263123/101251866/101259841/101252574/101259010/101263715/101264709/109118983/544307/101255717/101249387/101258943/101267147	LOC101253881/LOC101258115/LOC101263123/LOC101251866/LOC101259841/LOC101252574/LOC101259010/LOC101263715/LOC101264709/LOC109118983/THT7-8/LOC101255717/LOC101249387/LOC101258943/THT1-4	15	7	101258115/101263123/101252574/101264709/109118983/101249387/101258943	8	101253881/101251866/101259841/101259010/101263715/544307/101255717/101267147
MF	GO:0004222	metalloendopeptidase activity	10/2977	33/11285	0.366264967	0.978708027	101255215/101246947/101266739/101260125/101263215/101252055/100037730/101258831/101263173/101249800	LOC101255215/LOC101246947/LOC101266739/SlMMP2/LOC101263215/LOC101252055/LOC100037730/LOC101258831/LOC101263173/LOC101249800	10	3	101258831/101263173/101249800	7	101255215/101246947/101266739/101260125/101263215/101252055/100037730
MF	GO:0016791	phosphatase activity	16/2977	55/11285	0.372467721	0.987190871	101246036/101261339/101262566/101260052/101259365/101247018/101255806/101256101/101267604/101266501/101262592/101255428/101250711/543778/101252462/543710	LOC101246036/LOC101261339/LOC101262566/LOC101260052/LOC101259365/LOC101247018/LOC101255806/LOC101256101/LOC101267604/LOC101266501/LOC101262592/LOC101255428/LOC101250711/ptpkis1/LOC101252462/LOC543710	16	12	101261339/101262566/101259365/101255806/101256101/101267604/101266501/101262592/101255428/101250711/543778/101252462	4	101246036/101260052/101247018/543710
MF	GO:0016747	transferase activity, transferring acyl groups other than amino-acyl groups	46/2977	166/11285	0.376229322	0.989119023	101253881/543901/101262830/101256172/101266883/101258115/101263851/101263123/101251866/101259841/101262227/101246264/101252574/101259010/101263715/101256271/101249525/101257583/101255889/104645412/101262853/101264709/101256718/101260310/109118983/101243887/544307/101255717/101248256/101256185/101249696/101247356/101249387/101252712/101258460/101248087/101266659/101258943/544234/101268257/10126714…	LOC101253881/GPAT/LOC101262830/LOC101256172/LOC101266883/LOC101258115/LOC101263851/LOC101263123/LOC101251866/LOC101259841/LOC101262227/LOC101246264/LOC101252574/LOC101259010/LOC101263715/LOC101256271/LOC101249525/LOC101257583/LOC101255889/LOC104645412/LOC101262853/LOC101264709/LOC101256718/AAT2/LOC109118983/LOC101243887/THT7-8/LOC101255717/LOC101248256/LOC101256185/LOC101249696/LOC101247356/LOC10…	46	22	101262830/101256172/101266883/101258115/101263123/101246264/101252574/101249525/101255889/104645412/101264709/109118983/101248256/101256185/101249387/101258460/101258943/544234/101252875/104649608/101255924/112940054	24	101253881/543901/101263851/101251866/101259841/101262227/101259010/101263715/101256271/101257583/101262853/101256718/101260310/101243887/544307/101255717/101249696/101247356/101252712/101248087/101266659/101268257/101267147/101245503
MF	GO:0008138	protein tyrosine/serine/threonine phosphatase activity	6/2977	19/11285	0.385126879	0.996362623	101259365/101247018/101266501/101262592/543778/101252462	LOC101259365/LOC101247018/LOC101266501/LOC101262592/ptpkis1/LOC101252462	6	5	101259365/101266501/101262592/543778/101252462	1	101247018
MF	GO:0016709	oxidoreductase activity, acting on paired donors, with incorporation or reduction of molecular oxygen, NAD(P)H as one donor, and incorporation of one atom of oxygen	6/2977	19/11285	0.385126879	0.996362623	101259731/101266942/101252376/112940012/101267238/101254810	LOC101259731/LOC101266942/bc2.1/LOC112940012/LOC101267238/LOC101254810	6	2	101266942/101267238	4	101259731/101252376/112940012/101254810
MF	GO:0003872	6-phosphofructokinase activity	4/2977	12/11285	0.394266191	0.996362623	101243849/101266704/101268752/101245455	LOC101243849/LOC101266704/LOC101268752/LOC101245455	4	4	101243849/101266704/101268752/101245455	0
MF	GO:0016679	oxidoreductase activity, acting on diphenols and related substances as donors	4/2977	12/11285	0.394266191	0.996362623	543670/101243864/101259357/543892	PTOX/LOC101243864/LOC101259357/LOC543892	4	2	543670/543892	2	101243864/101259357
MF	GO:0030983	mismatched DNA binding	4/2977	12/11285	0.394266191	0.996362623	101243646/112941390/101258812/100125910	LOC101243646/LOC112941390/LOC101258812/MLH1	4	1	100125910	3	101243646/112941390/101258812
MF	GO:0022857	transmembrane transporter activity	112/2977	415/11285	0.406201445	0.99999987	544136/101257470/101261374/101245180/101251695/3950472/778339/101256192/101258706/543738/101265888/101252791/543765/101261206/101245102/101253342/100037509/101263496/101259096/101248461/101248180/101261991/101254554/101246771/101262352/101246241/101265294/101247766/101245518/101260656/101254882/101253685/3950464/101266118/101267311/101252275/101245940/101251271/101255265/101256258/101253448/10126…	PT1/ST4.1/SFP5/LOC101245180/HKT1%3B2/atpF/LOC778339/LOC101256192/LOC101258706/ht3/LOC101265888/LOC101252791/st3/LOC101261206/LOC101245102/LOC101253342/LOC100037509/LOC101263496/LOC101259096/LOC101248461/LOC101248180/LOC101261991/LOC101254554/LOC101246771/LOC101262352/LOC101246241/LOC101265294/LOC101247766/LOC101245518/LOC101260656/LOC101254882/LOC101253685/atpI/TMT2/LOC101267311/LOC101252275/LOC1…	112	49	544136/778339/101258706/543738/543765/101261206/100037509/101263496/101248461/101246771/101266118/101252275/101255265/101253448/101251622/101246375/101266821/101255999/101267093/101260932/101255394/101244327/543771/101255252/101249680/101253874/101245882/101249478/101251790/101257833/101250508/101244990/101260392/101263426/101265038/101244091/101249377/543728/101260896/101253855/101265947/1012448…	63	101257470/101261374/101245180/101251695/3950472/101256192/101265888/101252791/101245102/101253342/101259096/101248180/101261991/101254554/101262352/101246241/101265294/101247766/101245518/101260656/101254882/101253685/3950464/101267311/101245940/101251271/101256258/101263942/101249834/109120519/101251418/101260003/101260026/101267631/101262276/101263124/101258125/101266307/101243629/101261239/101…
MF	GO:0005506	iron ion binding	76/2977	280/11285	0.407377312	0.99999987	104649012/101245153/101267703/101246092/606711/101263222/101266963/101257867/101267256/101248374/101258266/101251878/101245278/101254440/101265070/100736505/101246836/101260346/101268591/101255244/101267488/101245698/101255604/544297/101254719/101265266/101267203/101267987/101250470/101244496/101254668/101249565/100322877/101257397/101263598/101268296/101263726/101249297/101250444/101264773/10126…	LOC104649012/LOC101245153/LOC101267703/LOC101246092/aos/LOC101263222/LOC101266963/LOC101257867/LOC101267256/LOC101248374/LOC101258266/LOC101251878/LOC101245278/LOC101254440/LOC101265070/LOC100736505/LOC101246836/LOC101260346/LOC101268591/LOC101255244/LOC101267488/LOC101245698/LOC101255604/CrtR-b2/LOC101254719/LOC101265266/LOC101267203/LOC101267987/CYP77A20/LOC101244496/LOC101254668/LOC101249565/C…	76	39	101245153/101267703/101263222/101266963/101257867/101251878/101245278/101265070/100736505/101260346/101268591/101267488/101255604/101267203/101267987/101254668/101257397/101263726/101249297/101250444/101259447/101263430/101266902/101262495/101251576/101267039/100037489/101249851/101248115/101251368/101264644/101247777/101254720/101245389/100136887/101267934/101249833/101256720/101268663	37	104649012/101246092/606711/101267256/101248374/101258266/101254440/101246836/101255244/101245698/544297/101254719/101265266/101250470/101244496/101249565/100322877/101263598/101268296/101264773/101260536/100322875/101252644/101244196/101264313/3950466/101266618/101268276/101262074/100736446/101263302/101247026/101259987/101258238/109120430/101255627/101262353
MF	GO:0008238	exopeptidase activity	17/2977	60/11285	0.413246073	0.99999987	101255301/101262410/101244564/101265306/101260592/101244869/101266126/101258820/101251470/104647190/101252078/101263185/101263597/101251103/544277/101268198/101252581	LOC101255301/LOC101262410/LOC101244564/LOC101265306/LOC101260592/LOC101244869/LOC101266126/LOC101258820/LOC101251470/LOC104647190/LOC101252078/LOC101263185/LOC101263597/LOC101251103/LAPA2/LOC101268198/LOC101252581	17	10	101255301/101244564/101244869/101252078/101263185/101263597/101251103/544277/101268198/101252581	7	101262410/101265306/101260592/101266126/101258820/101251470/104647190
MF	GO:0042578	phosphoric ester hydrolase activity	25/2977	90/11285	0.420784392	0.99999987	101246036/101259347/100301921/101261339/101262566/101260052/101248857/101259365/101247018/101260799/100301920/101255806/101256101/101261241/101267604/101266501/101262592/101255428/101250711/543778/101252462/100301941/543710/100301919/100301922	LOC101246036/LOC101259347/LOC100301921/LOC101261339/LOC101262566/LOC101260052/LOC101248857/LOC101259365/LOC101247018/LOC101260799/LOC100301920/LOC101255806/LOC101256101/LOC101261241/LOC101267604/LOC101266501/LOC101262592/LOC101255428/LOC101250711/ptpkis1/LOC101252462/LOC100301941/LOC543710/LOC100301919/LOC100301922	25	16	100301921/101261339/101262566/101259365/100301920/101255806/101256101/101261241/101267604/101266501/101262592/101255428/101250711/543778/101252462/100301922	9	101246036/101259347/101260052/101248857/101247018/101260799/100301941/543710/100301919
MF	GO:0015238	drug transmembrane transporter activity	18/2977	64/11285	0.422001697	0.99999987	101258706/101245102/101259096/101248461/101261991/101254554/101265294/101252275/101255265/101258125/101266307/101244327/101255252/101261785/101260207/101251790/101264595/101256521	LOC101258706/LOC101245102/LOC101259096/LOC101248461/LOC101261991/LOC101254554/LOC101265294/LOC101252275/LOC101255265/LOC101258125/LOC101266307/LOC101244327/LOC101255252/LOC101261785/LOC101260207/LOC101251790/LOC101264595/LOC101256521	18	8	101258706/101248461/101252275/101255265/101244327/101255252/101251790/101256521	10	101245102/101259096/101261991/101254554/101265294/101258125/101266307/101261785/101260207/101264595
MF	GO:0090484	drug transporter activity	18/2977	64/11285	0.422001697	0.99999987	101258706/101245102/101259096/101248461/101261991/101254554/101265294/101252275/101255265/101258125/101266307/101244327/101255252/101261785/101260207/101251790/101264595/101256521	LOC101258706/LOC101245102/LOC101259096/LOC101248461/LOC101261991/LOC101254554/LOC101265294/LOC101252275/LOC101255265/LOC101258125/LOC101266307/LOC101244327/LOC101255252/LOC101261785/LOC101260207/LOC101251790/LOC101264595/LOC101256521	18	8	101258706/101248461/101252275/101255265/101244327/101255252/101251790/101256521	10	101245102/101259096/101261991/101254554/101265294/101258125/101266307/101261785/101260207/101264595
MF	GO:0016410	N-acyltransferase activity	15/2977	53/11285	0.426361997	0.99999987	101253881/101258115/101263123/101251866/101259841/101252574/101259010/101263715/101264709/109118983/544307/101255717/101249387/101258943/101267147	LOC101253881/LOC101258115/LOC101263123/LOC101251866/LOC101259841/LOC101252574/LOC101259010/LOC101263715/LOC101264709/LOC109118983/THT7-8/LOC101255717/LOC101249387/LOC101258943/THT1-4	15	7	101258115/101263123/101252574/101264709/109118983/101249387/101258943	8	101253881/101251866/101259841/101259010/101263715/544307/101255717/101267147
MF	GO:0016705	oxidoreductase activity, acting on paired donors, with incorporation or reduction of molecular oxygen	76/2977	282/11285	0.435815607	0.99999987	101245153/101267703/101246092/544203/606711/101266963/101257867/101266607/101267256/101248374/101251878/101245278/101254440/101265070/101259731/100736505/101246836/101268591/101255244/101267488/101255604/101254719/101250481/101265266/101267203/101267987/101250470/101244496/101254668/101249565/100322877/101257397/101263598/101268296/101266942/101259966/101263726/101249297/101250444/101264773/11294…	LOC101245153/LOC101267703/LOC101246092/Fad7/aos/LOC101266963/LOC101257867/LOC101266607/LOC101267256/LOC101248374/LOC101251878/LOC101245278/LOC101254440/LOC101265070/LOC101259731/LOC100736505/LOC101246836/LOC101268591/LOC101255244/LOC101267488/LOC101255604/LOC101254719/LOC101250481/LOC101265266/LOC101267203/LOC101267987/CYP77A20/LOC101244496/LOC101254668/LOC101249565/CYP97C11/LOC101257397/LOC10126…	76	38	101245153/101267703/101266963/101257867/101266607/101251878/101245278/101265070/100736505/101268591/101267488/101255604/101267203/101267987/101254668/101257397/101266942/101263726/101249297/101250444/112941338/101259447/101263430/101266902/101262495/101251576/101267039/100037489/101249851/101248115/101267238/101264644/101247777/101254720/101245389/100136887/101249833/101256720	38	101246092/544203/606711/101267256/101248374/101254440/101259731/101246836/101255244/101254719/101250481/101265266/101250470/101244496/101249565/100322877/101263598/101268296/101259966/101264773/101260536/100322875/101252376/101252644/101244196/101264313/101266618/112940012/101268276/101246830/101262074/100736446/101263302/101259987/101258238/101254810/109120430/101262353
MF	GO:0008237	metallopeptidase activity	11/2977	39/11285	0.457972611	0.99999987	101255215/101246947/101266739/101260125/101263215/101252055/100037730/101258831/101263173/101249800/101253581	LOC101255215/LOC101246947/LOC101266739/SlMMP2/LOC101263215/LOC101252055/LOC100037730/LOC101258831/LOC101263173/LOC101249800/LOC101253581	11	4	101258831/101263173/101249800/101253581	7	101255215/101246947/101266739/101260125/101263215/101252055/100037730
MF	GO:0004525	ribonuclease III activity	4/2977	13/11285	0.461988352	0.99999987	101250978/101265460/101260085/101247976	LOC101250978/DCL3/DCL1/DCL2d	4	3	101250978/101265460/101247976	1	101260085
MF	GO:0032296	double-stranded RNA-specific ribonuclease activity	4/2977	13/11285	0.461988352	0.99999987	101250978/101265460/101260085/101247976	LOC101250978/DCL3/DCL1/DCL2d	4	3	101250978/101265460/101247976	1	101260085
MF	GO:0046906	tetrapyrrole binding	93/2977	348/11285	0.462086196	0.99999987	112940330/101245153/101267703/778325/101246396/101246092/101253377/606711/101266963/101257867/101267256/101248374/101251878/101246783/778326/101245278/543990/101254440/101265070/101253648/100736505/101246836/101268591/101255244/543806/101267488/112940333/101263901/101255604/101254719/101245610/101265266/112940337/101264583/101267203/101267987/101264151/101250470/101244496/101253636/101254668/1012…	LOC112940330/LOC101245153/LOC101267703/nii1/LOC101246396/LOC101246092/LOC101253377/aos/LOC101266963/LOC101257867/LOC101267256/LOC101248374/LOC101251878/LOC101246783/LOC778326/LOC101245278/cat1/LOC101254440/LOC101265070/LOC101253648/LOC100736505/LOC101246836/LOC101268591/LOC101255244/alpha-DOX2/LOC101267488/LOC112940333/LOC101263901/LOC101255604/LOC101254719/LOC101245610/LOC101265266/LOC112940337/…	93	44	101245153/101267703/101246396/101253377/101266963/101257867/101251878/101245278/543990/101265070/101253648/100736505/101268591/543806/101267488/101255604/101267203/101267987/101264151/101254668/101257397/101263726/101265511/101249297/101250444/101259447/101263430/101266902/101262495/101251576/101267039/100037489/101249851/101248115/101264644/101247777/101247048/101254720/101253684/544084/10124538…	49	112940330/778325/101246092/606711/101267256/101248374/101246783/778326/101254440/101246836/101255244/112940333/101263901/101254719/101245610/101265266/112940337/101264583/101250470/101244496/101253636/101249565/100322877/101263598/3950405/101268296/101264773/101260536/100322875/101252644/101244196/543585/101264313/3950466/101266618/101257790/101268276/778341/100736435/101262074/100736446/10126330…
MF	GO:0016853	isomerase activity	32/2977	118/11285	0.46251883	0.99999987	101249229/101250846/101264255/109119603/101264109/101257251/101243975/101250144/101268721/101259646/101259144/101249166/543945/101250576/101253902/101251225/101268755/544226/101251604/101251942/101253307/101259148/101244488/101245283/101260137/101255407/101263049/101252704/101262594/544306/101261043/101253766	LOC101249229/LOC101250846/LOC101264255/LOC109119603/LOC101264109/LOC101257251/LOC101243975/LOC101250144/LOC101268721/LOC101259646/LOC101259144/LOC101249166/GPI1/LOC101250576/LOC101253902/LOC101251225/LOC101268755/IPS/LOC101251604/LOC101251942/LOC101253307/LOC101259148/LOC101244488/LOC101245283/LOC101260137/LOC101255407/LOC101263049/LOC101252704/GPI/AOC/LOC101261043/LOC101253766	32	18	109119603/101243975/101250144/101268721/101259646/101259144/101249166/101250576/101253902/101251225/101251604/101253307/101259148/101244488/101245283/101255407/101252704/101253766	14	101249229/101250846/101264255/101264109/101257251/543945/101268755/544226/101251942/101260137/101263049/101262594/544306/101261043
MF	GO:0003755	peptidyl-prolyl cis-trans isomerase activity	8/2977	28/11285	0.467012378	0.99999987	101249229/101257251/101250144/101251604/101253307/101245283/101255407/101263049	LOC101249229/LOC101257251/LOC101250144/LOC101251604/LOC101253307/LOC101245283/LOC101255407/LOC101263049	8	5	101250144/101251604/101253307/101245283/101255407	3	101249229/101257251/101263049
MF	GO:0016859	cis-trans isomerase activity	8/2977	28/11285	0.467012378	0.99999987	101249229/101257251/101250144/101251604/101253307/101245283/101255407/101263049	LOC101249229/LOC101257251/LOC101250144/LOC101251604/LOC101253307/LOC101245283/LOC101255407/LOC101263049	8	5	101250144/101251604/101253307/101245283/101255407	3	101249229/101257251/101263049
MF	GO:0015297	antiporter activity	26/2977	96/11285	0.476577043	0.99999987	101258706/101265888/101261206/101245102/101263496/101259096/101248461/101261991/101254554/101265294/101252275/101255265/101267631/101258125/101266307/101244327/543771/101255252/101261785/101260207/101251790/101264595/101244091/101261643/778208/101256521	LOC101258706/LOC101265888/LOC101261206/LOC101245102/LOC101263496/LOC101259096/LOC101248461/LOC101261991/LOC101254554/LOC101265294/LOC101252275/LOC101255265/LOC101267631/LOC101258125/LOC101266307/LOC101244327/NHX1/LOC101255252/LOC101261785/LOC101260207/LOC101251790/LOC101264595/LOC101244091/LOC101261643/sos1/LOC101256521	26	13	101258706/101261206/101263496/101248461/101252275/101255265/101244327/543771/101255252/101251790/101244091/778208/101256521	13	101265888/101245102/101259096/101261991/101254554/101265294/101267631/101258125/101266307/101261785/101260207/101264595/101261643
MF	GO:0008375	acetylglucosaminyltransferase activity	10/2977	36/11285	0.48751792	0.99999987	101244432/101249358/101256691/101251860/101259650/101260304/101244199/101259085/101262471/101249916	LOC101244432/LOC101249358/LOC101256691/LOC101251860/LOC101259650/LOC101260304/LOC101244199/LOC101259085/LOC101262471/LOC101249916	10	6	101256691/101251860/101259650/101259085/101262471/101249916	4	101244432/101249358/101260304/101244199
MF	GO:0016746	transferase activity, transferring acyl groups	56/2977	210/11285	0.488800699	0.99999987	101253881/101261177/543901/101262830/104646631/101256172/101266883/100134904/101258115/101263851/101258079/101263123/101251866/101259841/101262227/101246264/101252574/101259010/101263715/101256271/101249525/101257583/101255889/104645412/101262853/101264709/101256718/101260310/109118983/101243887/544307/101255717/101248256/101256185/101267395/101264894/101249696/101248193/101247356/101249387/10125…	LOC101253881/LOC101261177/GPAT/LOC101262830/LOC104646631/LOC101256172/LOC101266883/HMGS/LOC101258115/LOC101263851/LOC101258079/LOC101263123/LOC101251866/LOC101259841/LOC101262227/LOC101246264/LOC101252574/LOC101259010/LOC101263715/LOC101256271/LOC101249525/LOC101257583/LOC101255889/LOC104645412/LOC101262853/LOC101264709/LOC101256718/AAT2/LOC109118983/LOC101243887/THT7-8/LOC101255717/LOC101248256/…	56	27	101262830/101256172/101266883/100134904/101258115/101258079/101263123/101246264/101252574/101249525/101255889/104645412/101264709/109118983/101248256/101256185/101264894/101249387/101256206/101258460/101258943/544234/101267193/101252875/104649608/101255924/112940054	29	101253881/101261177/543901/104646631/101263851/101251866/101259841/101262227/101259010/101263715/101256271/101257583/101262853/101256718/101260310/101243887/544307/101255717/101267395/101249696/101248193/101247356/101252712/101248087/101266659/101268257/101267147/101251501/101245503
MF	GO:0043565	sequence-specific DNA binding	47/2977	176/11285	0.489862956	0.99999987	101255223/101268787/101250945/101258637/101257776/101245037/101264731/101261749/101258576/101247012/101261141/112940933/100191121/101261200/101251320/101255501/101243963/100037506/101244373/101249931/544202/100125891/101258194/544105/101055511/100301943/101268780/101257373/101248097/543855/543856/101263251/101255681/101243902/101260660/543852/101264045/100736444/101246812/101265416/778199/1012605…	LOC101255223/LOC101268787/LOC101250945/LOC101258637/LOC101257776/LOC101245037/LOC101264731/LOC101261749/LOC101258576/LOC101247012/LOC101261141/LOC112940933/LOC100191121/MBF1/LOC101251320/SlWRKY33A/LOC101243963/MBF1a/LOC101244373/LOC101249931/WRKYIId-4/WRKYIId-1/LOC101258194/THOM1/LOC101055511/hb-1/LOC101268780/LOC101257373/LOC101248097/LOC543855/SlWRKY37/LOC101263251/LOC101255681/LOC101243902/LOC…	47	20	101255223/101258637/101257776/101245037/101264731/100191121/101261200/101243963/100037506/101055511/101268780/101257373/101248097/543856/101255681/101243902/543852/101247526/101252413/101263368	27	101268787/101250945/101261749/101258576/101247012/101261141/112940933/101251320/101255501/101244373/101249931/544202/100125891/101258194/544105/100301943/543855/101263251/101260660/101264045/100736444/101246812/101265416/778199/101260537/104645854/101253982
MF	GO:0008233	peptidase activity	85/2977	320/11285	0.491894862	0.99999987	101254322/101252505/101251744/101252948/101254622/543614/101255456/101255215/101255301/108511949/101246947/778274/101266679/101258107/101267880/101262410/101256614/101263480/543727/101244564/101266739/101257301/101265306/101263781/101260592/544144/108348021/101249528/101260125/101259931/101256415/101244869/101247980/101250879/101263215/101251598/101257506/101259262/101266126/101246394/101260044/1…	LOC101254322/Cyp-3/LOC101251744/LOC101252948/p69c/SlCYP1/LOC101255456/LOC101255215/LOC101255301/LOC108511949/LOC101246947/SlVPE5/LOC101266679/LOC101258107/LOC101267880/LOC101262410/LOC101256614/LOC101263480/sbt4a/LOC101244564/LOC101266739/LOC101257301/LOC101265306/LOC101263781/LOC101260592/LOC544144/sbt4c/LOC101249528/SlMMP2/LOC101259931/LOC101256415/LOC101244869/LOC101247980/LOC101250879/LOC1012…	85	51	101252505/101251744/543614/101255301/778274/543727/101244564/101257301/101263781/544144/108348021/101249528/101259931/101244869/101247980/101250879/101257506/101259262/101246394/101260044/101258189/101251571/101263441/101254525/101246103/101265322/101256736/101253359/101244702/101258831/101249586/101252078/101258623/101267841/101250454/101263185/101249374/101263597/101251103/544277/101252725/1012…	34	101254322/101252948/101254622/101255456/101255215/108511949/101246947/101266679/101258107/101267880/101262410/101256614/101263480/101266739/101265306/101260592/101260125/101256415/101263215/101251598/101266126/101246751/101258820/109120837/101263003/101252055/101251470/100037730/104647190/101244074/101249996/101249423/101264762/101268211
MF	GO:0003690	double-stranded DNA binding	11/2977	40/11285	0.496075518	0.99999987	101243646/112941390/101258812/101255820/101259687/101249713/101266172/101267870/101250346/101249514/100125910	LOC101243646/LOC112941390/LOC101258812/LOC101255820/LOC101259687/LOC101249713/LOC101266172/LOC101267870/LOC101250346/LOC101249514/MLH1	11	3	101250346/101249514/100125910	8	101243646/112941390/101258812/101255820/101259687/101249713/101266172/101267870
MF	GO:0004185	serine-type carboxypeptidase activity	12/2977	44/11285	0.503819572	0.99999987	101255301/101262410/101244564/101265306/101260592/101244869/101266126/101258820/104647190/101252078/101251103/101252581	LOC101255301/LOC101262410/LOC101244564/LOC101265306/LOC101260592/LOC101244869/LOC101266126/LOC101258820/LOC104647190/LOC101252078/LOC101251103/LOC101252581	12	6	101255301/101244564/101244869/101252078/101251103/101252581	6	101262410/101265306/101260592/101266126/101258820/104647190
MF	GO:0008171	O-methyltransferase activity	8/2977	29/11285	0.511787927	0.99999987	101251452/101265690/101252173/101260278/101265977/101249609/101253032/101250812	LOC101251452/LOC101265690/LOC101252173/LOC101260278/LOC101265977/LOC101249609/LOC101253032/LOC101250812	8	3	101252173/101249609/101250812	5	101251452/101265690/101260278/101265977/101253032
MF	GO:0004743	pyruvate kinase activity	3/2977	10/11285	0.515471456	0.99999987	101256147/101257775/101250010	LOC101256147/LOC101257775/LOC101250010	3	1	101250010	2	101256147/101257775
MF	GO:0010181	FMN binding	3/2977	10/11285	0.515471456	0.99999987	543763/543762/101254262	opr3/opr2/LOC101254262	3	2	543762/101254262	1	543763
MF	GO:0016682	oxidoreductase activity, acting on diphenols and related substances as donors, oxygen as acceptor	3/2977	10/11285	0.515471456	0.99999987	543670/101259357/543892	PTOX/LOC101259357/LOC543892	3	2	543670/543892	1	101259357
MF	GO:0016799	hydrolase activity, hydrolyzing N-glycosyl compounds	3/2977	10/11285	0.515471456	0.99999987	101250399/101246304/101258844	LOC101250399/LOC101246304/LOC101258844	3	2	101246304/101258844	1	101250399
MF	GO:0016872	intramolecular lyase activity	3/2977	10/11285	0.515471456	0.99999987	101268755/544226/101252704	LOC101268755/IPS/LOC101252704	3	1	101252704	2	101268755/544226
MF	GO:0030955	potassium ion binding	3/2977	10/11285	0.515471456	0.99999987	101256147/101257775/101250010	LOC101256147/LOC101257775/LOC101250010	3	1	101250010	2	101256147/101257775
MF	GO:0031420	alkali metal ion binding	3/2977	10/11285	0.515471456	0.99999987	101256147/101257775/101250010	LOC101256147/LOC101257775/LOC101250010	3	1	101250010	2	101256147/101257775
MF	GO:0070566	adenylyltransferase activity	3/2977	10/11285	0.515471456	0.99999987	101259979/101256557/101244314	LOC101259979/LOC101256557/LOC101244314	3	0		3	101259979/101256557/101244314
MF	GO:0015631	tubulin binding	20/2977	75/11285	0.521679712	0.99999987	101264563/101249021/101257270/101245606/101264334/101248812/101259831/101249485/101263482/101254831/101264814/101258682/101247098/101255832/101263207/101268614/101260217/101245362/101262090/101252883	LOC101264563/LOC101249021/LOC101257270/LOC101245606/LOC101264334/LOC101248812/LOC101259831/LOC101249485/LOC101263482/LOC101254831/LOC101264814/LOC101258682/LOC101247098/LOC101255832/LOC101263207/LOC101268614/LOC101260217/LOC101245362/LOC101262090/LOC101252883	20	9	101248812/101259831/101263482/101254831/101264814/101263207/101268614/101262090/101252883	11	101264563/101249021/101257270/101245606/101264334/101249485/101258682/101247098/101255832/101260217/101245362
MF	GO:0008094	DNA-dependent ATPase activity	4/2977	14/11285	0.526806847	0.99999987	101260670/101250576/101251225/101255547	LOC101260670/LOC101250576/LOC101251225/LOC101255547	4	3	101260670/101250576/101251225	1	101255547
MF	GO:0015291	secondary active transmembrane transporter activity	27/2977	102/11285	0.529703682	0.99999987	101258706/101265888/101261206/101245102/101263496/101259096/101248461/101261991/101254554/101265294/101267311/101252275/101255265/101267631/101258125/101266307/101244327/543771/101255252/101261785/101260207/101251790/101264595/101244091/101261643/778208/101256521	LOC101258706/LOC101265888/LOC101261206/LOC101245102/LOC101263496/LOC101259096/LOC101248461/LOC101261991/LOC101254554/LOC101265294/LOC101267311/LOC101252275/LOC101255265/LOC101267631/LOC101258125/LOC101266307/LOC101244327/NHX1/LOC101255252/LOC101261785/LOC101260207/LOC101251790/LOC101264595/LOC101244091/LOC101261643/sos1/LOC101256521	27	13	101258706/101261206/101263496/101248461/101252275/101255265/101244327/543771/101255252/101251790/101244091/778208/101256521	14	101265888/101245102/101259096/101261991/101254554/101265294/101267311/101267631/101258125/101266307/101261785/101260207/101264595/101261643
MF	GO:0016209	antioxidant activity	28/2977	106/11285	0.534022418	0.99999987	112940330/101267098/101246396/101253377/101246783/543990/101253648/101250263/543806/101243905/112940333/101263901/101245610/101248277/112940337/101264583/101253636/101265511/101246440/543585/101256114/101257790/778341/544261/101247048/101253684/544084/101257228	LOC112940330/GPXle-2/LOC101246396/LOC101253377/LOC101246783/cat1/LOC101253648/2-CP1/alpha-DOX2/LOC101243905/LOC112940333/LOC101263901/LOC101245610/LOC101248277/LOC112940337/LOC101264583/LOC101253636/LOC101265511/LOC101246440/CAT2/2-CP2/LOC101257790/APX6/LOC544261/LOC101247048/LOC101253684/CEVI-1/LOC101257228	28	14	101267098/101246396/101253377/543990/101253648/543806/101248277/101265511/101256114/544261/101247048/101253684/544084/101257228	14	112940330/101246783/101250263/101243905/112940333/101263901/101245610/112940337/101264583/101253636/101246440/543585/101257790/778341
MF	GO:0020037	heme binding	91/2977	346/11285	0.534643153	0.99999987	112940330/101245153/101267703/778325/101246396/101246092/101253377/606711/101266963/101257867/101267256/101248374/101251878/101246783/778326/101245278/543990/101254440/101265070/101253648/100736505/101246836/101268591/101255244/543806/101267488/112940333/101263901/101255604/101254719/101245610/101265266/112940337/101264583/101267203/101267987/101264151/101250470/101244496/101253636/101254668/1012…	LOC112940330/LOC101245153/LOC101267703/nii1/LOC101246396/LOC101246092/LOC101253377/aos/LOC101266963/LOC101257867/LOC101267256/LOC101248374/LOC101251878/LOC101246783/LOC778326/LOC101245278/cat1/LOC101254440/LOC101265070/LOC101253648/LOC100736505/LOC101246836/LOC101268591/LOC101255244/alpha-DOX2/LOC101267488/LOC112940333/LOC101263901/LOC101255604/LOC101254719/LOC101245610/LOC101265266/LOC112940337/…	91	44	101245153/101267703/101246396/101253377/101266963/101257867/101251878/101245278/543990/101265070/101253648/100736505/101268591/543806/101267488/101255604/101267203/101267987/101264151/101254668/101257397/101263726/101265511/101249297/101250444/101259447/101263430/101266902/101262495/101251576/101267039/100037489/101249851/101248115/101264644/101247777/101247048/101254720/101253684/544084/10124538…	47	112940330/778325/101246092/606711/101267256/101248374/101246783/778326/101254440/101246836/101255244/112940333/101263901/101254719/101245610/101265266/112940337/101264583/101250470/101244496/101253636/101249565/100322877/101263598/101268296/101264773/101260536/100322875/101252644/101244196/543585/101264313/3950466/101266618/101257790/101268276/778341/100736435/101262074/100736446/101263302/101263…
MF	GO:0034062	5'-3' RNA polymerase activity	12/2977	45/11285	0.539447428	0.99999987	544124/101251637/101250389/101248495/544278/101248675/104646151/101255881/101248533/101259753/3950478/101264729	RdRP/LOC101251637/LOC101250389/LOC101248495/rpb2/LOC101248675/LOC104646151/LOC101255881/LOC101248533/LOC101259753/rpoB/LOC101264729	12	11	544124/101251637/101250389/101248495/544278/101248675/104646151/101255881/101248533/101259753/101264729	1	3950478
MF	GO:0097747	RNA polymerase activity	12/2977	45/11285	0.539447428	0.99999987	544124/101251637/101250389/101248495/544278/101248675/104646151/101255881/101248533/101259753/3950478/101264729	RdRP/LOC101251637/LOC101250389/LOC101248495/rpb2/LOC101248675/LOC104646151/LOC101255881/LOC101248533/LOC101259753/rpoB/LOC101264729	12	11	544124/101251637/101250389/101248495/544278/101248675/104646151/101255881/101248533/101259753/101264729	1	3950478
MF	GO:0004252	serine-type endopeptidase activity	24/2977	91/11285	0.540753894	0.99999987	101254322/101252948/101254622/101255456/108511949/101266679/101256614/101263480/543727/101257301/108348021/101259931/101256415/101251598/101260044/101258189/109120837/101263003/101251470/101244074/101256736/101249996/101268211/101244555	LOC101254322/LOC101252948/p69c/LOC101255456/LOC108511949/LOC101266679/LOC101256614/LOC101263480/sbt4a/LOC101257301/sbt4c/LOC101259931/LOC101256415/LOC101251598/LOC101260044/sbt4e/LOC109120837/LOC101263003/LOC101251470/LOC101244074/LOC101256736/LOC101249996/LOC101268211/LOC101244555	24	8	543727/101257301/108348021/101259931/101260044/101258189/101256736/101244555	16	101254322/101252948/101254622/101255456/108511949/101266679/101256614/101263480/101256415/101251598/109120837/101263003/101251470/101244074/101249996/101268211
MF	GO:0004521	endoribonuclease activity	6/2977	22/11285	0.543024847	0.99999987	101250978/101264531/101265460/101260085/101247976/101252549	LOC101250978/LOC101264531/DCL3/DCL1/DCL2d/LOC101252549	6	5	101250978/101264531/101265460/101247976/101252549	1	101260085
MF	GO:0004721	phosphoprotein phosphatase activity	6/2977	22/11285	0.543024847	0.99999987	101259365/101247018/101266501/101262592/543778/101252462	LOC101259365/LOC101247018/LOC101266501/LOC101262592/ptpkis1/LOC101252462	6	5	101259365/101266501/101262592/543778/101252462	1	101247018
MF	GO:0070008	serine-type exopeptidase activity	13/2977	49/11285	0.544976587	0.99999987	101255301/101262410/101244564/101265306/101260592/101244869/101266126/101258820/101251470/104647190/101252078/101251103/101252581	LOC101255301/LOC101262410/LOC101244564/LOC101265306/LOC101260592/LOC101244869/LOC101266126/LOC101258820/LOC101251470/LOC104647190/LOC101252078/LOC101251103/LOC101252581	13	6	101255301/101244564/101244869/101252078/101251103/101252581	7	101262410/101265306/101260592/101266126/101258820/101251470/104647190
MF	GO:0016779	nucleotidyltransferase activity	26/2977	99/11285	0.549164595	0.99999987	544039/101259979/101254858/101256557/543968/544124/101257102/101264323/101251637/101259365/101250389/101248495/544278/101055576/101248675/104646151/101265314/101244314/101255881/101248533/101253967/101251037/101259753/3950478/101251959/101264729	agpL3/LOC101259979/LOC101254858/LOC101256557/LOC543968/RdRP/LOC101257102/LOC101264323/LOC101251637/LOC101259365/LOC101250389/LOC101248495/rpb2/DNApolalpha/LOC101248675/LOC104646151/LOC101265314/LOC101244314/LOC101255881/LOC101248533/LOC101253967/LOC101251037/LOC101259753/rpoB/LOC101251959/LOC101264729	26	18	544124/101257102/101264323/101251637/101259365/101250389/101248495/544278/101248675/104646151/101265314/101255881/101248533/101253967/101251037/101259753/101251959/101264729	8	544039/101259979/101254858/101256557/543968/101055576/101244314/3950478
MF	GO:0004674	protein serine/threonine kinase activity	7/2977	26/11285	0.549470423	0.99999987	101248670/109120785/101266621/101263787/101251977/101253529/101245411	LOC101248670/LOC109120785/LOC101266621/LOC101263787/LOC101251977/LOC101253529/LOC101245411	7	3	101266621/101253529/101245411	4	101248670/109120785/101263787/101251977
MF	GO:0016741	transferase activity, transferring one-carbon groups	49/2977	188/11285	0.567600441	0.99999987	101245590/101247110/101261158/101251299/101246730/101258606/101251452/101265690/101249268/101246902/101252173/101254708/101256793/101254202/101267731/101250617/101261924/101246550/101263862/101256176/101265985/101267776/101260278/101261490/101260770/101265977/101264850/101251838/101268451/101254099/101249566/101263020/101249609/101248975/101257558/101260019/101253662/101258352/101262065/101264078…	LOC101245590/LOC101247110/LOC101261158/LOC101251299/LOC101246730/LOC101258606/LOC101251452/LOC101265690/LOC101249268/LOC101246902/LOC101252173/LOC101254708/LOC101256793/LOC101254202/LOC101267731/LOC101250617/LOC101261924/LOC101246550/LOC101263862/LOC101256176/LOC101265985/LOC101267776/LOC101260278/LOC101261490/LOC101260770/LOC101265977/LOC101264850/LOC101251838/LOC101268451/LOC101254099/LOC101249…	49	23	101258606/101249268/101252173/101256793/101254202/101250617/101256176/101265985/101261490/101260770/101251838/101254099/101263020/101249609/101248975/101253662/101258352/101262065/101258085/101266376/101256287/101267351/101250812	26	101245590/101247110/101261158/101251299/101246730/101251452/101265690/101246902/101254708/101267731/101261924/101246550/101263862/101267776/101260278/101265977/101264850/101268451/101249566/101257558/101260019/101264078/101253032/100529139/101257418/101262657
MF	GO:0004180	carboxypeptidase activity	12/2977	46/11285	0.574163051	0.99999987	101255301/101262410/101244564/101265306/101260592/101244869/101266126/101258820/104647190/101252078/101251103/101252581	LOC101255301/LOC101262410/LOC101244564/LOC101265306/LOC101260592/LOC101244869/LOC101266126/LOC101258820/LOC104647190/LOC101252078/LOC101251103/LOC101252581	12	6	101255301/101244564/101244869/101252078/101251103/101252581	6	101262410/101265306/101260592/101266126/101258820/104647190
MF	GO:0070011	peptidase activity, acting on L-amino acid peptides	81/2977	311/11285	0.576065356	0.99999987	101254322/101252505/101251744/101252948/101254622/543614/101255456/101255215/101255301/108511949/101246947/101266679/101258107/101267880/101262410/101256614/101263480/543727/101244564/101266739/101257301/101265306/101263781/101260592/544144/108348021/101249528/101260125/101259931/101256415/101244869/101247980/101250879/101263215/101251598/101257506/101259262/101266126/101246394/101260044/10124675…	LOC101254322/Cyp-3/LOC101251744/LOC101252948/p69c/SlCYP1/LOC101255456/LOC101255215/LOC101255301/LOC108511949/LOC101246947/LOC101266679/LOC101258107/LOC101267880/LOC101262410/LOC101256614/LOC101263480/sbt4a/LOC101244564/LOC101266739/LOC101257301/LOC101265306/LOC101263781/LOC101260592/LOC544144/sbt4c/LOC101249528/SlMMP2/LOC101259931/LOC101256415/LOC101244869/LOC101247980/LOC101250879/LOC101263215/L…	81	47	101252505/101251744/543614/101255301/543727/101244564/101257301/101263781/544144/108348021/101249528/101259931/101244869/101247980/101250879/101257506/101259262/101246394/101260044/101258189/101251571/101254525/101246103/101256736/101253359/101244702/101258831/101252078/101258623/101267841/101250454/101263185/101249374/101263597/101251103/544277/101252725/101263173/101244555/101255649/101249800/1…	34	101254322/101252948/101254622/101255456/101255215/108511949/101246947/101266679/101258107/101267880/101262410/101256614/101263480/101266739/101265306/101260592/101260125/101256415/101263215/101251598/101266126/101246751/101258820/109120837/101263003/101252055/101251470/100037730/104647190/101244074/101249996/101249423/101264762/101268211
MF	GO:0005048	signal sequence binding	3/2977	11/11285	0.586792734	0.99999987	101246374/101255302/101252298	LOC101246374/LOC101255302/LOC101252298	3	3	101246374/101255302/101252298	0
MF	GO:0015932	nucleobase-containing compound transmembrane transporter activity	3/2977	11/11285	0.586792734	0.99999987	101263496/101260656/101249478	LOC101263496/LOC101260656/LOC101249478	3	2	101263496/101249478	1	101260656
MF	GO:0042277	peptide binding	3/2977	11/11285	0.586792734	0.99999987	101246374/101255302/101252298	LOC101246374/LOC101255302/LOC101252298	3	3	101246374/101255302/101252298	0
MF	GO:1901505	carbohydrate derivative transporter activity	3/2977	11/11285	0.586792734	0.99999987	101263496/101260656/101249478	LOC101263496/LOC101260656/LOC101249478	3	2	101263496/101249478	1	101260656
MF	GO:0046912	transferase activity, transferring acyl groups, acyl groups converted into alkyl on transfer	4/2977	15/11285	0.58754272	0.99999987	104646631/100134904/101258079/101267395	LOC104646631/HMGS/LOC101258079/LOC101267395	4	2	100134904/101258079	2	104646631/101267395
MF	GO:0042393	histone binding	6/2977	23/11285	0.591725362	0.99999987	101258606/101248711/101260216/101248299/101251316/101267351	LOC101258606/LOC101248711/LOC101260216/LOC101248299/LOC101251316/LOC101267351	6	6	101258606/101248711/101260216/101248299/101251316/101267351	0
MF	GO:0016810	hydrolase activity, acting on carbon-nitrogen (but not peptide) bonds	7/2977	27/11285	0.594294792	0.99999987	101261880/101254542/101257275/101266793/101252881/101251321/101267493	LOC101261880/LOC101254542/LOC101257275/LOC101266793/LOC101252881/LOC101251321/LOC101267493	7	5	101261880/101254542/101257275/101252881/101251321	2	101266793/101267493
MF	GO:0016684	oxidoreductase activity, acting on peroxide as acceptor	26/2977	101/11285	0.595889333	0.99999987	112940330/101267098/101246396/101253377/101246783/543990/101253648/101250263/543806/112940333/101263901/101245610/112940337/101264583/101253636/101265511/101246440/543585/101256114/101257790/778341/544261/101247048/101253684/544084/101257228	LOC112940330/GPXle-2/LOC101246396/LOC101253377/LOC101246783/cat1/LOC101253648/2-CP1/alpha-DOX2/LOC112940333/LOC101263901/LOC101245610/LOC112940337/LOC101264583/LOC101253636/LOC101265511/LOC101246440/CAT2/2-CP2/LOC101257790/APX6/LOC544261/LOC101247048/LOC101253684/CEVI-1/LOC101257228	26	13	101267098/101246396/101253377/543990/101253648/543806/101265511/101256114/544261/101247048/101253684/544084/101257228	13	112940330/101246783/101250263/112940333/101263901/101245610/112940337/101264583/101253636/101246440/543585/101257790/778341
MF	GO:0004842	ubiquitin-protein transferase activity	19/2977	74/11285	0.598967073	0.99999987	101268603/101261465/101243947/101267151/101249360/101266855/101262165/101256774/101250310/101245319/101261019/101257890/101259371/101259049/101250130/101250834/101244540/101251973/101253823	LOC101268603/LOC101261465/LOC101243947/LOC101267151/LOC101249360/LOC101266855/LOC101262165/LOC101256774/LOC101250310/LOC101245319/LOC101261019/LOC101257890/LOC101259371/LOC101259049/LOC101250130/LOC101250834/LOC101244540/LOC101251973/LOC101253823	19	4	101257890/101259049/101250834/101253823	15	101268603/101261465/101243947/101267151/101249360/101266855/101262165/101256774/101250310/101245319/101261019/101259371/101250130/101244540/101251973
MF	GO:0019787	ubiquitin-like protein transferase activity	19/2977	74/11285	0.598967073	0.99999987	101268603/101261465/101243947/101267151/101249360/101266855/101262165/101256774/101250310/101245319/101261019/101257890/101259371/101259049/101250130/101250834/101244540/101251973/101253823	LOC101268603/LOC101261465/LOC101243947/LOC101267151/LOC101249360/LOC101266855/LOC101262165/LOC101256774/LOC101250310/LOC101245319/LOC101261019/LOC101257890/LOC101259371/LOC101259049/LOC101250130/LOC101250834/LOC101244540/LOC101251973/LOC101253823	19	4	101257890/101259049/101250834/101253823	15	101268603/101261465/101243947/101267151/101249360/101266855/101262165/101256774/101250310/101245319/101261019/101259371/101250130/101244540/101251973
MF	GO:0003899	DNA-directed 5'-3' RNA polymerase activity	10/2977	39/11285	0.602396369	0.99999987	101251637/101248495/544278/101248675/104646151/101255881/101248533/101259753/3950478/101264729	LOC101251637/LOC101248495/rpb2/LOC101248675/LOC104646151/LOC101255881/LOC101248533/LOC101259753/rpoB/LOC101264729	10	9	101251637/101248495/544278/101248675/104646151/101255881/101248533/101259753/101264729	1	3950478
MF	GO:0008168	methyltransferase activity	46/2977	179/11285	0.61103797	0.99999987	101245590/101247110/101261158/101246730/101258606/101251452/101265690/101249268/101252173/101254708/101256793/101254202/101267731/101250617/101261924/101246550/101263862/101256176/101265985/101267776/101260278/101261490/101260770/101265977/101264850/101251838/101268451/101254099/101249566/101249609/101248975/101257558/101260019/101253662/101258352/101262065/101264078/101258085/101253032/101266376…	LOC101245590/LOC101247110/LOC101261158/LOC101246730/LOC101258606/LOC101251452/LOC101265690/LOC101249268/LOC101252173/LOC101254708/LOC101256793/LOC101254202/LOC101267731/LOC101250617/LOC101261924/LOC101246550/LOC101263862/LOC101256176/LOC101265985/LOC101267776/LOC101260278/LOC101261490/LOC101260770/LOC101265977/LOC101264850/LOC101251838/LOC101268451/LOC101254099/LOC101249566/LOC101249609/LOC101248…	46	22	101258606/101249268/101252173/101256793/101254202/101250617/101256176/101265985/101261490/101260770/101251838/101254099/101249609/101248975/101253662/101258352/101262065/101258085/101266376/101256287/101267351/101250812	24	101245590/101247110/101261158/101246730/101251452/101265690/101254708/101267731/101261924/101246550/101263862/101267776/101260278/101265977/101264850/101268451/101249566/101257558/101260019/101264078/101253032/100529139/101257418/101262657
MF	GO:0003777	microtubule motor activity	15/2977	59/11285	0.615491418	0.99999987	101264563/101249021/101257270/101245606/101264334/101248812/101259831/101249485/101258682/101247098/101255832/101268614/101260217/101245362/101262090	LOC101264563/LOC101249021/LOC101257270/LOC101245606/LOC101264334/LOC101248812/LOC101259831/LOC101249485/LOC101258682/LOC101247098/LOC101255832/LOC101268614/LOC101260217/LOC101245362/LOC101262090	15	4	101248812/101259831/101268614/101262090	11	101264563/101249021/101257270/101245606/101264334/101249485/101258682/101247098/101255832/101260217/101245362
MF	GO:0004519	endonuclease activity	8/2977	32/11285	0.636648186	0.99999987	101259421/101250978/101264531/101265460/101260085/101247976/101252549/101258844	LOC101259421/LOC101250978/LOC101264531/DCL3/DCL1/DCL2d/LOC101252549/LOC101258844	8	7	101259421/101250978/101264531/101265460/101247976/101252549/101258844	1	101260085
MF	GO:0016765	transferase activity, transferring alkyl or aryl (other than methyl) groups	8/2977	32/11285	0.636648186	0.99999987	544152/101265440/101248619/101247666/544155/101245012/101261100/544036	LOC544152/LOC101265440/CHLN/LOC101247666/SAM1/LOC101245012/LOC101261100/FTA	8	3	101247666/544155/544036	5	544152/101265440/101248619/101245012/101261100
MF	GO:0015298	solute:cation antiporter activity	7/2977	28/11285	0.636722263	0.99999987	101265888/101261206/101267631/543771/101244091/101261643/778208	LOC101265888/LOC101261206/LOC101267631/NHX1/LOC101244091/LOC101261643/sos1	7	4	101261206/543771/101244091/778208	3	101265888/101267631/101261643
MF	GO:0015299	solute:proton antiporter activity	7/2977	28/11285	0.636722263	0.99999987	101265888/101261206/101267631/543771/101244091/101261643/778208	LOC101265888/LOC101261206/LOC101267631/NHX1/LOC101244091/LOC101261643/sos1	7	4	101261206/543771/101244091/778208	3	101265888/101267631/101261643
[truncated: 133 more rows]
