# Supplementary material for: Mitogen-Activated Protein Kinase Is Involved in Salt Stress Response in Tomato (Solanum lycopersicum) Seedlings
Source: Int J Mol Sci. 2022 Jul 11;23(14):7645. doi: 10.3390/ijms23147645 (PMC9319631; doi:10.3390/ijms23147645)
Supplement: Supplementary file 1 [file ijms-23-07645-s001.zip › Table S4. KEGG pathway analysis of differentially expressed genes.xls]

Table S4. KEGG pathway analysis of differentially expressed genes
KEGGID	Description	GeneRatio	BgRatio	pvalue	padj	geneID	geneName	keggID	Count	Up	Up_Gene_id	Down	Down_Gene_id
sly00195	Photosynthesis	62/1336	81/4891	1.99E-20	2.33E-18	544053/3950425/101249865/101244751/3950472/101254806/101257676/101266426/101261284/101253342/543978/101263132/101248983/3950387/101265555/101255222/3950479/101245880/101254882/101245121/101268297/3950391/3950464/101243864/101259494/544077/3950487/3950392/101245421/101248335/3950386/101263732/101258321/544299/101260830/3950381/109120519/543931/101263124/3950390/3950405/3950483/101264609/101259227/…	PETE/atpA/LOC101249865/LOC101244751/atpF/LOC101254806/LOC101257676/LOC101266426/LOC101261284/LOC101253342/LOC543978/LOC101263132/LOC101248983/atpB/LOC101265555/LOC101255222/atpH/LOC101245880/LOC101254882/LOC101245121/LOC101268297/atpE/atpI/LOC101243864/LOC101259494/PSBP/petN/psaB/LOC101245421/LOC101248335/psbK/LOC101263732/OEE1/PSBO/psbS/psaJ/LOC109120519/PsbQ/LOC101263124/psbI/psbC/psbD/LOC10126…	sly:544053/sly:3950425/sly:101249865/sly:101244751/sly:3950472/sly:101254806/sly:101257676/sly:101266426/sly:101261284/sly:101253342/sly:543978/sly:101263132/sly:101248983/sly:3950387/sly:101265555/sly:101255222/sly:3950479/sly:101245880/sly:101254882/sly:101245121/sly:101268297/sly:3950391/sly:3950464/sly:101243864/sly:101259494/sly:544077/sly:3950487/sly:3950392/sly:101245421/sly:101248335/sly:…	62	2	101248335/101257833	60	544053/3950425/101249865/101244751/3950472/101254806/101257676/101266426/101261284/101253342/543978/101263132/101248983/3950387/101265555/101255222/3950479/101245880/101254882/101245121/101268297/3950391/3950464/101243864/101259494/544077/3950487/3950392/101245421/3950386/101263732/101258321/544299/101260830/3950381/109120519/543931/101263124/3950390/3950405/3950483/101264609/101259227/3950454/10…
sly00196	Photosynthesis - antenna proteins	24/1336	26/4891	4.57E-12	2.67E-10	101256006/101253380/101252151/101256629/101265886/101268123/101266527/101253628/104645883/101265617/101268669/101256131/101264376/108491835/101243766/101249002/543976/101246628/104645884/543975/101245729/101263969/101257186/101264784	CAB12/LOC101253380/LOC101252151/CAB-10A/LOC101265886/LOC101268123/CAB9/CAB-8/Cab-1D/LOC101265617/CAB11/LHCP/CAB7/Cab-3C/CAB13/LOC101249002/CAB5/LOC101246628/Cab-1A/CAB4/LOC101245729/LOC101263969/LOC101257186/CAB1B	sly:101256006/sly:101253380/sly:101252151/sly:101256629/sly:101265886/sly:101268123/sly:101266527/sly:101253628/sly:104645883/sly:101265617/sly:101268669/sly:101256131/sly:101264376/sly:108491835/sly:101243766/sly:101249002/sly:543976/sly:101246628/sly:104645884/sly:543975/sly:101245729/sly:101263969/sly:101257186/sly:101264784	24	0		24	101256006/101253380/101252151/101256629/101265886/101268123/101266527/101253628/104645883/101265617/101268669/101256131/101264376/108491835/101243766/101249002/543976/101246628/104645884/543975/101245729/101263969/101257186/101264784
sly01200	Carbon metabolism	110/1336	268/4891	4.04E-07	1.57E-05	101246035/101249445/101250846/101266629/101268337/544276/101249417/101264255/101255322/101253541/101266713/101264109/101249137/101253805/101257194/101262830/101265771/544250/100316873/101244415/101256172/101249428/101244755/543983/101244882/101256147/101259276/101245299/101260852/543990/101258079/101248407/778286/101243907/101254439/543973/101249507/101248445/101268602/101247482/101255777/1012497…	LOC101246035/LOC101249445/LOC101250846/LOC101266629/Rbcs-3B/LOC544276/LOC101249417/LOC101264255/LOC101255322/LOC101253541/LOC101266713/LOC101264109/LOC101249137/LOC101253805/SlADH11A4a/LOC101262830/LOC101265771/fdh/SBPase/LOC101244415/LOC101256172/LOC101249428/LOC101244755/LOC543983/LOC101244882/LOC101256147/LOC101259276/LOC101245299/LOC101260852/cat1/LOC101258079/LOC101248407/gMDH/SlFBA6/LOC1012…	sly:101246035/sly:101249445/sly:101250846/sly:101266629/sly:101268337/sly:544276/sly:101249417/sly:101264255/sly:101255322/sly:101253541/sly:101266713/sly:101264109/sly:101249137/sly:101253805/sly:101257194/sly:101262830/sly:101265771/sly:544250/sly:100316873/sly:101244415/sly:101256172/sly:101249428/sly:101244755/sly:543983/sly:101244882/sly:101256147/sly:101259276/sly:101245299/sly:101260852/sl…	110	47	101246035/101262830/101265771/544250/101244415/101256172/101249428/543983/101259276/543990/101258079/101249507/101248445/101268602/101260331/101260072/101267526/101256164/101246328/101251315/101245149/101260239/543779/544126/101250010/101253902/543812/101246616/101266704/101255570/101258530/101263879/101248455/101246962/101256641/101268752/101263060/778210/543522/101254008/101255848/101243791/101…	63	101249445/101250846/101266629/101268337/544276/101249417/101264255/101255322/101253541/101266713/101264109/101249137/101253805/101257194/100316873/101244755/101244882/101256147/101245299/101260852/101248407/778286/101243907/101254439/543973/101247482/101255777/101249787/544237/101254617/101261413/100191110/101268205/101257775/101250853/100147724/543945/101265236/101257583/101256373/101264273/5436…
sly00710	Carbon fixation in photosynthetic organisms	42/1336	79/4891	8.69E-07	2.54E-05	101246035/101249445/101250846/101266629/101268337/101264255/101255322/101253541/101266713/101264109/101253805/100316873/101249428/101245299/101260852/101248407/778286/101243907/543973/101255777/101249787/101260072/101246328/101251315/101245149/101260239/101250853/101265236/101264273/3950460/544164/101253902/543812/543974/101246870/101264004/101262700/101258530/101246962/101260137/543522/101255800	LOC101246035/LOC101249445/LOC101250846/LOC101266629/Rbcs-3B/LOC101264255/LOC101255322/LOC101253541/LOC101266713/LOC101264109/LOC101253805/SBPase/LOC101249428/LOC101245299/LOC101260852/LOC101248407/gMDH/SlFBA6/rbcS1/LOC101255777/SlFBA2/LOC101260072/LOC101246328/LOC101251315/LOC101245149/LOC101260239/SlFBA3/LOC101265236/LOC101264273/rbcL/ME1/LOC101253902/LOC543812/LOC543974/SlFBA1/LOC101264004/LOC1…	sly:101246035/sly:101249445/sly:101250846/sly:101266629/sly:101268337/sly:101264255/sly:101255322/sly:101253541/sly:101266713/sly:101264109/sly:101253805/sly:100316873/sly:101249428/sly:101245299/sly:101260852/sly:101248407/sly:778286/sly:101243907/sly:543973/sly:101255777/sly:101249787/sly:101260072/sly:101246328/sly:101251315/sly:101245149/sly:101260239/sly:101250853/sly:101265236/sly:101264273…	42	12	101246035/101249428/101260072/101246328/101251315/101245149/101260239/101253902/543812/101258530/101246962/543522	30	101249445/101250846/101266629/101268337/101264255/101255322/101253541/101266713/101264109/101253805/100316873/101245299/101260852/101248407/778286/101243907/543973/101255777/101249787/101250853/101265236/101264273/3950460/544164/543974/101246870/101264004/101262700/101260137/101255800
sly00630	Glyoxylate and dicarboxylate metabolism	40/1336	76/4891	2.23E-06	5.21E-05	543998/101268337/544276/101249417/101246028/101249137/543756/101257194/101262830/544250/101256172/101249428/101251299/101244755/101244882/543990/101258079/778286/101254439/543973/544237/100191110/101256164/100147724/101265236/101260070/3950460/544106/101256234/543974/100134875/101055519/101267395/101255570/101258530/543585/101261030/101248455/101254008/101259973	GS2/Rbcs-3B/LOC544276/LOC101249417/LOC101246028/LOC101249137/gts1/SlADH11A4a/LOC101262830/fdh/LOC101256172/LOC101249428/LOC101251299/LOC101244755/LOC101244882/cat1/LOC101258079/gMDH/LOC101254439/rbcS1/LOC544237/LOC100191110/LOC101256164/SSR1/LOC101265236/LOC101260070/rbcL/LOC544106/LOC101256234/LOC543974/LeGLO2/LOC101055519/LOC101267395/LOC101255570/mMDH2/CAT2/LOC101261030/LOC101248455/LOC1012540…	sly:543998/sly:101268337/sly:544276/sly:101249417/sly:101246028/sly:101249137/sly:543756/sly:101257194/sly:101262830/sly:544250/sly:101256172/sly:101249428/sly:101251299/sly:101244755/sly:101244882/sly:543990/sly:101258079/sly:778286/sly:101254439/sly:543973/sly:544237/sly:100191110/sly:101256164/sly:100147724/sly:101265236/sly:101260070/sly:3950460/sly:544106/sly:101256234/sly:543974/sly:1001348…	40	12	101262830/544250/101256172/101249428/543990/101258079/101256164/101255570/101258530/101261030/101248455/101254008	28	543998/101268337/544276/101249417/101246028/101249137/543756/101257194/101251299/101244755/101244882/778286/101254439/543973/544237/100191110/100147724/101265236/101260070/3950460/544106/101256234/543974/100134875/101055519/101267395/543585/101259973
sly01230	Biosynthesis of amino acids	93/1336	229/4891	5.67E-06	0.0001106	101258465/543998/101246035/101250846/101264255/101247331/101266674/101264109/543548/101261090/543756/101261400/101253805/543944/101251350/101244415/101259263/543751/543983/101248259/101256147/544152/101245299/101258079/101243907/101254439/101245890/543920/101246902/101248445/101268602/101247482/101260492/101249787/101243855/101260521/101260072/101254617/101256529/101246328/101251315/101266391/101…	LOC101258465/GS2/LOC101246035/LOC101250846/LOC101264255/LOC101247331/LOC101266674/LOC101264109/LOC543548/LOC101261090/gts1/LOC101261400/LOC101253805/ARG1/LOC101251350/LOC101244415/LOC101259263/LOC543751/LOC543983/LOC101248259/LOC101256147/LOC544152/LOC101245299/LOC101258079/SlFBA6/LOC101254439/LOC101245890/LOC543920/LOC101246902/LOC101248445/LOC101268602/LOC101247482/LOC101260492/SlFBA2/LOC101243…	sly:101258465/sly:543998/sly:101246035/sly:101250846/sly:101264255/sly:101247331/sly:101266674/sly:101264109/sly:543548/sly:101261090/sly:543756/sly:101261400/sly:101253805/sly:543944/sly:101251350/sly:101244415/sly:101259263/sly:543751/sly:543983/sly:101248259/sly:101256147/sly:544152/sly:101245299/sly:101258079/sly:101243907/sly:101254439/sly:101245890/sly:543920/sly:101246902/sly:101248445/sly…	93	45	101246035/101261090/101261400/543944/101244415/543751/543983/101248259/101258079/101248445/101268602/101260072/101246328/101251315/101260239/101250617/101250010/101255089/101253902/101246616/543970/543875/101265030/101250558/101247666/101266704/101261030/101248455/101251252/101250390/101268752/101263060/101264707/101263020/101253321/544155/101254008/101255848/101245573/544271/101244841/101265096/…	48	101258465/543998/101250846/101264255/101247331/101266674/101264109/543548/543756/101253805/101251350/101259263/101256147/544152/101245299/101243907/101254439/101245890/543920/101246902/101247482/101260492/101249787/101243855/101260521/101254617/101256529/101266391/101257775/101256422/544078/101265440/101250853/101265236/101257583/101247693/543623/101257242/101254281/101261134/101246870/101259236/…
sly00592	alpha-Linolenic acid metabolism	25/1336	45/4891	5.59E-05	0.000934285	101263592/101246396/606711/544009/544074/101268312/101263951/101258102/101248057/101262853/101252256/101263024/101265227/543763/101248256/101266902/101251665/543762/101250354/101243822/101259939/101254262/544306/544234/101255924	LOC101263592/LOC101246396/aos/loxD/ADH2/LOC101268312/LOC101263951/LOC101258102/LOC101248057/LOC101262853/LOC101252256/LOC101263024/LOC101265227/opr3/LOC101248256/AOS2/LOC101251665/opr2/LOC101250354/SlFBA4/LOC101259939/LOC101254262/AOC/LOC544234/LOC101255924	sly:101263592/sly:101246396/sly:606711/sly:544009/sly:544074/sly:101268312/sly:101263951/sly:101258102/sly:101248057/sly:101262853/sly:101252256/sly:101263024/sly:101265227/sly:543763/sly:101248256/sly:101266902/sly:101251665/sly:543762/sly:101250354/sly:101243822/sly:101259939/sly:101254262/sly:544306/sly:544234/sly:101255924	25	17	101263592/101246396/544074/101268312/101258102/101248057/101252256/101263024/101248256/101266902/543762/101250354/101243822/101259939/101254262/544234/101255924	8	606711/544009/101263951/101262853/101265227/543763/101251665/544306
sly00250	Alanine, aspartate and glutamate metabolism	25/1336	48/4891	0.000224438	0.003282413	543998/101246035/100147723/543756/101268729/101257275/101260072/101246328/101247011/101250515/100147722/101260239/101250934/101265236/100147726/101255089/101254281/101259236/543875/101055519/101261030/101264098/544313/543873/101258487	GS2/LOC101246035/GAD3/gts1/LOC101268729/LOC101257275/LOC101260072/LOC101246328/LOC101247011/SlADH12A1/GAD2/LOC101260239/LOC101250934/LOC101265236/SSADH/AS/LOC101254281/LOC101259236/LEAS1/LOC101055519/LOC101261030/LOC101264098/LOC544313/GABA-TP1/LOC101258487	sly:543998/sly:101246035/sly:100147723/sly:543756/sly:101268729/sly:101257275/sly:101260072/sly:101246328/sly:101247011/sly:101250515/sly:100147722/sly:101260239/sly:101250934/sly:101265236/sly:100147726/sly:101255089/sly:101254281/sly:101259236/sly:543875/sly:101055519/sly:101261030/sly:101264098/sly:544313/sly:543873/sly:101258487	25	16	101246035/101268729/101257275/101260072/101246328/101247011/101250515/100147722/101260239/100147726/101255089/543875/101261030/544313/543873/101258487	9	543998/100147723/543756/101250934/101265236/101254281/101259236/101055519/101264098
sly00360	Phenylalanine metabolism	31/1336	69/4891	0.001184177	0.0153943	101266674/101265757/543808/778255/101261892/112941051/778254/101243656/101265155/101244220/101249624/101253800/101265690/101254423/101252173/101248210/101260072/101249824/101257879/101244496/101243631/101249706/104644402/101260278/101264847/101265977/101244196/101245475/101255909/101253032/101263431	LOC101266674/LOC101265757/cuAO/AADC1B/LOC101261892/LOC112941051/AADC1A/LOC101243656/LOC101265155/PAL5/4CL/LOC101253800/LOC101265690/LOC101254423/LOC101252173/LOC101248210/LOC101260072/PAL2/LOC101257879/LOC101244496/LOC101243631/LOC101249706/LOC104644402/LOC101260278/LOC101264847/LOC101265977/LOC101244196/LOC101245475/LOC101255909/LOC101253032/LOC101263431	sly:101266674/sly:101265757/sly:543808/sly:778255/sly:101261892/sly:112941051/sly:778254/sly:101243656/sly:101265155/sly:101244220/sly:101249624/sly:101253800/sly:101265690/sly:101254423/sly:101252173/sly:101248210/sly:101260072/sly:101249824/sly:101257879/sly:101244496/sly:101243631/sly:101249706/sly:104644402/sly:101260278/sly:101264847/sly:101265977/sly:101244196/sly:101245475/sly:101255909/sl…	31	7	543808/101252173/101260072/101257879/101249706/101255909/101263431	24	101266674/101265757/778255/101261892/112941051/778254/101243656/101265155/101244220/101249624/101253800/101265690/101254423/101248210/101249824/101244496/101243631/104644402/101260278/101264847/101265977/101244196/101245475/101253032
sly00030	Pentose phosphate pathway	26/1336	56/4891	0.001618178	0.018932679	101266629/101264255/101264109/101259276/101245299/101260852/101243907/101249507/101249787/101251315/101250853/543945/101256373/101243849/101264273/543623/101246870/101266704/101262700/101268752/101263060/101260137/101262594/101245455/101262229/101247915	LOC101266629/LOC101264255/LOC101264109/LOC101259276/LOC101245299/LOC101260852/SlFBA6/LOC101249507/SlFBA2/LOC101251315/SlFBA3/GPI1/LOC101256373/LOC101243849/LOC101264273/TAL/SlFBA1/LOC101266704/LOC101262700/LOC101268752/LOC101263060/LOC101260137/GPI/LOC101245455/LOC101262229/LOC101247915	sly:101266629/sly:101264255/sly:101264109/sly:101259276/sly:101245299/sly:101260852/sly:101243907/sly:101249507/sly:101249787/sly:101251315/sly:101250853/sly:543945/sly:101256373/sly:101243849/sly:101264273/sly:543623/sly:101246870/sly:101266704/sly:101262700/sly:101268752/sly:101263060/sly:101260137/sly:101262594/sly:101245455/sly:101262229/sly:101247915	26	10	101259276/101249507/101251315/101243849/101266704/101268752/101263060/101245455/101262229/101247915	16	101266629/101264255/101264109/101245299/101260852/101243907/101249787/101250853/543945/101256373/101264273/543623/101246870/101262700/101260137/101262594
sly00280	Valine, leucine and isoleucine degradation	25/1336	55/4891	0.002838477	0.02905178	101262830/101250104/101265771/101256172/100134904/101268729/543993/101267118/101254378/101245553/101259975/544237/101267526/101247011/101252846/101262853/101254327/101265687/101249554/101263879/101252968/104645747/101268723/101250474/101255924	LOC101262830/SlALDH2B7a/LOC101265771/LOC101256172/HMGS/LOC101268729/LOC543993/LOC101267118/LOC101254378/LOC101245553/LOC101259975/LOC544237/LOC101267526/LOC101247011/LOC101252846/LOC101262853/LOC101254327/LOC101265687/LOC101249554/LOC101263879/LOC101252968/LOC104645747/SlALDH6B2/LOC101250474/LOC101255924	sly:101262830/sly:101250104/sly:101265771/sly:101256172/sly:100134904/sly:101268729/sly:543993/sly:101267118/sly:101254378/sly:101245553/sly:101259975/sly:544237/sly:101267526/sly:101247011/sly:101252846/sly:101262853/sly:101254327/sly:101265687/sly:101249554/sly:101263879/sly:101252968/sly:104645747/sly:101268723/sly:101250474/sly:101255924	25	20	101262830/101250104/101265771/101256172/100134904/101268729/543993/101267118/101254378/101245553/101259975/101267526/101247011/101252846/101254327/101265687/101263879/101252968/101268723/101255924	5	544237/101262853/101249554/104645747/101250474
sly00220	Arginine biosynthesis	18/1336	36/4891	0.00305151	0.02905178	543998/101246035/543756/543944/543751/101248259/101246902/101260072/101246328/101260239/778272/101265236/101255089/101261030/101263020/101245573/544271/101267549	GS2/LOC101246035/gts1/ARG1/LOC543751/LOC101248259/LOC101246902/LOC101260072/LOC101246328/LOC101260239/LOC778272/LOC101265236/AS/LOC101261030/OTC/NAOAT/ARG2/LOC101267549	sly:543998/sly:101246035/sly:543756/sly:543944/sly:543751/sly:101248259/sly:101246902/sly:101260072/sly:101246328/sly:101260239/sly:778272/sly:101265236/sly:101255089/sly:101261030/sly:101263020/sly:101245573/sly:544271/sly:101267549	18	14	101246035/543944/543751/101248259/101260072/101246328/101260239/778272/101255089/101261030/101263020/101245573/544271/101267549	4	543998/543756/101246902/101265236
sly00500	Starch and sucrose metabolism	52/1336	136/4891	0.003227976	0.02905178	101247302/101055573/101249633/100316882/544039/100191127/101259221/101263696/101055611/101266947/544125/543968/101249596/101267699/544175/543516/101263519/101254891/101247340/101247513/101251735/101249042/101256154/543779/101245612/543945/101257661/104645804/101245995/101249741/101250326/101259777/544022/101256510/101254239/543502/100134910/101244370/543698/101257963/101247563/100135703/101248295…	LOC101247302/LOC101055573/LOC101249633/LOC100316882/agpL3/LOC100191127/LOC101259221/LOC101263696/LOC101055611/LOC101266947/cel7/LOC543968/LOC101249596/LOC101267699/LIN8/sps/LOC101263519/LOC101254891/LOC101247340/LOC101247513/LOC101251735/LOC101249042/LOC101256154/hxk1/LOC101245612/GPI1/LOC101257661/LOC104645804/LOC101245995/LOC101249741/LOC101250326/GBSS1/FRK2/LOC101256510/LOC101254239/Wiv-1/LOC1…	sly:101247302/sly:101055573/sly:101249633/sly:100316882/sly:544039/sly:100191127/sly:101259221/sly:101263696/sly:101055611/sly:101266947/sly:544125/sly:543968/sly:101249596/sly:101267699/sly:544175/sly:543516/sly:101263519/sly:101254891/sly:101247340/sly:101247513/sly:101251735/sly:101249042/sly:101256154/sly:543779/sly:101245612/sly:543945/sly:101257661/sly:104645804/sly:101245995/sly:101249741/…	52	20	101259221/101266947/101263519/101247513/101251735/543779/101257661/101249741/101250326/544022/101254239/543502/543698/101257963/100135703/101248295/778210/101252851/101268420/101268012	32	101247302/101055573/101249633/100316882/544039/100191127/101263696/101055611/544125/543968/101249596/101267699/544175/543516/101254891/101247340/101249042/101256154/101245612/543945/104645804/101245995/101259777/101256510/100134910/101244370/101247563/101250040/101250960/101262594/543710/543996
sly04146	Peroxisome	37/1336	91/4891	0.003728402	0.030859566	101266138/101252154/101247444/101260803/101268145/543990/101248445/101268602/101259975/101251298/101256164/101248277/101248057/101249557/101248834/101252457/101262853/101262955/543981/544106/101265227/101263821/100134875/101249554/101248207/101055519/101264774/101255570/543585/101246234/101250354/101255848/101264646/101255924/101255436/101243643/101257154	LOC101266138/LOC101252154/LOC101247444/LOC101260803/LOC101268145/cat1/LOC101248445/LOC101268602/LOC101259975/LOC101251298/LOC101256164/LOC101248277/LOC101248057/LOC101249557/LOC101248834/LOC101252457/LOC101262853/LOC101262955/SODCP.2/LOC544106/LOC101265227/LOC101263821/LeGLO2/LOC101249554/LOC101248207/LOC101055519/LOC101264774/LOC101255570/CAT2/LOC101246234/LOC101250354/LOC101255848/LOC101264646/…	sly:101266138/sly:101252154/sly:101247444/sly:101260803/sly:101268145/sly:543990/sly:101248445/sly:101268602/sly:101259975/sly:101251298/sly:101256164/sly:101248277/sly:101248057/sly:101249557/sly:101248834/sly:101252457/sly:101262853/sly:101262955/sly:543981/sly:544106/sly:101265227/sly:101263821/sly:100134875/sly:101249554/sly:101248207/sly:101055519/sly:101264774/sly:101255570/sly:543585/sly:1…	37	22	101252154/101260803/101268145/543990/101248445/101268602/101259975/101251298/101256164/101248277/101248057/101248834/101252457/101248207/101264774/101255570/101246234/101250354/101255848/101264646/101255924/101257154	15	101266138/101247444/101249557/101262853/101262955/543981/544106/101265227/101263821/100134875/101249554/101055519/543585/101255436/101243643
sly00906	Carotenoid biosynthesis	17/1336	34/4891	0.003956355	0.030859566	101267857/101267662/543964/544297/543696/544162/101249565/100322877/544163/543629/100322875/544104/543988/101253762/543649/101254720/100136887	CRTISO/LOC101267662/PSY2/CrtR-b2/VDE/ZEP/LOC101249565/CYP97C11/LeNCED1/zds/CYP97A29/LCY1/Psy1/Z-ISO/NSY/LOC101254720/CYP707A1	sly:101267857/sly:101267662/sly:543964/sly:544297/sly:543696/sly:544162/sly:101249565/sly:100322877/sly:544163/sly:543629/sly:100322875/sly:544104/sly:543988/sly:101253762/sly:543649/sly:101254720/sly:100136887	17	2	101254720/100136887	15	101267857/101267662/543964/544297/543696/544162/101249565/100322877/544163/543629/100322875/544104/543988/101253762/543649
sly00330	Arginine and proline metabolism	26/1336	62/4891	0.008756306	0.064030485	101261090/543944/101250104/543960/101246987/778331/101245118/101259696/101260072/101253022/101250515/778272/101249640/101244118/104644402/101260014/100134880/101244015/101252968/104645747/101262682/101267095/101246711/544271/101267493/101250474	LOC101261090/ARG1/SlALDH2B7a/ADC/LOC101246987/OAT/LOC101245118/LOC101259696/LOC101260072/LOC101253022/SlADH12A1/LOC778272/LOC101249640/LOC101244118/LOC104644402/LOC101260014/SAMDC/LOC101244015/LOC101252968/LOC104645747/LOC101262682/LOC101267095/LOC101246711/ARG2/LOC101267493/LOC101250474	sly:101261090/sly:543944/sly:101250104/sly:543960/sly:101246987/sly:778331/sly:101245118/sly:101259696/sly:101260072/sly:101253022/sly:101250515/sly:778272/sly:101249640/sly:101244118/sly:104644402/sly:101260014/sly:100134880/sly:101244015/sly:101252968/sly:104645747/sly:101262682/sly:101267095/sly:101246711/sly:544271/sly:101267493/sly:101250474	26	15	101261090/543944/101250104/101246987/778331/101245118/101259696/101260072/101250515/778272/101244118/101252968/101267095/101246711/544271	11	543960/101253022/101249640/104644402/101260014/100134880/101244015/104645747/101262682/101267493/101250474
sly00400	Phenylalanine, tyrosine and tryptophan biosynthesis	21/1336	48/4891	0.010169132	0.069033349	101247331/101266674/543548/101261400/101251350/101259263/544152/101260492/101260072/101256529/101256422/544078/101265440/101247693/543970/101265030/101247666/101251252/101250390/544273/101244841	LOC101247331/LOC101266674/LOC543548/LOC101261400/LOC101251350/LOC101259263/LOC544152/LOC101260492/LOC101260072/LOC101256529/LOC101256422/SK/LOC101265440/LOC101247693/LOC543970/LOC101265030/LOC101247666/LOC101251252/LOC101250390/DHQS/LOC101244841	sly:101247331/sly:101266674/sly:543548/sly:101261400/sly:101251350/sly:101259263/sly:544152/sly:101260492/sly:101260072/sly:101256529/sly:101256422/sly:544078/sly:101265440/sly:101247693/sly:543970/sly:101265030/sly:101247666/sly:101251252/sly:101250390/sly:544273/sly:101244841	21	8	101261400/101260072/543970/101265030/101247666/101251252/101250390/101244841	13	101247331/101266674/543548/101251350/101259263/544152/101260492/101256529/101256422/544078/101265440/101247693/544273
sly00920	Sulfur metabolism	16/1336	34/4891	0.010620515	0.069033349	101259979/101244415/101256557/543920/101254617/101257583/101254405/101251056/101252466/101257319/101247286/544267/101268552/101055609/100134877/101245503	LOC101259979/LOC101244415/LOC101256557/LOC543920/LOC101254617/LOC101257583/LOC101254405/LOC101251056/LOC101252466/LOC101257319/LOC101247286/LOC544267/LOC101268552/LOC101055609/SO/LOC101245503	sly:101259979/sly:101244415/sly:101256557/sly:543920/sly:101254617/sly:101257583/sly:101254405/sly:101251056/sly:101252466/sly:101257319/sly:101247286/sly:544267/sly:101268552/sly:101055609/sly:100134877/sly:101245503	16	4	101244415/101254405/101247286/101268552	12	101259979/101256557/543920/101254617/101257583/101251056/101252466/101257319/544267/101055609/100134877/101245503
sly04712	Circadian rhythm - plant	19/1336	43/4891	0.012552799	0.077298813	101250283/101255788/101262847/101256908/101258346/101263834/543596/101259349/101245619/101264523/100736520/101259391/101267430/101267355/101254785/101262866/543547/543688/544176	LOC101250283/LOC101255788/PHYB1/LOC101256908/LOC101258346/LOC101263834/LOC543596/PHYF/LOC101245619/PHYB2/TCP15/LOC101259391/LOC101267430/LOC101267355/LOC101254785/LOC101262866/COP1/Cry1b/phyA	sly:101250283/sly:101255788/sly:101262847/sly:101256908/sly:101258346/sly:101263834/sly:543596/sly:101259349/sly:101245619/sly:101264523/sly:100736520/sly:101259391/sly:101267430/sly:101267355/sly:101254785/sly:101262866/sly:543547/sly:543688/sly:544176	19	9	101250283/101255788/101256908/101258346/543596/101267430/101267355/101254785/544176	10	101262847/101263834/101259349/101245619/101264523/100736520/101259391/101262866/543547/543688
sly00650	Butanoate metabolism	12/1336	25/4891	0.021553524	0.126088114	100147723/101262830/101256172/100134904/101259975/100147722/101257879/100147724/100147726/101249554/544313/543873	GAD3/LOC101262830/LOC101256172/HMGS/LOC101259975/GAD2/LOC101257879/SSR1/SSADH/LOC101249554/LOC544313/GABA-TP1	sly:100147723/sly:101262830/sly:101256172/sly:100134904/sly:101259975/sly:100147722/sly:101257879/sly:100147724/sly:100147726/sly:101249554/sly:544313/sly:543873	12	9	101262830/101256172/100134904/101259975/100147722/101257879/100147726/544313/543873	3	100147723/100147724/101249554
sly00260	Glycine, serine and threonine metabolism	25/1336	64/4891	0.026591119	0.148150521	101258465/101249137/543808/101261400/101257194/101244755/543983/101244882/101268729/101254439/101254423/544237/101260521/101256529/100191110/101247011/101256422/101265236/101260070/101246616/101055519/101252968/101265096/101252608/101249833	LOC101258465/LOC101249137/cuAO/LOC101261400/SlADH11A4a/LOC101244755/LOC543983/LOC101244882/LOC101268729/LOC101254439/LOC101254423/LOC544237/LOC101260521/LOC101256529/LOC100191110/LOC101247011/LOC101256422/LOC101265236/LOC101260070/LOC101246616/LOC101055519/LOC101252968/LOC101265096/LOC101252608/LOC101249833	sly:101258465/sly:101249137/sly:543808/sly:101261400/sly:101257194/sly:101244755/sly:543983/sly:101244882/sly:101268729/sly:101254439/sly:101254423/sly:544237/sly:101260521/sly:101256529/sly:100191110/sly:101247011/sly:101256422/sly:101265236/sly:101260070/sly:101246616/sly:101055519/sly:101252968/sly:101265096/sly:101252608/sly:101249833	25	10	543808/101261400/543983/101268729/101247011/101246616/101252968/101265096/101252608/101249833	15	101258465/101249137/101257194/101244755/101244882/101254439/101254423/544237/101260521/101256529/100191110/101256422/101265236/101260070/101055519
sly00564	Glycerophospholipid metabolism	36/1336	99/4891	0.029384569	0.153813322	101261177/543901/101247110/101261489/101260497/101246730/543821/544251/101251081/101257989/544171/101263951/101244700/101256870/101253092/101261241/101255486/101244050/101248256/101248193/101245291/101268570/101243786/101257308/101256206/101266950/544234/101255115/101266981/101264835/101267193/101268277/101251501/101254299/101264846/101264518	LOC101261177/GPAT/LOC101247110/LOC101261489/LOC101260497/LOC101246730/PLDb2/PLDa2/LOC101251081/TPLD/DGK1/LOC101263951/LOC101244700/LOC101256870/LOC101253092/LOC101261241/LOC101255486/LOC101244050/LOC101248256/LOC101248193/LOC101245291/LOC101268570/LOC101243786/LOC101257308/LOC101256206/LOC101266950/LOC544234/LOC101255115/LOC101266981/LOC101264835/LOC101267193/LOC101268277/SlGPAT6/LOC101254299/LOC…	sly:101261177/sly:543901/sly:101247110/sly:101261489/sly:101260497/sly:101246730/sly:543821/sly:544251/sly:101251081/sly:101257989/sly:544171/sly:101263951/sly:101244700/sly:101256870/sly:101253092/sly:101261241/sly:101255486/sly:101244050/sly:101248256/sly:101248193/sly:101245291/sly:101268570/sly:101243786/sly:101257308/sly:101256206/sly:101266950/sly:544234/sly:101255115/sly:101266981/sly:1012…	36	14	544251/101251081/101244700/101261241/101244050/101248256/101268570/101257308/101256206/544234/101255115/101267193/101268277/101264846	22	101261177/543901/101247110/101261489/101260497/101246730/543821/101257989/544171/101263951/101256870/101253092/101255486/101248193/101245291/101243786/101266950/101266981/101264835/101251501/101254299/101264518
sly00261	Monobactam biosynthesis	6/1336	10/4891	0.030236807	0.153813322	101258465/101259979/101256557/101250558/101253321/101250089	LOC101258465/LOC101259979/LOC101256557/LOC101250558/LOC101253321/LOC101250089	sly:101258465/sly:101259979/sly:101256557/sly:101250558/sly:101253321/sly:101250089	6	3	101250558/101253321/101250089	3	101258465/101259979/101256557
sly00052	Galactose metabolism	21/1336	53/4891	0.034222946	0.162419615	109119603/544175/101254891/543779/101249166/101263843/101249542/101244339/101266532/101266704/543502/101248179/101268752/101257269/778210/101259643/101257623/101256611/101248625/101254878/101253766	LOC109119603/LIN8/LOC101254891/hxk1/LOC101249166/LOC101263843/LOC101249542/LOC101244339/LOC101266532/LOC101266704/Wiv-1/LOC101248179/LOC101268752/LOC101257269/HXK3/LOC101259643/LOC101257623/LOC101256611/LOC101248625/LOC101254878/LOC101253766	sly:109119603/sly:544175/sly:101254891/sly:543779/sly:101249166/sly:101263843/sly:101249542/sly:101244339/sly:101266532/sly:101266704/sly:543502/sly:101248179/sly:101268752/sly:101257269/sly:778210/sly:101259643/sly:101257623/sly:101256611/sly:101248625/sly:101254878/sly:101253766	21	18	109119603/543779/101249166/101263843/101249542/101244339/101266532/101266704/543502/101268752/101257269/778210/101259643/101257623/101256611/101248625/101254878/101253766	3	544175/101254891/101248179
sly00410	beta-Alanine metabolism	19/1336	47/4891	0.034705046	0.162419615	100147723/543719/543808/101261880/101250104/101265771/101254423/101267526/101253022/100147722/101249640/101260014/101244015/101263879/101252968/544313/104645747/101268723/101250474	GAD3/PYD1A/cuAO/LOC101261880/SlALDH2B7a/LOC101265771/LOC101254423/LOC101267526/LOC101253022/GAD2/LOC101249640/LOC101260014/LOC101244015/LOC101263879/LOC101252968/LOC544313/LOC104645747/SlALDH6B2/LOC101250474	sly:100147723/sly:543719/sly:543808/sly:101261880/sly:101250104/sly:101265771/sly:101254423/sly:101267526/sly:101253022/sly:100147722/sly:101249640/sly:101260014/sly:101244015/sly:101263879/sly:101252968/sly:544313/sly:104645747/sly:101268723/sly:101250474	19	11	543719/543808/101261880/101250104/101265771/101267526/100147722/101263879/101252968/544313/101268723	8	100147723/101254423/101253022/101249640/101260014/101244015/104645747/101250474
sly00071	Fatty acid degradation	22/1336	57/4891	0.041334231	0.18600404	101263592/101262830/101250104/101256172/101268145/544074/101267526/101258102/101248057/101262853/101262955/101252256/101265227/101259447/101252968/104645747/101250354/101259939/101264646/101251366/101250474/101255924	LOC101263592/LOC101262830/SlALDH2B7a/LOC101256172/LOC101268145/ADH2/LOC101267526/LOC101258102/LOC101248057/LOC101262853/LOC101262955/LOC101252256/LOC101265227/LOC101259447/LOC101252968/LOC104645747/LOC101250354/LOC101259939/LOC101264646/LOC101251366/LOC101250474/LOC101255924	sly:101263592/sly:101262830/sly:101250104/sly:101256172/sly:101268145/sly:544074/sly:101267526/sly:101258102/sly:101248057/sly:101262853/sly:101262955/sly:101252256/sly:101265227/sly:101259447/sly:101252968/sly:104645747/sly:101250354/sly:101259939/sly:101264646/sly:101251366/sly:101250474/sly:101255924	22	16	101263592/101262830/101250104/101256172/101268145/544074/101267526/101258102/101248057/101252256/101259447/101252968/101250354/101259939/101264646/101255924	6	101262853/101262955/101265227/104645747/101251366/101250474
sly00051	Fructose and mannose metabolism	24/1336	64/4891	0.047699323	0.206697066	101254309/101250846/101266629/101260852/101243907/101257102/101249787/778312/101266649/543779/544126/101250853/101243849/101264273/101253902/544022/101246870/101266704/101262700/101268752/778210/101248625/101245455/101265391	LOC101254309/LOC101250846/LOC101266629/LOC101260852/SlFBA6/LOC101257102/SlFBA2/SDH/LOC101266649/hxk1/dhbK/SlFBA3/LOC101243849/LOC101264273/LOC101253902/FRK2/SlFBA1/LOC101266704/LOC101262700/LOC101268752/HXK3/LOC101248625/LOC101245455/LOC101265391	sly:101254309/sly:101250846/sly:101266629/sly:101260852/sly:101243907/sly:101257102/sly:101249787/sly:778312/sly:101266649/sly:543779/sly:544126/sly:101250853/sly:101243849/sly:101264273/sly:101253902/sly:544022/sly:101246870/sly:101266704/sly:101262700/sly:101268752/sly:778210/sly:101248625/sly:101245455/sly:101265391	24	12	101257102/101266649/543779/544126/101243849/101253902/544022/101266704/101268752/778210/101248625/101245455	12	101254309/101250846/101266629/101260852/101243907/101249787/778312/101250853/101264273/101246870/101262700/101265391
sly00561	Glycerolipid metabolism	28/1336	77/4891	0.050566206	0.211294505	101261177/101246362/543901/101250104/101266854/101244755/101260497/101263085/101259139/544171/101263951/544126/100301938/101249542/101247974/101266812/101248193/101268570/101243786/101252968/101256206/101257269/104645747/101248625/101264835/101268277/101251501/101250474	LOC101261177/LOC101246362/GPAT/SlALDH2B7a/LOC101266854/LOC101244755/LOC101260497/LOC101263085/LOC101259139/DGK1/LOC101263951/dhbK/SQD1/LOC101249542/LOC101247974/LOC101266812/LOC101248193/LOC101268570/LOC101243786/LOC101252968/LOC101256206/LOC101257269/LOC104645747/LOC101248625/LOC101264835/LOC101268277/SlGPAT6/LOC101250474	sly:101261177/sly:101246362/sly:543901/sly:101250104/sly:101266854/sly:101244755/sly:101260497/sly:101263085/sly:101259139/sly:544171/sly:101263951/sly:544126/sly:100301938/sly:101249542/sly:101247974/sly:101266812/sly:101248193/sly:101268570/sly:101243786/sly:101252968/sly:101256206/sly:101257269/sly:104645747/sly:101248625/sly:101264835/sly:101268277/sly:101251501/sly:101250474	28	12	101250104/101259139/544126/100301938/101249542/101266812/101268570/101252968/101256206/101257269/101248625/101268277	16	101261177/101246362/543901/101266854/101244755/101260497/101263085/544171/101263951/101247974/101248193/101243786/104645747/101264835/101251501/101250474
sly01040	Biosynthesis of unsaturated fatty acids	11/1336	25/4891	0.053719116	0.216728848	101266607/101250481/101248057/101262853/101259966/101265227/112941338/101251817/101246830/101250354/101255924	LOC101266607/LOC101250481/LOC101248057/LOC101262853/LOC101259966/LOC101265227/LOC112941338/LOC101251817/LOC101246830/LOC101250354/LOC101255924	sly:101266607/sly:101250481/sly:101248057/sly:101262853/sly:101259966/sly:101265227/sly:112941338/sly:101251817/sly:101246830/sly:101250354/sly:101255924	11	6	101266607/101248057/112941338/101251817/101250354/101255924	5	101250481/101262853/101259966/101265227/101246830
sly00100	Steroid biosynthesis	14/1336	34/4891	0.055789516	0.217579113	104649012/101248602/101258266/100301930/543937/101263951/100316899/101259646/101244831/101256596/101252376/101250773/112940012/100736446	LOC104649012/LOC101248602/LOC101258266/CYC1/SlSSR1/LOC101263951/LOC100316899/LOC101259646/LOC101244831/LOC101256596/bc2.1/LOC101250773/LOC112940012/CYP51	sly:104649012/sly:101248602/sly:101258266/sly:100301930/sly:543937/sly:101263951/sly:100316899/sly:101259646/sly:101244831/sly:101256596/sly:101252376/sly:101250773/sly:112940012/sly:100736446	14	6	101248602/100301930/543937/101259646/101256596/101250773	8	104649012/101258266/101263951/100316899/101244831/101252376/112940012/100736446
sly00562	Inositol phosphate metabolism	26/1336	72/4891	0.062844258	0.236127166	101250846/101255550/101259347/100301921/101263222/101255884/101253363/101260244/101260052/101248857/101244700/101260799/100301920/101251739/101253902/101260812/544226/101246905/101254658/101268723/101253265/100301941/544280/100301919/100301922/101255328	LOC101250846/LOC101255550/LOC101259347/LOC100301921/LOC101263222/LOC101255884/LOC101253363/LOC101260244/LOC101260052/LOC101248857/LOC101244700/LOC101260799/LOC100301920/LOC101251739/LOC101253902/LOC101260812/IPS/LOC101246905/LOC101254658/SlALDH6B2/LOC101253265/LOC100301941/IMP1/LOC100301919/LOC100301922/LOC101255328	sly:101250846/sly:101255550/sly:101259347/sly:100301921/sly:101263222/sly:101255884/sly:101253363/sly:101260244/sly:101260052/sly:101248857/sly:101244700/sly:101260799/sly:100301920/sly:101251739/sly:101253902/sly:101260812/sly:544226/sly:101246905/sly:101254658/sly:101268723/sly:101253265/sly:100301941/sly:544280/sly:100301919/sly:100301922/sly:101255328	26	9	100301921/101263222/101260244/101244700/100301920/101253902/101254658/101268723/100301922	17	101250846/101255550/101259347/101255884/101253363/101260052/101248857/101260799/101251739/101260812/544226/101246905/101253265/100301941/544280/100301919/101255328
sly00450	Selenocompound metabolism	8/1336	17/4891	0.064581789	0.236127166	101259979/101256557/101254347/543920/101250617/101263926/101264078/101260937	LOC101259979/LOC101256557/LOC101254347/LOC543920/LOC101250617/LOC101263926/ER69/LOC101260937	sly:101259979/sly:101256557/sly:101254347/sly:543920/sly:101250617/sly:101263926/sly:101264078/sly:101260937	8	2	101250617/101263926	6	101259979/101256557/101254347/543920/101264078/101260937
sly00910	Nitrogen metabolism	12/1336	29/4891	0.071199855	0.252435848	543998/101246028/778325/543803/543756/778326/100147727/100736473/101254281/101261030/543802/101254722	GS2/LOC101246028/nii1/ca2/gts1/LOC778326/ca3/NR/LOC101254281/LOC101261030/LOC543802/LOC101254722	sly:543998/sly:101246028/sly:778325/sly:543803/sly:543756/sly:778326/sly:100147727/sly:100736473/sly:101254281/sly:101261030/sly:543802/sly:101254722	12	2	100147727/101261030	10	543998/101246028/778325/543803/543756/778326/100736473/101254281/543802/101254722
sly00430	Taurine and hypotaurine metabolism	6/1336	12/4891	0.079654862	0.266274825	100147723/101246476/100147722/544313/101263185/101264995	GAD3/LOC101246476/GAD2/LOC544313/LOC101263185/LOC101264995	sly:100147723/sly:101246476/sly:100147722/sly:544313/sly:101263185/sly:101264995	6	4	101246476/100147722/544313/101263185	2	100147723/101264995
sly00902	Monoterpenoid biosynthesis	6/1336	12/4891	0.079654862	0.266274825	101261456/101258035/101246974/101263847/101260280/108281193	LOC101261456/LOC101258035/LOC101246974/LOC101263847/LOC101260280/LOC108281193	sly:101261456/sly:101258035/sly:101246974/sly:101263847/sly:101260280/sly:108281193	6	4	101261456/101258035/101246974/101260280	2	101263847/108281193
sly01210	2-Oxocarboxylic acid metabolism	20/1336	55/4891	0.08901916	0.28931227	101246035/543751/101248259/101258079/101248445/101268602/101260072/101246328/101266391/101260239/101265236/101257242/101261134/101248455/101264707/101254008/101255848/101245573/101244614/101267549	LOC101246035/LOC543751/LOC101248259/LOC101258079/LOC101248445/LOC101268602/LOC101260072/LOC101246328/LOC101266391/LOC101260239/LOC101265236/LOC101257242/LOC101261134/LOC101248455/LOC101264707/LOC101254008/LOC101255848/NAOAT/LOC101244614/LOC101267549	sly:101246035/sly:543751/sly:101248259/sly:101258079/sly:101248445/sly:101268602/sly:101260072/sly:101246328/sly:101266391/sly:101260239/sly:101265236/sly:101257242/sly:101261134/sly:101248455/sly:101264707/sly:101254008/sly:101255848/sly:101245573/sly:101244614/sly:101267549	20	16	101246035/543751/101248259/101258079/101248445/101268602/101260072/101246328/101260239/101248455/101264707/101254008/101255848/101245573/101244614/101267549	4	101266391/101265236/101257242/101261134
sly00900	Terpenoid backbone biosynthesis	20/1336	57/4891	0.121278521	0.383502349	544220/101262830/101256172/100134904/101262299/101247865/101266800/543704/100134905/778310/100134900/101251053/101255683/101246365/101266160/543682/101252616/544036/101256682/101265292	dxs/LOC101262830/LOC101256172/HMGS/LOC101262299/TPS7/LOC101266800/HDS/IPI/GGPS1/MDC/dxs2/IDI1/LOC101246365/LOC101266160/DXR/LOC101252616/FTA/LOC101256682/HMG2	sly:544220/sly:101262830/sly:101256172/sly:100134904/sly:101262299/sly:101247865/sly:101266800/sly:543704/sly:100134905/sly:778310/sly:100134900/sly:101251053/sly:101255683/sly:101246365/sly:101266160/sly:543682/sly:101252616/sly:544036/sly:101256682/sly:101265292	20	14	101262830/101256172/100134904/101266800/100134905/778310/100134900/101255683/101246365/101266160/101252616/544036/101256682/101265292	6	544220/101262299/101247865/543704/101251053/543682
sly00340	Histidine metabolism	8/1336	20/4891	0.152722441	0.462525484	101266222/101250104/101245890/101243855/101262912/101252968/104645747/101250474	LOC101266222/SlALDH2B7a/LOC101245890/LOC101243855/LOC101262912/LOC101252968/LOC104645747/LOC101250474	sly:101266222/sly:101250104/sly:101245890/sly:101243855/sly:101262912/sly:101252968/sly:104645747/sly:101250474	8	3	101250104/101262912/101252968	5	101266222/101245890/101243855/104645747/101250474
sly00860	Porphyrin and chlorophyll metabolism	17/1336	49/4891	0.157549644	0.462525484	101266935/101252440/101261158/101261422/101263579/101262299/101258376/101247061/101247221/101252980/101257518/101244176/101258872/101266160/101255435/778212/101248868	LOC101266935/LOC101252440/LOC101261158/LOC101261422/LOC101263579/LOC101262299/LOC101258376/LOC101247061/LOC101247221/LOC101252980/LOC101257518/LOC101244176/LOC101258872/LOC101266160/LOC101255435/SGR1/LOC101248868	sly:101266935/sly:101252440/sly:101261158/sly:101261422/sly:101263579/sly:101262299/sly:101258376/sly:101247061/sly:101247221/sly:101252980/sly:101257518/sly:101244176/sly:101258872/sly:101266160/sly:101255435/sly:778212/sly:101248868	17	4	101258376/101258872/101266160/778212	13	101266935/101252440/101261158/101261422/101263579/101262299/101247061/101247221/101252980/101257518/101244176/101255435/101248868
sly00460	Cyanoamino acid metabolism	13/1336	36/4891	0.15812837	0.462525484	100191127/101266947/101254439/101263519/101247513/101251735/104645804/101266793/101256510/101254239/543698/101263185/101250040	LOC100191127/LOC101266947/LOC101254439/LOC101263519/LOC101247513/LOC101251735/LOC104645804/LOC101266793/LOC101256510/LOC101254239/LOC543698/LOC101263185/LOC101250040	sly:100191127/sly:101266947/sly:101254439/sly:101263519/sly:101247513/sly:101251735/sly:104645804/sly:101266793/sly:101256510/sly:101254239/sly:543698/sly:101263185/sly:101250040	13	7	101266947/101263519/101247513/101251735/101254239/543698/101263185	6	100191127/101254439/104645804/101266793/101256510/101250040
sly00510	N-Glycan biosynthesis	15/1336	43/4891	0.171022841	0.488040789	101264927/101251860/101259650/101265028/101250940/101266287/104645976/101244134/101244199/101245405/101264522/101261758/101246510/101257856/101267114	LOC101264927/LOC101251860/LOC101259650/LOC101265028/LOC101250940/LOC101266287/LOC104645976/LOC101244134/LOC101244199/LOC101245405/LOC101264522/LOC101261758/LOC101246510/LOC101257856/LOC101267114	sly:101264927/sly:101251860/sly:101259650/sly:101265028/sly:101250940/sly:101266287/sly:104645976/sly:101244134/sly:101244199/sly:101245405/sly:101264522/sly:101261758/sly:101246510/sly:101257856/sly:101267114	15	13	101264927/101251860/101259650/101265028/101250940/101266287/101244134/101245405/101264522/101261758/101246510/101257856/101267114	2	104645976/101244199
sly00010	Glycolysis / Gluconeogenesis	41/1336	132/4891	0.188556558	0.525264697	101250846/101266629/109119603/101253805/101250104/101256147/101260852/101243907/101247482/101249787/544074/544237/101260052/101268205/101257775/543779/101250853/101249166/543945/101250010/101243849/101264273/101253902/543812/101256234/101266731/101246870/101266704/101262700/101252968/101268752/778210/104645747/101262594/101255800/101245455/101259973/101265096/101251366/101250474/101253766	LOC101250846/LOC101266629/LOC109119603/LOC101253805/SlALDH2B7a/LOC101256147/LOC101260852/SlFBA6/LOC101247482/SlFBA2/ADH2/LOC544237/LOC101260052/LOC101268205/LOC101257775/hxk1/SlFBA3/LOC101249166/GPI1/LOC101250010/LOC101243849/LOC101264273/LOC101253902/LOC543812/LOC101256234/LOC101266731/SlFBA1/LOC101266704/LOC101262700/LOC101252968/LOC101268752/HXK3/LOC104645747/GPI/LOC101255800/LOC101245455/LOC1…	sly:101250846/sly:101266629/sly:109119603/sly:101253805/sly:101250104/sly:101256147/sly:101260852/sly:101243907/sly:101247482/sly:101249787/sly:544074/sly:544237/sly:101260052/sly:101268205/sly:101257775/sly:543779/sly:101250853/sly:101249166/sly:543945/sly:101250010/sly:101243849/sly:101264273/sly:101253902/sly:543812/sly:101256234/sly:101266731/sly:101246870/sly:101266704/sly:101262700/sly:1012…	41	16	109119603/101250104/544074/543779/101249166/101250010/101243849/101253902/543812/101266704/101252968/101268752/778210/101245455/101265096/101253766	25	101250846/101266629/101253805/101256147/101260852/101243907/101247482/101249787/544237/101260052/101268205/101257775/101250853/543945/101264273/101256234/101266731/101246870/101262700/104645747/101262594/101255800/101259973/101251366/101250474
sly00130	Ubiquinone and other terpenoid-quinone biosynthesis	15/1336	44/4891	0.197471837	0.537307091	101247015/101266674/778225/101255662/101249624/101248210/101244496/101249706/101257707/101259906/101244196/101245475/101261100/101255909/101262657	LOC101247015/LOC101266674/LOC778225/LOC101255662/4CL/LOC101248210/LOC101244496/LOC101249706/LOC101257707/LOC101259906/LOC101244196/LOC101245475/LOC101261100/LOC101255909/LOC101262657	sly:101247015/sly:101266674/sly:778225/sly:101255662/sly:101249624/sly:101248210/sly:101244496/sly:101249706/sly:101257707/sly:101259906/sly:101244196/sly:101245475/sly:101261100/sly:101255909/sly:101262657	15	3	101249706/101257707/101255909	12	101247015/101266674/778225/101255662/101249624/101248210/101244496/101259906/101244196/101245475/101261100/101262657
sly00380	Tryptophan metabolism	13/1336	38/4891	0.21604817	0.574491724	101262830/101250104/101256172/543990/101262607/104644402/101244469/543585/101252968/104645747/101246927/101250474/101263431	LOC101262830/SlALDH2B7a/LOC101256172/cat1/LOC101262607/LOC104644402/LOC101244469/CAT2/LOC101252968/LOC104645747/LOC101246927/LOC101250474/LOC101263431	sly:101262830/sly:101250104/sly:101256172/sly:543990/sly:101262607/sly:104644402/sly:101244469/sly:543585/sly:101252968/sly:104645747/sly:101246927/sly:101250474/sly:101263431	13	8	101262830/101250104/101256172/543990/101244469/101252968/101246927/101263431	5	101262607/104644402/543585/104645747/101250474
sly00350	Tyrosine metabolism	15/1336	45/4891	0.225691375	0.586797576	101266674/543808/101253800/101254423/544074/101260072/543605/101259357/101258990/101248052/101245475/101261704/101251366/101263431/101254443	LOC101266674/cuAO/LOC101253800/LOC101254423/ADH2/LOC101260072/LOC543605/LOC101259357/LOC101258990/LOC101248052/LOC101245475/LOC101261704/LOC101251366/LOC101263431/LOC101254443	sly:101266674/sly:543808/sly:101253800/sly:101254423/sly:544074/sly:101260072/sly:543605/sly:101259357/sly:101258990/sly:101248052/sly:101245475/sly:101261704/sly:101251366/sly:101263431/sly:101254443	15	9	543808/544074/101260072/543605/101258990/101248052/101261704/101263431/101254443	6	101266674/101253800/101254423/101259357/101245475/101251366
sly00909	Sesquiterpenoid and triterpenoid biosynthesis	7/1336	19/4891	0.243181025	0.618525651	101262591/100529100/100316899/101265842/101258081/101252376/112940012	LOC101262591/TTS2/LOC100316899/LOC101265842/LOC101258081/bc2.1/LOC112940012	sly:101262591/sly:100529100/sly:100316899/sly:101265842/sly:101258081/sly:101252376/sly:112940012	7	0		7	101262591/100529100/100316899/101265842/101258081/101252376/112940012
sly00480	Glutathione metabolism	31/1336	101/4891	0.25268842	0.629032877	101244013/101267098/101266972/101265520/101249507/101248445/101268602/101258000/101263901/101257702/101264583/101264661/101256373/101265881/100301935/100301931/543537/543817/101260846/101257790/778341/101263185/544261/101263597/101267638/101266084/544277/101255848/101263072/101247915/101255298	LOC101244013/GPXle-2/LOC101266972/LOC101265520/LOC101249507/LOC101248445/LOC101268602/LOC101258000/LOC101263901/LOC101257702/LOC101264583/LOC101264661/LOC101256373/LOC101265881/LOC100301935/GR/GSH2/LOC543817/LOC101260846/LOC101257790/APX6/LOC101263185/LOC544261/LOC101263597/LOC101267638/LOC101266084/LAPA2/LOC101255848/LOC101263072/LOC101247915/LOC101255298	sly:101244013/sly:101267098/sly:101266972/sly:101265520/sly:101249507/sly:101248445/sly:101268602/sly:101258000/sly:101263901/sly:101257702/sly:101264583/sly:101264661/sly:101256373/sly:101265881/sly:100301935/sly:100301931/sly:543537/sly:543817/sly:101260846/sly:101257790/sly:778341/sly:101263185/sly:544261/sly:101263597/sly:101267638/sly:101266084/sly:544277/sly:101255848/sly:101263072/sly:1012…	31	20	101244013/101267098/101266972/101265520/101249507/101248445/101268602/101258000/101257702/101264661/100301935/543817/101260846/101263185/544261/101263597/101266084/544277/101255848/101247915	11	101263901/101264583/101256373/101265881/100301931/543537/101257790/778341/101267638/101263072/101255298
sly00073	Cutin, suberine and wax biosynthesis	9/1336	26/4891	0.262171476	0.639042974	101246836/101245281/101249557/101249297/101259447/101262353/101267934/101255436/101268663	LOC101246836/LOC101245281/LOC101249557/LOC101249297/LOC101259447/LOC101262353/LOC101267934/LOC101255436/LOC101268663	sly:101246836/sly:101245281/sly:101249557/sly:101249297/sly:101259447/sly:101262353/sly:101267934/sly:101255436/sly:101268663	9	4	101249297/101259447/101267934/101268663	5	101246836/101245281/101249557/101262353/101255436
sly00514	Other types of O-glycan biosynthesis	4/1336	10/4891	0.280365126	0.665575736	101253890/101255198/101254412/101260457	LOC101253890/LOC101255198/LOC101254412/LOC101260457	sly:101253890/sly:101255198/sly:101254412/sly:101260457	4	4	101253890/101255198/101254412/101260457	0
sly03030	DNA replication	15/1336	47/4891	0.286643546	0.665575736	101247082/101243636/101256302/101265389/101055576/101262086/101244828/101264867/104648820/101260396/101264020/101268250/101244966/101253967/101255630	RPA32b/LOC101243636/LOC101256302/LOC101265389/DNApolalpha/LOC101262086/LOC101244828/LOC101264867/LOC104648820/LOC101260396/LOC101264020/LOC101268250/RPA32a/LOC101253967/LOC101255630	sly:101247082/sly:101243636/sly:101256302/sly:101265389/sly:101055576/sly:101262086/sly:101244828/sly:101264867/sly:104648820/sly:101260396/sly:101264020/sly:101268250/sly:101244966/sly:101253967/sly:101255630	15	6	101247082/101265389/101262086/101264020/101253967/101255630	9	101243636/101256302/101055576/101244828/101264867/104648820/101260396/101268250/101244966
sly00053	Ascorbate and aldarate metabolism	17/1336	54/4891	0.290122757	0.665575736	101250104/101263222/101263901/101259257/101258916/101264583/101254135/100316874/100316902/101252968/101257790/778341/101055572/104645747/101253550/544280/101250474	SlALDH2B7a/LOC101263222/LOC101263901/LOC101259257/LOC101258916/LOC101264583/LOC101254135/GME2/GME1/LOC101252968/LOC101257790/APX6/GGP/LOC104645747/LOC101253550/IMP1/LOC101250474	sly:101250104/sly:101263222/sly:101263901/sly:101259257/sly:101258916/sly:101264583/sly:101254135/sly:100316874/sly:100316902/sly:101252968/sly:101257790/sly:778341/sly:101055572/sly:104645747/sly:101253550/sly:544280/sly:101250474	17	4	101250104/101263222/101254135/101252968	13	101263901/101259257/101258916/101264583/100316874/100316902/101257790/778341/101055572/104645747/101253550/544280/101250474
sly00740	Riboflavin metabolism	6/1336	17/4891	0.309292712	0.677902097	101260420/101261429/544238/101251867/101249252/101263980	LOC101260420/LOC101261429/ribA/LOC101251867/LOC101249252/LOC101263980	sly:101260420/sly:101261429/sly:544238/sly:101251867/sly:101249252/sly:101263980	6	3	101261429/101251867/101249252	3	101260420/544238/101263980
sly04933	AGE-RAGE signaling pathway in diabetic complications	6/1336	17/4891	0.309292712	0.677902097	100301921/101254357/100301920/100301941/100301919/100301922	LOC100301921/LOC101254357/LOC100301920/LOC100301941/LOC100301919/LOC100301922	sly:100301921/sly:101254357/sly:100301920/sly:100301941/sly:100301919/sly:100301922	6	3	100301921/100301920/100301922	3	101254357/100301941/100301919
sly03008	Ribosome biogenesis in eukaryotes	25/1336	83/4891	0.31978075	0.677902097	101264943/101249658/101253879/101245772/101267649/101252008/101250712/101244799/101248438/101255078/101260825/101261490/101251776/101253090/101249952/3950432/101268734/101243653/101260019/101258943/3950431/101268074/101252549/101246000/101258364	LOC101264943/LOC101249658/LOC101253879/LOC101245772/LOC101267649/LOC101252008/LOC101250712/LOC101244799/LOC101248438/LOC101255078/LOC101260825/LOC101261490/LOC101251776/LOC101253090/LOC101249952/LyesC2r007/LOC101268734/LOC101243653/LOC101260019/LOC101258943/LyesC2r002/LOC101268074/LOC101252549/LOC101246000/LOC101258364	sly:101264943/sly:101249658/sly:101253879/sly:101245772/sly:101267649/sly:101252008/sly:101250712/sly:101244799/sly:101248438/sly:101255078/sly:101260825/sly:101261490/sly:101251776/sly:101253090/sly:101249952/sly:3950432/sly:101268734/sly:101243653/sly:101260019/sly:101258943/sly:3950431/sly:101268074/sly:101252549/sly:101246000/sly:101258364	25	19	101264943/101253879/101245772/101267649/101252008/101250712/101244799/101248438/101255078/101260825/101261490/101251776/101268734/101243653/101258943/101268074/101252549/101246000/101258364	6	101249658/101253090/101249952/3950432/101260019/3950431
sly00511	Other glycan degradation	5/1336	14/4891	0.329047454	0.677902097	100500729/101249430/101265793/101259643/101256611	LOC100500729/LOC101249430/LOC101265793/LOC101259643/LOC101256611	sly:100500729/sly:101249430/sly:101265793/sly:101259643/sly:101256611	5	4	100500729/101249430/101259643/101256611	1	101265793
sly00760	Nicotinate and nicotinamide metabolism	7/1336	21/4891	0.342487902	0.677902097	101266835/101261826/101263635/101263821/101246910/101264098/101263094	LOC101266835/LOC101261826/LOC101263635/LOC101263821/LOC101246910/LOC101264098/LOC101263094	sly:101266835/sly:101261826/sly:101263635/sly:101263821/sly:101246910/sly:101264098/sly:101263094	7	1	101261826	6	101266835/101263635/101263821/101246910/101264098/101263094
sly00300	Lysine biosynthesis	4/1336	11/4891	0.352025336	0.677902097	101258465/101250558/101253321/101250089	LOC101258465/LOC101250558/LOC101253321/LOC101250089	sly:101258465/sly:101250558/sly:101253321/sly:101250089	4	3	101250558/101253321/101250089	1	101258465
sly03410	Base excision repair	13/1336	42/4891	0.352179061	0.677902097	101264323/101250399/101255344/101246304/101253967/101247954/101252016/101262147/101251710/101255630/101267967/101266297/101258844	LOC101264323/LOC101250399/LOC101255344/LOC101246304/LOC101253967/LOC101247954/LOC101252016/LOC101262147/LOC101251710/LOC101255630/LOC101267967/LOC101266297/LOC101258844	sly:101264323/sly:101250399/sly:101255344/sly:101246304/sly:101253967/sly:101247954/sly:101252016/sly:101262147/sly:101251710/sly:101255630/sly:101267967/sly:101266297/sly:101258844	13	10	101264323/101255344/101246304/101253967/101252016/101262147/101251710/101255630/101267967/101258844	3	101250399/101247954/101266297
sly00620	Pyruvate metabolism	28/1336	95/4891	0.353850265	0.677902097	101262830/101250104/101256172/101249428/101256147/101248407/778286/101255777/544237/101268205/101245149/101257775/101250010/544164/543812/101256234/101266731/101267395/101259466/101258530/101246962/101252968/104645747/543522/101243791/101259973/101265278/101250474	LOC101262830/SlALDH2B7a/LOC101256172/LOC101249428/LOC101256147/LOC101248407/gMDH/LOC101255777/LOC544237/LOC101268205/LOC101245149/LOC101257775/LOC101250010/ME1/LOC543812/LOC101256234/LOC101266731/LOC101267395/LOC101259466/mMDH2/LOC101246962/LOC101252968/LOC104645747/ME2/LOC101243791/LOC101259973/LOC101265278/LOC101250474	sly:101262830/sly:101250104/sly:101256172/sly:101249428/sly:101256147/sly:101248407/sly:778286/sly:101255777/sly:544237/sly:101268205/sly:101245149/sly:101257775/sly:101250010/sly:544164/sly:543812/sly:101256234/sly:101266731/sly:101267395/sly:101259466/sly:101258530/sly:101246962/sly:101252968/sly:104645747/sly:543522/sly:101243791/sly:101259973/sly:101265278/sly:101250474	28	13	101262830/101250104/101256172/101249428/101245149/101250010/543812/101258530/101246962/101252968/543522/101243791/101265278	15	101256147/101248407/778286/101255777/544237/101268205/101257775/544164/101256234/101266731/101267395/101259466/104645747/101259973/101250474
sly00790	Folate biosynthesis	8/1336	25/4891	0.369904671	0.677902097	543912/100191135/778238/544238/101247025/100191133/101254898/101248625	LOC543912/GGH2/LOC778238/ribA/LOC101247025/GGH1/LOC101254898/LOC101248625	sly:543912/sly:100191135/sly:778238/sly:544238/sly:101247025/sly:100191133/sly:101254898/sly:101248625	8	4	101247025/100191133/101254898/101248625	4	543912/100191135/778238/544238
sly00310	Lysine degradation	12/1336	39/4891	0.370876534	0.677902097	101262830/101250104/101256172/101258606/101261722/101267964/101252968/100134891/104645747/101262759/101250474/101267351	LOC101262830/SlALDH2B7a/LOC101256172/LOC101258606/LOC101261722/LOC101267964/LOC101252968/EZ1/LOC104645747/LOC101262759/LOC101250474/LOC101267351	sly:101262830/sly:101250104/sly:101256172/sly:101258606/sly:101261722/sly:101267964/sly:101252968/sly:100134891/sly:104645747/sly:101262759/sly:101250474/sly:101267351	12	9	101262830/101250104/101256172/101258606/101261722/101252968/100134891/101262759/101267351	3	101267964/104645747/101250474
sly00908	Zeatin biosynthesis	12/1336	39/4891	0.370876534	0.677902097	101261904/100874537/101256765/101263012/101254402/101055598/101248301/101253738/101055612/101244725/101055579/101263304	LOC101261904/SlCKX2/LOC101256765/LOC101263012/LOC101254402/SlCKX1/LOC101248301/LOC101253738/SlCKX4/LOC101244725/LOC101055579/LOC101263304	sly:101261904/sly:100874537/sly:101256765/sly:101263012/sly:101254402/sly:101055598/sly:101248301/sly:101253738/sly:101055612/sly:101244725/sly:101055579/sly:101263304	12	6	101261904/101256765/101254402/101244725/101055579/101263304	6	100874537/101263012/101055598/101248301/101253738/101055612
sly04070	Phosphatidylinositol signaling system	21/1336	71/4891	0.376588224	0.677902097	101255550/100301921/101255884/101253363/101260244/544171/100301920/101251739/101251639/101260812/101245291/101243786/101246905/101254658/101253265/100301941/101264835/544280/100301919/100301922/101255328	LOC101255550/LOC100301921/LOC101255884/LOC101253363/LOC101260244/DGK1/LOC100301920/LOC101251739/LOC101251639/LOC101260812/LOC101245291/LOC101243786/LOC101246905/LOC101254658/LOC101253265/LOC100301941/LOC101264835/IMP1/LOC100301919/LOC100301922/LOC101255328	sly:101255550/sly:100301921/sly:101255884/sly:101253363/sly:101260244/sly:544171/sly:100301920/sly:101251739/sly:101251639/sly:101260812/sly:101245291/sly:101243786/sly:101246905/sly:101254658/sly:101253265/sly:100301941/sly:101264835/sly:544280/sly:100301919/sly:100301922/sly:101255328	21	5	100301921/101260244/100301920/101254658/100301922	16	101255550/101255884/101253363/544171/101251739/101251639/101260812/101245291/101243786/101246905/101253265/100301941/101264835/544280/100301919/101255328
sly00040	Pentose and glucuronate interconversions	26/1336	89/4891	0.381561929	0.677902097	101264109/544016/543587/101245535/101254471/101260795/101260911/101264881/101267505/101259257/778312/101266649/101260647/101253756/101264436/101252082/101244677/101268345/101248625/101246061/101264933/101245156/101253459/101267397/101267809/101254639	LOC101264109/PMEU1/PGcat/LOC101245535/SlPL/LOC101260795/LOC101260911/LOC101264881/TPG6/LOC101259257/SDH/LOC101266649/LOC101260647/LAT56/LOC101264436/LOC101252082/LOC101244677/LOC101268345/LOC101248625/LOC101246061/LOC101264933/LOC101245156/LAT59/LOC101267397/LOC101267809/LOC101254639	sly:101264109/sly:544016/sly:543587/sly:101245535/sly:101254471/sly:101260795/sly:101260911/sly:101264881/sly:101267505/sly:101259257/sly:778312/sly:101266649/sly:101260647/sly:101253756/sly:101264436/sly:101252082/sly:101244677/sly:101268345/sly:101248625/sly:101246061/sly:101264933/sly:101245156/sly:101253459/sly:101267397/sly:101267809/sly:101254639	26	7	544016/101245535/101266649/101248625/101245156/101267397/101267809	19	101264109/543587/101254471/101260795/101260911/101264881/101267505/101259257/778312/101260647/101253756/101264436/101252082/101244677/101268345/101246061/101264933/101253459/101254639
sly00020	Citrate cycle (TCA cycle)	17/1336	57/4891	0.382763394	0.677902097	101249428/101258079/778286/101248445/101268602/544237/101268205/543812/101266731/101258530/101248455/101256641/101254008/101255848/101243791/101265278/101258745	LOC101249428/LOC101258079/gMDH/LOC101248445/LOC101268602/LOC544237/LOC101268205/LOC543812/LOC101266731/mMDH2/LOC101248455/LOC101256641/LOC101254008/LOC101255848/LOC101243791/LOC101265278/LOC101258745	sly:101249428/sly:101258079/sly:778286/sly:101248445/sly:101268602/sly:544237/sly:101268205/sly:543812/sly:101266731/sly:101258530/sly:101248455/sly:101256641/sly:101254008/sly:101255848/sly:101243791/sly:101265278/sly:101258745	17	12	101249428/101258079/101248445/101268602/543812/101258530/101248455/101256641/101254008/101255848/101243791/101265278	5	778286/544237/101268205/101266731/101258745
sly00590	Arachidonic acid metabolism	5/1336	15/4891	0.391777192	0.677902097	101267098/101263951/101263185/544261/101253581	GPXle-2/LOC101263951/LOC101263185/LOC544261/LOC101253581	sly:101267098/sly:101263951/sly:101263185/sly:544261/sly:101253581	5	4	101267098/101263185/544261/101253581	1	101263951
sly00945	Stilbenoid, diarylheptanoid and gingerol biosynthesis	9/1336	29/4891	0.39322898	0.677902097	101246092/101265690/101252173/101256271/101244496/101260278/101265977/101244196/101253032	LOC101246092/LOC101265690/LOC101252173/LOC101256271/LOC101244496/LOC101260278/LOC101265977/LOC101244196/LOC101253032	sly:101246092/sly:101265690/sly:101252173/sly:101256271/sly:101244496/sly:101260278/sly:101265977/sly:101244196/sly:101253032	9	1	101252173	8	101246092/101265690/101256271/101244496/101260278/101265977/101244196/101253032
sly00730	Thiamine metabolism	7/1336	22/4891	0.393994381	0.677902097	101248270/544220/101257192/101264726/101251053/101267706/101246176	LOC101248270/dxs/LOC101257192/THIC/dxs2/LOC101267706/LOC101246176	sly:101248270/sly:544220/sly:101257192/sly:101264726/sly:101251053/sly:101267706/sly:101246176	7	3	101257192/101264726/101267706	4	101248270/544220/101251053/101246176
sly00940	Phenylpropanoid biosynthesis	46/1336	162/4891	0.406758227	0.681658121	112940330/100191127/101246092/101253377/101261892/112941051/101254287/101266947/101246783/101243656/101244220/101249624/101253648/101251452/101265690/101263519/101252173/112940333/101248210/101247513/101245610/112940337/101249824/101251735/101266300/101256271/101244496/101253636/101243631/104645804/101249706/101265511/101260278/101256510/101254239/101249763/101265977/101244196/543698/101250040/10…	LOC112940330/LOC100191127/LOC101246092/LOC101253377/LOC101261892/LOC112941051/LOC101254287/LOC101266947/LOC101246783/LOC101243656/PAL5/4CL/LOC101253648/LOC101251452/LOC101265690/LOC101263519/LOC101252173/LOC112940333/LOC101248210/LOC101247513/LOC101245610/LOC112940337/PAL2/LOC101251735/LOC101266300/LOC101256271/LOC101244496/LOC101253636/LOC101243631/LOC104645804/LOC101249706/LOC101265511/LOC10126…	sly:112940330/sly:100191127/sly:101246092/sly:101253377/sly:101261892/sly:112941051/sly:101254287/sly:101266947/sly:101246783/sly:101243656/sly:101244220/sly:101249624/sly:101253648/sly:101251452/sly:101265690/sly:101263519/sly:101252173/sly:112940333/sly:101248210/sly:101247513/sly:101245610/sly:112940337/sly:101249824/sly:101251735/sly:101266300/sly:101256271/sly:101244496/sly:101253636/sly:101…	46	17	101253377/101266947/101253648/101263519/101252173/101247513/101251735/101266300/101249706/101265511/101254239/543698/101247048/101253684/544084/101255909/101257228	29	112940330/100191127/101246092/101261892/112941051/101254287/101246783/101243656/101244220/101249624/101251452/101265690/112940333/101248210/101245610/112940337/101249824/101256271/101244496/101253636/101243631/104645804/101260278/101256510/101249763/101265977/101244196/101250040/101253032
sly03018	RNA degradation	31/1336	108/4891	0.407829645	0.681658121	101251877/101263393/101267415/101247482/101250405/101265626/101247127/101258270/101250449/101268737/101259053/101256146/101264455/101263517/101257555/101265516/101252182/101266704/101260155/101246918/101249588/101259346/101256741/101254325/101267058/101260608/101268752/101262526/101261596/101249682/101252597	LOC101251877/LOC101263393/LOC101267415/LOC101247482/LOC101250405/LOC101265626/LOC101247127/LOC101258270/LOC101250449/LOC101268737/LOC101259053/LOC101256146/LOC101264455/LOC101263517/LOC101257555/LOC101265516/LOC101252182/LOC101266704/LOC101260155/LOC101246918/LOC101249588/LOC101259346/LOC101256741/LOC101254325/LOC101267058/LOC101260608/LOC101268752/LOC101262526/LOC101261596/LOC101249682/LOC101252…	sly:101251877/sly:101263393/sly:101267415/sly:101247482/sly:101250405/sly:101265626/sly:101247127/sly:101258270/sly:101250449/sly:101268737/sly:101259053/sly:101256146/sly:101264455/sly:101263517/sly:101257555/sly:101265516/sly:101252182/sly:101266704/sly:101260155/sly:101246918/sly:101249588/sly:101259346/sly:101256741/sly:101254325/sly:101267058/sly:101260608/sly:101268752/sly:101262526/sly:101…	31	19	101267415/101250405/101265626/101250449/101259053/101256146/101264455/101263517/101265516/101252182/101266704/101260155/101246918/101259346/101254325/101267058/101268752/101262526/101249682	12	101251877/101263393/101247482/101247127/101258270/101268737/101257555/101249588/101256741/101260608/101261596/101252597
sly00591	Linoleic acid metabolism	6/1336	19/4891	0.421607836	0.685112733	107648852/544009/101257007/101263951/101263024/101256707	LOC107648852/loxD/LOC101257007/LOC101263951/LOC101263024/LOC101256707	sly:107648852/sly:544009/sly:101257007/sly:101263951/sly:101263024/sly:101256707	6	2	101257007/101263024	4	107648852/544009/101263951/101256707
sly00670	One carbon pool by folate	6/1336	19/4891	0.421607836	0.685112733	101249137/101251299/101254439/101261413/101249350/101255258	LOC101249137/LOC101251299/LOC101254439/LOC101261413/LOC101249350/LOC101255258	sly:101249137/sly:101251299/sly:101254439/sly:101261413/sly:101249350/sly:101255258	6	0		6	101249137/101251299/101254439/101261413/101249350/101255258
sly04626	Plant-pathogen interaction	48/1336	172/4891	0.459271984	0.736093455	101268787/101251099/101256200/101256900/101261749/101252553/100191111/101244797/101260980/101259139/101259428/101266296/101255501/101248708/101251271/100316879/778272/543689/100736514/101258194/101245247/101267093/101263545/101249432/101245539/101265854/101258374/101245711/101249560/101245327/101251639/101244669/101246440/101259509/101253874/101248077/101260188/101250508/100736486/101263426/77819…	LOC101268787/LOC101251099/LOC101256200/LOC101256900/LOC101261749/LOC101252553/LOC100191111/LOC101244797/LOC101260980/LOC101259139/LOC101259428/LOC101266296/SlWRKY33A/LOC101248708/LOC101251271/LOC100316879/LOC778272/CDPK1/Bti9/LOC101258194/LOC101245247/LOC101267093/LOC101263545/LOC101249432/LOC101245539/LOC101265854/LOC101258374/LOC101245711/LOC101249560/LOC101245327/LOC101251639/LOC101244669/LOC1…	sly:101268787/sly:101251099/sly:101256200/sly:101256900/sly:101261749/sly:101252553/sly:100191111/sly:101244797/sly:101260980/sly:101259139/sly:101259428/sly:101266296/sly:101255501/sly:101248708/sly:101251271/sly:100316879/sly:778272/sly:543689/sly:100736514/sly:101258194/sly:101245247/sly:101267093/sly:101263545/sly:101249432/sly:101245539/sly:101265854/sly:101258374/sly:101245711/sly:101249560…	48	16	101256200/100191111/101260980/101259139/101259428/778272/101267093/101263545/101258374/101245327/101253874/101250508/101263426/101256827/101255379/101264824	32	101268787/101251099/101256900/101261749/101252553/101244797/101266296/101255501/101248708/101251271/100316879/543689/100736514/101258194/101245247/101249432/101245539/101265854/101245711/101249560/101251639/101244669/101246440/101259509/101248077/101260188/100736486/778199/101260537/544043/101260391/101250219
sly00941	Flavonoid biosynthesis	11/1336	38/4891	0.471569617	0.737433785	101246092/101265690/101252173/101256271/101244496/101260278/101251607/101265977/101244196/101266618/101253032	LOC101246092/LOC101265690/LOC101252173/LOC101256271/LOC101244496/LOC101260278/LOC101251607/LOC101265977/LOC101244196/LOC101266618/LOC101253032	sly:101246092/sly:101265690/sly:101252173/sly:101256271/sly:101244496/sly:101260278/sly:101251607/sly:101265977/sly:101244196/sly:101266618/sly:101253032	11	2	101252173/101251607	9	101246092/101265690/101256271/101244496/101260278/101265977/101244196/101266618/101253032
sly01212	Fatty acid metabolism	22/1336	78/4891	0.472713965	0.737433785	101263592/101262830/101266607/101256172/101245377/101268145/101267526/101250481/101258102/101248057/101251311/101262853/101262955/101252256/101259966/101265227/112941338/101246830/101250354/101259939/101264646/101255924	LOC101263592/LOC101262830/LOC101266607/LOC101256172/LOC101245377/LOC101268145/LOC101267526/LOC101250481/LOC101258102/LOC101248057/LOC101251311/LOC101262853/LOC101262955/LOC101252256/LOC101259966/LOC101265227/LOC112941338/LOC101246830/LOC101250354/LOC101259939/LOC101264646/LOC101255924	sly:101263592/sly:101262830/sly:101266607/sly:101256172/sly:101245377/sly:101268145/sly:101267526/sly:101250481/sly:101258102/sly:101248057/sly:101251311/sly:101262853/sly:101262955/sly:101252256/sly:101259966/sly:101265227/sly:112941338/sly:101246830/sly:101250354/sly:101259939/sly:101264646/sly:101255924	22	15	101263592/101262830/101266607/101256172/101268145/101267526/101258102/101248057/101251311/101252256/112941338/101250354/101259939/101264646/101255924	7	101245377/101250481/101262853/101262955/101259966/101265227/101246830
sly00640	Propanoate metabolism	11/1336	39/4891	0.511127613	0.78686751	101262830/101265771/101256172/101267118/101254378/544237/101267526/101254327/101256234/101263879/101268723	LOC101262830/LOC101265771/LOC101256172/LOC101267118/LOC101254378/LOC544237/LOC101267526/LOC101254327/LOC101256234/LOC101263879/SlALDH6B2	sly:101262830/sly:101265771/sly:101256172/sly:101267118/sly:101254378/sly:544237/sly:101267526/sly:101254327/sly:101256234/sly:101263879/sly:101268723	11	9	101262830/101265771/101256172/101267118/101254378/101267526/101254327/101263879/101268723	2	544237/101256234
sly00230	Purine metabolism	41/1336	150/4891	0.529833899	0.805072289	101248270/101246378/101254382/101259979/100037732/101256147/101256557/101251637/101268249/101250072/101261826/101257775/544278/101250934/101246464/101253420/101250010/101252457/101260825/101055576/101248066/101256146/101248675/104646151/101257966/101251456/101250287/101255881/101254338/101263060/101246321/101247286/101253967/101254374/101259753/3950478/101255630/101264729/101263094/101244156/1012…	LOC101248270/LOC101246378/LOC101254382/LOC101259979/LOC100037732/LOC101256147/LOC101256557/LOC101251637/LOC101268249/LOC101250072/LOC101261826/LOC101257775/rpb2/LOC101250934/LOC101246464/LOC101253420/LOC101250010/LOC101252457/LOC101260825/DNApolalpha/LOC101248066/LOC101256146/LOC101248675/LOC104646151/LOC101257966/LOC101251456/LOC101250287/LOC101255881/LOC101254338/LOC101263060/LOC101246321/LOC10…	sly:101248270/sly:101246378/sly:101254382/sly:101259979/sly:100037732/sly:101256147/sly:101256557/sly:101251637/sly:101268249/sly:101250072/sly:101261826/sly:101257775/sly:544278/sly:101250934/sly:101246464/sly:101253420/sly:101250010/sly:101252457/sly:101260825/sly:101055576/sly:101248066/sly:101256146/sly:101248675/sly:104646151/sly:101257966/sly:101251456/sly:101250287/sly:101255881/sly:101254…	41	26	101246378/101254382/100037732/101251637/101268249/101261826/544278/101246464/101253420/101250010/101252457/101260825/101256146/101248675/104646151/101257966/101255881/101254338/101263060/101247286/101253967/101254374/101259753/101255630/101264729/101244156	15	101248270/101259979/101256147/101256557/101250072/101257775/101250934/101055576/101248066/101251456/101250287/101246321/3950478/101263094/101263980
sly03020	RNA polymerase	11/1336	41/4891	0.587276535	0.880914803	101251637/544278/101248675/104646151/101257966/101255881/101254374/101259753/3950478/101264729/101244156	LOC101251637/rpb2/LOC101248675/LOC104646151/LOC101257966/LOC101255881/LOC101254374/LOC101259753/rpoB/LOC101264729/LOC101244156	sly:101251637/sly:544278/sly:101248675/sly:104646151/sly:101257966/sly:101255881/sly:101254374/sly:101259753/sly:3950478/sly:101264729/sly:101244156	11	10	101251637/544278/101248675/104646151/101257966/101255881/101254374/101259753/101264729/101244156	1	3950478
sly03015	mRNA surveillance pathway	34/1336	128/4891	0.610567726	0.904258531	101255309/101256441/101268710/101258308/101259365/101259137/101250942/101266100/101243899/101268418/101260293/101243716/101245749/101264630/101268859/101254355/101251182/101249048/101244314/101256045/101260765/101254445/101249197/101251491/101249122/101248758/101256096/101259772/101252803/101261596/101257003/101251795/101268818/101249356	LOC101255309/LOC101256441/LOC101268710/LOC101258308/LOC101259365/LOC101259137/LOC101250942/LOC101266100/LOC101243899/LOC101268418/LOC101260293/LOC101243716/LOC101245749/LOC101264630/LOC101268859/LOC101254355/LOC101251182/LOC101249048/LOC101244314/LOC101256045/LOC101260765/LOC101254445/LOC101249197/LOC101251491/LOC101249122/LOC101248758/LOC101256096/LOC101259772/LOC101252803/LOC101261596/LOC101257…	sly:101255309/sly:101256441/sly:101268710/sly:101258308/sly:101259365/sly:101259137/sly:101250942/sly:101266100/sly:101243899/sly:101268418/sly:101260293/sly:101243716/sly:101245749/sly:101264630/sly:101268859/sly:101254355/sly:101251182/sly:101249048/sly:101244314/sly:101256045/sly:101260765/sly:101254445/sly:101249197/sly:101251491/sly:101249122/sly:101248758/sly:101256096/sly:101259772/sly:101…	34	20	101255309/101256441/101268710/101259365/101259137/101268418/101243716/101254355/101251182/101249048/101256045/101260765/101254445/101249197/101251491/101249122/101248758/101259772/101251795/101268818	14	101258308/101250942/101266100/101243899/101260293/101245749/101264630/101268859/101244314/101256096/101252803/101261596/101257003/101249356
sly00290	Valine, leucine and isoleucine biosynthesis	6/1336	23/4891	0.63085347	0.911232791	543983/101266391/101257242/101261134/101264707/101244614	LOC543983/LOC101266391/LOC101257242/LOC101261134/LOC101264707/LOC101244614	sly:543983/sly:101266391/sly:101257242/sly:101261134/sly:101264707/sly:101244614	6	3	543983/101264707/101244614	3	101266391/101257242/101261134
sly00950	Isoquinoline alkaloid biosynthesis	6/1336	23/4891	0.63085347	0.911232791	101266674/543808/101254423/101260072/101259357/101263431	LOC101266674/cuAO/LOC101254423/LOC101260072/LOC101259357/LOC101263431	sly:101266674/sly:543808/sly:101254423/sly:101260072/sly:101259357/sly:101263431	6	3	543808/101260072/101263431	3	101266674/101254423/101259357
sly04136	Autophagy - other	9/1336	36/4891	0.683711377	0.975539403	101246095/101259616/100736468/101252803/101263274/101257003/100736469/101258340/101251393	LOC101246095/LOC101259616/SlATG8a/LOC101252803/LOC101263274/LOC101257003/LOC100736469/LOC101258340/LOC101251393	sly:101246095/sly:101259616/sly:100736468/sly:101252803/sly:101263274/sly:101257003/sly:100736469/sly:101258340/sly:101251393	9	7	101246095/101259616/100736468/101263274/100736469/101258340/101251393	2	101252803/101257003
sly03430	Mismatch repair	9/1336	38/4891	0.749036928	1	101247082/112941390/101258812/101262086/104648820/101264020/101244966/100125910/101255630	RPA32b/LOC112941390/LOC101258812/LOC101262086/LOC104648820/LOC101264020/RPA32a/MLH1/LOC101255630	sly:101247082/sly:112941390/sly:101258812/sly:101262086/sly:104648820/sly:101264020/sly:101244966/sly:100125910/sly:101255630	9	5	101247082/101262086/101264020/100125910/101255630	4	112941390/101258812/104648820/101244966
sly04016	MAPK signaling pathway - plant	42/1336	166/4891	0.749933757	1	101249794/101251136/101268787/101267358/544148/101261749/544149/543990/100191111/101244245/101251432/101260980/101255501/543518/543880/101263700/104647127/544146/101258194/543834/101258886/101258071/101265854/101247461/101251639/606302/101246440/101259509/543589/101248077/543680/543585/101261734/101264242/544165/101265524/101248778/101250433/101245105/100736539/100736512/104644846	LOC101249794/LOC101251136/LOC101268787/LOC101267358/CHI9/LOC101261749/CHI3/cat1/LOC100191111/LOC101244245/LOC101251432/LOC101260980/SlWRKY33A/EIL4/MPK3/LOC101263700/LOC104647127/CHI14/LOC101258194/ETR6/LOC101258886/LOC101258071/LOC101265854/LOC101247461/LOC101251639/ACS6/LOC101246440/LOC101259509/ETR5/LOC101248077/EIL3/CAT2/LOC101261734/LOC101264242/MYC2/LOC101265524/LOC101248778/LOC101250433/LOC…	sly:101249794/sly:101251136/sly:101268787/sly:101267358/sly:544148/sly:101261749/sly:544149/sly:543990/sly:100191111/sly:101244245/sly:101251432/sly:101260980/sly:101255501/sly:543518/sly:543880/sly:101263700/sly:104647127/sly:544146/sly:101258194/sly:543834/sly:101258886/sly:101258071/sly:101265854/sly:101247461/sly:101251639/sly:606302/sly:101246440/sly:101259509/sly:543589/sly:101248077/sly:54…	42	18	101249794/101267358/544148/544149/543990/100191111/101251432/101260980/543518/101263700/544146/543834/101247461/543589/543680/101245105/100736512/104644846	24	101251136/101268787/101261749/101244245/101255501/543880/104647127/101258194/101258886/101258071/101265854/101251639/606302/101246440/101259509/101248077/543585/101261734/101264242/544165/101265524/101248778/101250433/100736539
sly00600	Sphingolipid metabolism	6/1336	26/4891	0.754431402	1	101265793/101249542/101251446/101257269/101259643/101256611	LOC101265793/LOC101249542/LOC101251446/LOC101257269/LOC101259643/LOC101256611	sly:101265793/sly:101249542/sly:101251446/sly:101257269/sly:101259643/sly:101256611	6	4	101249542/101257269/101259643/101256611	2	101265793/101251446
sly00531	Glycosaminoglycan degradation	4/1336	18/4891	0.767464172	1	101261291/101254841/101244387/101259643	LOC101261291/LOC101254841/LOC101244387/LOC101259643	sly:101261291/sly:101254841/sly:101244387/sly:101259643	4	3	101254841/101244387/101259643	1	101261291
sly00770	Pantothenate and CoA biosynthesis	6/1336	27/4891	0.788118534	1	543719/101261880/101257242/101261134/101264707/778322	PYD1A/LOC101261880/LOC101257242/LOC101261134/LOC101264707/LOC778322	sly:543719/sly:101261880/sly:101257242/sly:101261134/sly:101264707/sly:778322	6	4	543719/101261880/101264707/778322	2	101257242/101261134
sly00240	Pyrimidine metabolism	28/1336	115/4891	0.794961975	1	543719/101253028/101261880/101265909/101247459/101251637/101250072/101261826/544278/101249548/101055576/101256146/101248675/104646151/101257966/101255881/101253967/101254374/101256872/101260595/101259753/3950478/101255630/101255656/101244545/101264729/101263094/101244156	PYD1A/LOC101253028/LOC101261880/LOC101265909/LOC101247459/LOC101251637/LOC101250072/LOC101261826/rpb2/LOC101249548/DNApolalpha/LOC101256146/LOC101248675/LOC104646151/LOC101257966/LOC101255881/LOC101253967/LOC101254374/LOC101256872/LOC101260595/LOC101259753/rpoB/LOC101255630/LOC101255656/LOC101244545/LOC101264729/LOC101263094/LOC101244156	sly:543719/sly:101253028/sly:101261880/sly:101265909/sly:101247459/sly:101251637/sly:101250072/sly:101261826/sly:544278/sly:101249548/sly:101055576/sly:101256146/sly:101248675/sly:104646151/sly:101257966/sly:101255881/sly:101253967/sly:101254374/sly:101256872/sly:101260595/sly:101259753/sly:3950478/sly:101255630/sly:101255656/sly:101244545/sly:101264729/sly:101263094/sly:101244156	28	24	543719/101253028/101261880/101265909/101247459/101251637/101261826/544278/101249548/101256146/101248675/104646151/101257966/101255881/101253967/101254374/101256872/101260595/101259753/101255630/101255656/101244545/101264729/101244156	4	101250072/101055576/3950478/101263094
sly00520	Amino sugar and nucleotide sugar metabolism	31/1336	128/4891	0.814474274	1	101251136/101267358/544148/544039/101253788/544149/101257483/543968/101257102/101259257/101266358/101249858/543779/101256086/543945/101246662/544146/100316874/100301938/100316902/544022/101245341/101248179/101251942/101258487/543517/778210/101262594/101245851/101256724/101268802	LOC101251136/LOC101267358/CHI9/agpL3/LOC101253788/CHI3/LOC101257483/LOC543968/LOC101257102/LOC101259257/LOC101266358/LOC101249858/hxk1/LOC101256086/GPI1/LOC101246662/CHI14/GME2/SQD1/GME1/FRK2/LOC101245341/LOC101248179/LOC101251942/LOC101258487/ARF1/HXK3/GPI/LOC101245851/LOC101256724/LOC101268802	sly:101251136/sly:101267358/sly:544148/sly:544039/sly:101253788/sly:544149/sly:101257483/sly:543968/sly:101257102/sly:101259257/sly:101266358/sly:101249858/sly:543779/sly:101256086/sly:543945/sly:101246662/sly:544146/sly:100316874/sly:100301938/sly:100316902/sly:544022/sly:101245341/sly:101248179/sly:101251942/sly:101258487/sly:543517/sly:778210/sly:101262594/sly:101245851/sly:101256724/sly:10126…	31	16	101267358/544148/101253788/544149/101257102/101266358/543779/101246662/544146/100301938/544022/101245341/101258487/543517/778210/101256724	15	101251136/544039/101257483/543968/101259257/101249858/101256086/543945/100316874/100316902/101248179/101251942/101262594/101245851/101268802
sly00750	Vitamin B6 metabolism	3/1336	15/4891	0.821191752	1	101246036/101260521/101257782	LOC101246036/LOC101260521/LOC101257782	sly:101246036/sly:101260521/sly:101257782	3	0		3	101246036/101260521/101257782
sly00563	Glycosylphosphatidylinositol (GPI)-anchor biosynthesis	5/1336	24/4891	0.826504066	1	101256836/101265988/101249586/101252113/101254419	LOC101256836/LOC101265988/LOC101249586/LOC101252113/LOC101254419	sly:101256836/sly:101265988/sly:101249586/sly:101252113/sly:101254419	5	5	101256836/101265988/101249586/101252113/101254419	0
sly00270	Cysteine and methionine metabolism	23/1336	100/4891	0.863428178	1	101258465/101266674/101244415/101249428/101268729/778286/543920/101260072/101254617/101247011/101250617/101257583/606302/100134880/101244469/543537/101258530/544155/101245012/101263926/101264078/101245503/544052	LOC101258465/LOC101266674/LOC101244415/LOC101249428/LOC101268729/gMDH/LOC543920/LOC101260072/LOC101254617/LOC101247011/LOC101250617/LOC101257583/ACS6/SAMDC/LOC101244469/GSH2/mMDH2/SAM1/LOC101245012/LOC101263926/ER69/LOC101245503/ACO1	sly:101258465/sly:101266674/sly:101244415/sly:101249428/sly:101268729/sly:778286/sly:543920/sly:101260072/sly:101254617/sly:101247011/sly:101250617/sly:101257583/sly:606302/sly:100134880/sly:101244469/sly:543537/sly:101258530/sly:544155/sly:101245012/sly:101263926/sly:101264078/sly:101245503/sly:544052	23	11	101244415/101249428/101268729/101260072/101247011/101250617/101244469/101258530/544155/101263926/544052	12	101258465/101266674/778286/543920/101254617/101257583/606302/100134880/543537/101245012/101264078/101245503
sly00565	Ether lipid metabolism	6/1336	30/4891	0.868044962	1	543821/544251/101257989/101263951/101244700/101254299	PLDb2/PLDa2/TPLD/LOC101263951/LOC101244700/LOC101254299	sly:543821/sly:544251/sly:101257989/sly:101263951/sly:101244700/sly:101254299	6	2	544251/101244700	4	543821/101257989/101263951/101254299
sly00905	Brassinosteroid biosynthesis	2/1336	12/4891	0.880511246	1	101256999/100037489	LOC101256999/CYP85A1	sly:101256999/sly:100037489	2	2	101256999/100037489	0
sly03440	Homologous recombination	13/1336	61/4891	0.887905667	1	101247082/101261637/101249165/101253055/101264126/101262086/101266874/104648820/101255547/101255234/101244966/101264320/101255630	RPA32b/LOC101261637/LOC101249165/LOC101253055/LOC101264126/LOC101262086/LOC101266874/LOC104648820/LOC101255547/LOC101255234/RPA32a/LOC101264320/LOC101255630	sly:101247082/sly:101261637/sly:101249165/sly:101253055/sly:101264126/sly:101262086/sly:101266874/sly:104648820/sly:101255547/sly:101255234/sly:101244966/sly:101264320/sly:101255630	13	9	101247082/101261637/101249165/101253055/101262086/101266874/101255234/101264320/101255630	4	101264126/104648820/101255547/101244966
sly03420	Nucleotide excision repair	12/1336	58/4891	0.904111021	1	101247082/101249452/101252814/101253215/101246966/104648820/101264020/101244966/101253967/101249890/101251406/101255630	RPA32b/LOC101249452/LOC101252814/LOC101253215/LOC101246966/LOC104648820/LOC101264020/RPA32a/LOC101253967/LOC101249890/LOC101251406/LOC101255630	sly:101247082/sly:101249452/sly:101252814/sly:101253215/sly:101246966/sly:104648820/sly:101264020/sly:101244966/sly:101253967/sly:101249890/sly:101251406/sly:101255630	12	9	101247082/101249452/101253215/101246966/101264020/101253967/101249890/101251406/101255630	3	101252814/104648820/101244966
sly03022	Basal transcription factors	8/1336	41/4891	0.907515091	1	101263130/101245068/101254982/101253215/101266576/101246966/101254156/101251406	LOC101263130/LOC101245068/LOC101254982/LOC101253215/LOC101266576/LOC101246966/LOC101254156/LOC101251406	sly:101263130/sly:101245068/sly:101254982/sly:101253215/sly:101266576/sly:101246966/sly:101254156/sly:101251406	8	7	101263130/101254982/101253215/101266576/101246966/101254156/101251406	1	101245068
sly00960	Tropane, piperidine and pyridine alkaloid biosynthesis	5/1336	28/4891	0.915224531	1	101266674/543808/101254423/101260072/101267296	LOC101266674/cuAO/LOC101254423/LOC101260072/LOC101267296	sly:101266674/sly:543808/sly:101254423/sly:101260072/sly:101267296	5	3	543808/101260072/101267296	2	101266674/101254423
sly00904	Diterpenoid biosynthesis	4/1336	26/4891	0.951809728	1	543553/101255340/100134888/101257892	20ox-1/LOC101255340/GA2ox3/LOC101257892	sly:543553/sly:101255340/sly:100134888/sly:101257892	4	2	101255340/101257892	2	543553/100134888
sly03060	Protein export	8/1336	45/4891	0.951848845	1	101250048/101268712/101263904/101252687/101263905/101257139/101245021/101266477	LOC101250048/LOC101268712/LOC101263904/LOC101252687/LOC101263905/LOC101257139/LOC101245021/LOC101266477	sly:101250048/sly:101268712/sly:101263904/sly:101252687/sly:101263905/sly:101257139/sly:101245021/sly:101266477	8	5	101268712/101252687/101263905/101245021/101266477	3	101250048/101263904/101257139
sly00190	Oxidative phosphorylation	31/1336	144/4891	0.955956906	1	101258580/3950425/543982/3950472/101253342/3950387/3950479/101254882/3950395/3950391/3950464/101253833/543660/3950452/109120519/3950402/101263124/101266444/3950480/101257833/3950396/101256641/101264169/3950451/101263000/3950424/101265947/101244849/34678293/3950380/3950404	LOC101258580/atpA/LHA1/atpF/LOC101253342/atpB/atpH/LOC101254882/ndhB/atpE/atpI/LOC101253833/LHA2/ndhA/LOC109120519/ndhG/LOC101263124/LOC101266444/ndhJ/LOC101257833/ndhK/LOC101256641/LOC101264169/ndhI/LOC101263000/ndhC/LOC101265947/LOC101244849/atp1/ndhE/ndhF	sly:101258580/sly:3950425/sly:543982/sly:3950472/sly:101253342/sly:3950387/sly:3950479/sly:101254882/sly:3950395/sly:3950391/sly:3950464/sly:101253833/sly:543660/sly:3950452/sly:109120519/sly:3950402/sly:101263124/sly:101266444/sly:3950480/sly:101257833/sly:3950396/sly:101256641/sly:101264169/sly:3950451/sly:101263000/sly:3950424/sly:101265947/sly:101244849/sly:34678293/sly:3950380/sly:3950404	31	5	543982/101257833/101256641/101265947/101244849	26	101258580/3950425/3950472/101253342/3950387/3950479/101254882/3950395/3950391/3950464/101253833/543660/3950452/109120519/3950402/101263124/101266444/3950480/3950396/101264169/3950451/101263000/3950424/34678293/3950380/3950404
sly04122	Sulfur relay system	1/1336	10/4891	0.958987573	1	101247025	LOC101247025	sly:101247025	1	1	101247025	0
sly04130	SNARE interactions in vesicular transport	6/1336	37/4891	0.962384192	1	101246033/101261994/104647326/101257054/101268430/101253496	LOC101246033/LOC101261994/LOC104647326/LOC101257054/LOC101268430/LOC101253496	sly:101246033/sly:101261994/sly:104647326/sly:101257054/sly:101268430/sly:101253496	6	6	101246033/101261994/104647326/101257054/101268430/101253496	0
sly00062	Fatty acid elongation	7/1336	42/4891	0.964012229	1	101252676/101263660/101258382/101251817/101266659/101268257/101252875	LOC101252676/LOC101263660/LOC101258382/LOC101251817/LOC101266659/LOC101268257/LOC101252875	sly:101252676/sly:101263660/sly:101258382/sly:101251817/sly:101266659/sly:101268257/sly:101252875	7	3	101258382/101251817/101252875	4	101252676/101263660/101266659/101268257
sly00970	Aminoacyl-tRNA biosynthesis	13/1336	73/4891	0.979374864	1	101243628/101268375/101246271/101249471/3950489/3950445/3950447/101249760/101251146/101260937/3950490/101244069/3950446	LOC101243628/LOC101268375/LOC101246271/LOC101249471/trnS-GCU/trnR-UCU/trnS-UGA/LOC101249760/LOC101251146/LOC101260937/trnH-GUG/LOC101244069/trnG-GCC	sly:101243628/sly:101268375/sly:101246271/sly:101249471/sly:3950489/sly:3950445/sly:3950447/sly:101249760/sly:101251146/sly:101260937/sly:3950490/sly:101244069/sly:3950446	13	3	101268375/101246271/101251146	10	101243628/101249471/3950489/3950445/3950447/101249760/101260937/3950490/101244069/3950446
sly04075	Plant hormone signal transduction	61/1336	275/4891	0.980758121	1	101249794/101251833/101265384/101253938/101250316/100134911/101268624/100191111/101251432/543601/101250688/100301927/543518/101248844/101252689/543834/101248058/101258886/101248398/novel.182/101258071/101252303/101265854/101247461/101055555/100736509/101255681/101258198/543589/101246970/543680/543750/101250875/101055548/101246226/101247936/543911/100736445/101249791/101260711/101267355/101262109/…	LOC101249794/LOC101251833/LOC101265384/LOC101253938/LOC101250316/LOC100134911/LOC101268624/LOC100191111/LOC101251432/Prg1/LOC101250688/SRG1/EIL4/LOC101248844/LOC101252689/ETR6/LOC101248058/LOC101258886/LOC101248398/-/LOC101258071/LOC101252303/LOC101265854/LOC101247461/LOC101055555/LOC100736509/LOC101255681/LOC101258198/ETR5/LOC101246970/EIL3/SlIAA9/LOC101250875/IAA8/LOC101246226/LOC101247936/Coi1…	sly:101249794/sly:101251833/sly:101265384/sly:101253938/sly:101250316/sly:100134911/sly:101268624/sly:100191111/sly:101251432/sly:543601/sly:101250688/sly:100301927/sly:543518/sly:101248844/sly:101252689/sly:543834/sly:101248058/sly:101258886/sly:101248398/sly:101055592/sly:101258071/sly:101252303/sly:101265854/sly:101247461/sly:101055555/sly:100736509/sly:101255681/sly:101258198/sly:543589/sly:1…	61	24	101249794/101265384/101253938/101250316/100191111/101251432/543518/101248844/101252689/543834/101247461/101055555/101255681/101258198/543589/543680/101055548/101267355/101256828/101258390/101247526/101257321/778363/101245105	37	101251833/100134911/101268624/543601/101250688/100301927/101248058/101258886/101248398/novel.182/101258071/101252303/101265854/100736509/101246970/543750/101250875/101246226/101247936/543911/100736445/101249791/101260711/101262109/101246270/101259896/101264242/544204/544165/101264094/101265524/101248778/101250433/101251509/101253982/101268587/101268544
sly00061	Fatty acid biosynthesis	7/1336	46/4891	0.983098674	1	101266607/101245377/101268145/101251311/101262955/101246830/101264646	LOC101266607/LOC101245377/LOC101268145/LOC101251311/LOC101262955/LOC101246830/LOC101264646	sly:101266607/sly:101245377/sly:101268145/sly:101251311/sly:101262955/sly:101246830/sly:101264646	7	4	101266607/101268145/101251311/101264646	3	101245377/101262955/101246830
sly00780	Biotin metabolism	2/1336	20/4891	0.985718371	1	101245377/101251311	LOC101245377/LOC101251311	sly:101245377/sly:101251311	2	1	101251311	1	101245377
sly04141	Protein processing in endoplasmic reticulum	44/1336	210/4891	0.987559709	1	101264936/101259229/101262222/101265798/101248484/101257163/101268712/101258215/101265681/101262152/101264927/100303774/101257830/101249452/101260872/101266129/101265028/101256536/101254012/101262304/101256736/101256272/101251810/101245405/101263702/101262921/101246562/101255185/101255429/101245021/101249757/101248399/101266231/101249294/101244123/101261758/101256444/101249890/544024/101266255/10…	Hsp20.0/LOC101259229/LOC101262222/LOC101265798/LOC101248484/LOC101257163/LOC101268712/LOC101258215/LOC101265681/LOC101262152/LOC101264927/UBC/LOC101257830/LOC101249452/LOC101260872/LOC101266129/LOC101265028/LOC101256536/LOC101254012/LOC101262304/LOC101256736/LOC101256272/LOC101251810/LOC101245405/LOC101263702/LOC101262921/LOC101246562/LOC101255185/LOC101255429/LOC101245021/LOC101249757/LOC1012483…	sly:101264936/sly:101259229/sly:101262222/sly:101265798/sly:101248484/sly:101257163/sly:101268712/sly:101258215/sly:101265681/sly:101262152/sly:101264927/sly:100303774/sly:101257830/sly:101249452/sly:101260872/sly:101266129/sly:101265028/sly:101256536/sly:101254012/sly:101262304/sly:101256736/sly:101256272/sly:101251810/sly:101245405/sly:101263702/sly:101262921/sly:101246562/sly:101255185/sly:101…	44	36	101264936/101259229/101262222/101265798/101248484/101257163/101268712/101258215/101262152/101264927/100303774/101257830/101249452/101266129/101265028/101256536/101262304/101256736/101256272/101251810/101245405/101263702/101262921/101255185/101255429/101245021/101249757/101266231/101244123/101261758/101256444/101249890/544024/101266255/101267114/101247321	8	101265681/101260872/101254012/101246562/101248399/101249294/101252901/101243642
sly04120	Ubiquitin mediated proteolysis	24/1336	132/4891	0.995040593	1	101244501/101260503/101255653/101263464/101246723/100303774/101260872/101243776/101257890/101263446/101259391/101262084/101253514/101250834/101249757/101249294/101261295/101249890/543547/101254146/101254223/101244540/101265515/101253823	LOC101244501/LOC101260503/LOC101255653/LOC101263464/LOC101246723/UBC/LOC101260872/LOC101243776/LOC101257890/LOC101263446/LOC101259391/LOC101262084/LOC101253514/LOC101250834/LOC101249757/LOC101249294/LOC101261295/LOC101249890/COP1/LOC101254146/LOC101254223/LOC101244540/LOC101265515/LOC101253823	sly:101244501/sly:101260503/sly:101255653/sly:101263464/sly:101246723/sly:100303774/sly:101260872/sly:101243776/sly:101257890/sly:101263446/sly:101259391/sly:101262084/sly:101253514/sly:101250834/sly:101249757/sly:101249294/sly:101261295/sly:101249890/sly:543547/sly:101254146/sly:101254223/sly:101244540/sly:101265515/sly:101253823	24	13	101244501/101255653/101263464/101246723/100303774/101243776/101257890/101253514/101250834/101249757/101249890/101265515/101253823	11	101260503/101260872/101263446/101259391/101262084/101249294/101261295/543547/101254146/101254223/101244540
sly03040	Spliceosome	36/1336	188/4891	0.996846747	1	101256541/101267415/101249605/101261381/101263781/101256945/101265681/101263464/101256472/101250862/101253172/101267649/101244799/101250425/101244943/101260893/101250657/101245652/101246991/101254575/101268859/101265655/101246008/101253177/101249122/101255504/101245283/101259772/100134885/101248760/101255185/101247309/101264481/101261833/101264097/101262575	LOC101256541/LOC101267415/LOC101249605/LOC101261381/LOC101263781/LOC101256945/LOC101265681/LOC101263464/LOC101256472/LOC101250862/LOC101253172/LOC101267649/LOC101244799/LOC101250425/LOC101244943/LOC101260893/LOC101250657/LOC101245652/LOC101246991/LOC101254575/LOC101268859/LOC101265655/LOC101246008/LOC101253177/LOC101249122/LOC101255504/LOC101245283/LOC101259772/cdc5/LOC101248760/LOC101255185/LOC1…	sly:101256541/sly:101267415/sly:101249605/sly:101261381/sly:101263781/sly:101256945/sly:101265681/sly:101263464/sly:101256472/sly:101250862/sly:101253172/sly:101267649/sly:101244799/sly:101250425/sly:101244943/sly:101260893/sly:101250657/sly:101245652/sly:101246991/sly:101254575/sly:101268859/sly:101265655/sly:101246008/sly:101253177/sly:101249122/sly:101255504/sly:101245283/sly:101259772/sly:100…	36	33	101256541/101267415/101249605/101261381/101263781/101256945/101263464/101256472/101250862/101253172/101267649/101244799/101244943/101260893/101250657/101245652/101246991/101254575/101265655/101246008/101253177/101249122/101255504/101245283/101259772/100134885/101248760/101255185/101247309/101264481/101261833/101264097/101262575	3	101265681/101250425/101268859
sly04145	Phagosome	13/1336	89/4891	0.998679728	1	101255884/101248956/101260244/101254357/101258647/101262304/101261994/101260812/101257054/101245021/101246905/101265947/101244849	LOC101255884/LOC101248956/LOC101260244/LOC101254357/LOC101258647/LOC101262304/LOC101261994/LOC101260812/LOC101257054/LOC101245021/LOC101246905/LOC101265947/LOC101244849	sly:101255884/sly:101248956/sly:101260244/sly:101254357/sly:101258647/sly:101262304/sly:101261994/sly:101260812/sly:101257054/sly:101245021/sly:101246905/sly:101265947/sly:101244849	13	7	101260244/101262304/101261994/101257054/101245021/101265947/101244849	6	101255884/101248956/101254357/101258647/101260812/101246905
sly03050	Proteasome	5/1336	51/4891	0.999487091	1	101249165/101251571/101264976/101244534/101250370	LOC101249165/LOC101251571/LOC101264976/LOC101244534/LOC101250370	sly:101249165/sly:101251571/sly:101264976/sly:101244534/sly:101250370	5	5	101249165/101251571/101264976/101244534/101250370	0
sly02010	ABC transporters	1/1336	24/4891	0.999537234	1	101246375	LOC101246375	sly:101246375	1	1	101246375	0
sly03013	RNA transport	26/1336	164/4891	0.999853118	1	101262469/101266481/101267073/101248044/101260210/101268859/101266843/101247202/101253565/101252300/101253090/101249952/101249122/101253512/101261276/101252933/101268762/101258447/101259772/101251037/101261596/101247869/101252549/101264700/101245927/101260798	LOC101262469/LOC101266481/LOC101267073/LOC101248044/LOC101260210/LOC101268859/LOC101266843/LOC101247202/LOC101253565/LOC101252300/LOC101253090/LOC101249952/LOC101249122/LOC101253512/eIF4E2/LOC101252933/LOC101268762/LOC101258447/LOC101259772/LOC101251037/LOC101261596/LOC101247869/LOC101252549/LOC101264700/LOC101245927/LOC101260798	sly:101262469/sly:101266481/sly:101267073/sly:101248044/sly:101260210/sly:101268859/sly:101266843/sly:101247202/sly:101253565/sly:101252300/sly:101253090/sly:101249952/sly:101249122/sly:101253512/sly:101261276/sly:101252933/sly:101268762/sly:101258447/sly:101259772/sly:101251037/sly:101261596/sly:101247869/sly:101252549/sly:101264700/sly:101245927/sly:101260798	26	20	101262469/101267073/101260210/101266843/101247202/101253565/101252300/101249122/101253512/101261276/101252933/101268762/101258447/101259772/101251037/101247869/101252549/101264700/101245927/101260798	6	101266481/101248044/101268859/101253090/101249952/101261596
sly04144	Endocytosis	27/1336	178/4891	0.999969344	1	101265874/543821/544251/101257989/101260680/101258647/101265681/101245450/101251739/101251515/101250180/101268191/101258682/101265657/101247318/101255185/101266271/101264577/101260829/101246301/101263355/101244540/101260916/101247200/101253823/101245592/101255328	LOC101265874/PLDb2/PLDa2/TPLD/LOC101260680/LOC101258647/LOC101265681/LOC101245450/LOC101251739/LOC101251515/LOC101250180/LOC101268191/LOC101258682/LOC101265657/LOC101247318/LOC101255185/LOC101266271/LOC101264577/LOC101260829/LOC101246301/LOC101263355/LOC101244540/LOC101260916/LOC101247200/LOC101253823/LOC101245592/LOC101255328	sly:101265874/sly:543821/sly:544251/sly:101257989/sly:101260680/sly:101258647/sly:101265681/sly:101245450/sly:101251739/sly:101251515/sly:101250180/sly:101268191/sly:101258682/sly:101265657/sly:101247318/sly:101255185/sly:101266271/sly:101264577/sly:101260829/sly:101246301/sly:101263355/sly:101244540/sly:101260916/sly:101247200/sly:101253823/sly:101245592/sly:101255328	27	12	101265874/544251/101245450/101251515/101250180/101247318/101255185/101266271/101264577/101260829/101260916/101253823	15	543821/101257989/101260680/101258647/101265681/101251739/101268191/101258682/101265657/101246301/101263355/101244540/101247200/101245592/101255328
sly03010	Ribosome	37/1336	348/4891	1	1	101267226/101262273/101252943/101245942/101254078/101255295/101243850/101244639/101267247/101252000/101245574/101259734/16976780/101268403/101248220/101249573/101257990/101252347/101251434/101245686/101252799/101250874/3950432/101249629/101259181/3950420/3950409/101267936/3950431/101246906/16976776/101255358/101268852/101266474/101261898/3950456/101245144	LOC101267226/LOC101262273/LOC101252943/LOC101245942/LOC101254078/LOC101255295/LOC101243850/LOC101244639/LOC101267247/LOC101252000/LOC101245574/LOC101259734/rpl2/LOC101268403/LOC101248220/LOC101249573/LOC101257990/LOC101252347/LOC101251434/LOC101245686/LOC101252799/LOC101250874/LyesC2r007/LOC101249629/LOC101259181/rps2/rps18/LOC101267936/LyesC2r002/LOC101246906/rps7/LOC101255358/LOC101268852/LOC10…	sly:101267226/sly:101262273/sly:101252943/sly:101245942/sly:101254078/sly:101255295/sly:101243850/sly:101244639/sly:101267247/sly:101252000/sly:101245574/sly:101259734/sly:16976780/sly:101268403/sly:101248220/sly:101249573/sly:101257990/sly:101252347/sly:101251434/sly:101245686/sly:101252799/sly:101250874/sly:3950432/sly:101249629/sly:101259181/sly:3950420/sly:3950409/sly:101267936/sly:3950431/sl…	37	16	101267226/101262273/101254078/101243850/101259734/101249573/101257990/101252347/101251434/101252799/101267936/101246906/101268852/101266474/101261898/101245144	21	101252943/101245942/101255295/101244639/101267247/101252000/101245574/16976780/101268403/101248220/101245686/101250874/3950432/101249629/101259181/3950420/3950409/3950431/16976776/101255358/3950456
