# Supplementary material for: Mitogen-Activated Protein Kinase Is Involved in Salt Stress Response in Tomato (Solanum lycopersicum) Seedlings
Source: Int J Mol Sci. 2022 Jul 11;23(14):7645. doi: 10.3390/ijms23147645 (PMC9319631; doi:10.3390/ijms23147645)
Supplement: Supplementary file 1 [file ijms-23-07645-s001.zip › Table S5. The information of differentially expressed unigenes involved in MAPK signaling pathway.xlsx]

## Sheet: S6
Table S6. The information of differentially expressed unigenes involved in MAPK signaingl pathway
	gene_id	gene_name	Control	NaCl	log2FoldChange	pval	padj	gene_description
ETH	101251136	Endochitinase	17.7035	2.68458	-2.72652	5.52884e-31	8.81217e-28	endochitinase
	606302	ACS6	45.582	21.7247	-1.07022	0.000663173	0.00447206	1-aminocyclopropane-1-carboxylate synthase
	543880	MPK3	20.7546	19.8295	-1.49094	6.88363e-05	0.000700097	probable bifunctional methylthioribulose-1-phosphate dehydratase/enolase-phosphatase E1 1
	544148	CHI9	38.4106	185.067	2.26497	3.24276e-13	2.79379e-11	chitinase
	544149	CHI3	30.7652	695.935	4.50309	3.83447e-09	1.3845e-07	chitinase
	543518	EIL4	16.3893	28.2677	0.783295	3.16339e-05	0.00036017	NAC domain-containing protein 90
	543680	EIL3	45.6579	67.6678	0.783295	3.16339e-05	0.00036017	EIL3 protein
	544146	CHI14	9.96768	3.43277	2.6155	7.78893e-05	0.000772989	uncharacterized LOC101250106
	543834	ETR6	0.511882	1.45423	1.51	0.000138524	0.00123839	ethylene receptor
	101247461	ETRFC.3	0.075478	2.86824	5.25801	0.00046349	0.00335463	ethylene response factor C.3
	101267358	60S ribosomal proteinL35	192.27	178.487	1.97981	6.12164e-18	1.27662e-15	60S ribosomal protein L35
	101264242	EIN3-3like	7.08901	4.89485	-0.538435	0.00370947	0.0181004	ETHYLENE INSENSITIVE 3-like 3 protein%2C transcript variant X2
	543589	ETR5	0.244245	0.400948	0.724868	0.000894001	0.00573734	3-oxoacyl-[acyl-carrier-protein] synthase II%2C chloroplastic-like%2C transcript variant X2
	101261734	LOC101261734	0.672366	0.220766	-1.60821	0.00263694	0.0137929	probable copper-transporting ATPase HMA5%2C transcript variant X2
ABA	101249794	PP2C 51-like	17.3237	160.02	3.20472	2.41846e-48	2.69828e-44	protein phosphatase 2C 51-like
	101251432	SRK2I	2.59471	52.5114	4.32975	4.82472e-07	9.80518e-06	serine/threonine-protein kinase SRK2I%2C transcript variant X2
	101258886	PYL3	78.0701	46.5211	-0.749736	0.000194696	0.00165819	abscisic acid receptor PYL3
	101258071	PP2C	111.142	35.683	-1.6391	0.000274499	0.00220886	protein phosphatase 2C
	101265524	PP2C 53	140.051	50.5596	-1.46884	0.00696328	0.0295678	protein phosphatase 2C 53%2C transcript variant X2
	101248778	PP2C 37	634.087	297.237	-1.09268	0.00825961	0.033892	protein phosphatase 2C 37
	101250433	SAPK3	47.8404	34.602	-0.470136	0.00838425	0.0342022	serine/threonine-protein kinase SAPK3
	101245105	ABA receptor 3-like	64.474	90.403	0.482856	0.00970353	0.0382352	regulatory component of ABA receptor3-like
JA	544165	MYC2	60.0081	34.3748	-0.805133	0.00568472	0.0253444	transcription factor MYC2
H2O2	100191111	PR1 protein	53.0186	202.053	1.92922	2.41599e-07	5.39103e-06	PR1 protein
	543990	cat1	118.337	1101.45	3.20863	1.08414e-07	2.65842e-06	catalase
	101265854	SlPR4	53.0639	27.496	-0.952403	0.000391508	0.00293749	pathogenesis-related leaf protein 4
	100736512	MPK9	10.7941	23.4243	1.11138	0.0100711	0.0393844	mitogen-activated protein kinase 9
	101261749	SlWRKY22	22.0636	3.91835	-2.49676	1.53242e-11	9.49843e-10	WRKY transcription factor 22
	101258194	SlWRKY22 like	18.0275	5.95735	-1.60121	0.000101034	0.000957309	WRKY transcription factor 22-like
	543585	CAT2	1920.75	604.237	-1.66671	0.00150504	0.00874568	catalase 2
Wounding	101251639	CML30	127.501	44.569	-1.51589	0.000550954	0.00385513	probable calcium-binding protein CML30
	101246440	RBOHD	4.11628	1.80181	-1.19746	0.000725996	0.00481995	respiratory burst oxidase homolog protein D
	100736539	MAPK16	35.1635	20.6173	-0.771991	0.00986196	0.0387361	mitogen-activated protein kinase 16
	104644846	EPF1	0.704183	2.16328	1.61637	0.013553	0.0496343	protein EPIDERMAL PATTERNING FACTOR 1
pathogen infection	101260980	At3g47570	0.783716	5.94447	2.91609	2.07552e-06	3.44592e-05	probable LRR receptor-like serine/threonine-protein kinase At3g47570
	101263700	tfVIP1	17.1028	33.208	0.955303	7.50076e-05	0.000752572	transcription factor VIP1
	101259509	FLS2	9.76902	2.35943	-2.04835	0.000884618	0.00568558	LRR receptor-like serine/threonine-protein kinase FLS2
	101248077	At3g47570	4.57599	2.33147	-0.978432	0.000943736	0.00599446	probable LRR receptor-like serine/threonine-protein kinase At3g47570
	101268787	WRKY 33B	93.8738	18.6398	-2.33438	2.78022e-25	1.93869e-22	WRKY transcription factor 33B
	101244245	MKS1	23.0284	10.2734	-1.16681	2.6803e-07	5.89824e-06	protein MKS1
	104647127	MKS1	3.18363	1.05086	-1.6077	7.66372e-05	0.000764112	protein MKS1
	101255501	SlWRKY33A	163.51	84.7813	-0.949869	7.70699e-06	0.000107416	WRKY transcription factor 33A
