# Supplementary material for: Mitogen-Activated Protein Kinase Is Involved in Salt Stress Response in Tomato (Solanum lycopersicum) Seedlings
Source: Int J Mol Sci. 2022 Jul 11;23(14):7645. doi: 10.3390/ijms23147645 (PMC9319631; doi:10.3390/ijms23147645)
Supplement: Supplementary file 1 [file ijms-23-07645-s001.zip › Table S6. Primer sequence for real-time RT-PCR.xlsx]

## Sheet: Sheet1
Table S6. Primer sequence for real-time RT-PCR
Gene	Accession number	Primer sequence (forward/reverse 5′-3′)
		F	R
Actin	NM_001308447	TGGTCGGAATGGGACAGAAG	CTCAGTCAGGAGAACAGGGT
Endochitinase	XM_004248952	AAGCCTTCTTGCCACGATGTCATC	CCCTGTTGTCATTACCACGACCAC
CHI9	NM_001247474	AGCCTTCTTGTCACGATGTCATCAC	ATCCTGGACCCTGCTGTCACTG
CHI3	NM_001247475	ATGGTGGTAGTGCAGGAACATTCAC	CCTTGTCCAGCTCGTTCGTAGTTAG
EIL3	NM_001247617	ACGGCGGTAATCAAACACATCTCTC	CAAGCCAAGTAGCACTCTCCTTAGC
PP2C 51-like	XM_010319169	TAGGATCAACGGCGGTGGTAGC	GCTCATCAGGTCTGTCAGGCTTATG
PP2C 37	XM_004239863	AGATGCGAGCTTCAAACTCCACAG	TCTACAGAGGACGGCACGAGAATC
MYC2	NM_001324483	TGAAGAAGTTACCGACACCGAATGG	GCTGGAACTATACAACGCCTGACC
cat1	NM_001247898	GCTCCCAGTTAATGCTCCCAAGTG	CAAGAAGGAATCGGGTACTGCTCAG
MPK9	NM_001246832	ACCTGCTCATCAACGCTAACTGTG	TAAACTGGTCCTTGCCACTGCTTG
CML30	XM_004232168	GGGCGGTGGGATTCTTCTTTCTG	CACACACTTGGGTTTCAGCAAAGG
MAPK16	NM_001246986	ATGGAGTTGTGGGTTCTGCTGTTG	CTGGATGCCTAAGTAGCCGAAGAAG
WRKY 33B	XM_004246260	TGTCAAAGGAAATCCGAACCCAAGG	TGAGATGCTCGTTCCACATGCTTC
MPK4	NM_001247337	CGGAGTGATAATGCTCGGAGGTATG	GTAACACGCTTGCTTGGGTCAAAG
MPK3	NM_001247431	ACGCCAGCAGTTAGCAACAGTG	CATCATGGAGCTTTGCGAGGTAGG
WRKY22	XM_004229884	AGAAGCAAGAAAGCAGCAGGGATG	GTCTGAGCGGCGAGTTCATCTAAC
WRKY22 like	XM_004248015	ACAACCATCCAATGCCTACTCACAG	TGAATTTGTCACCGGCGAAGATACC
MKS1(LOC101244245)	XM_004249842	TGCTGCTGCTGCTGTTGGTATG	CGGCGATACTGGCGGTAAAGTC
MSK1(LOC104647127)	XM_010321760	CACCACCACCACCACCATCAAC	ACTCGCTAGGGTTTGCATGGATTAC
WRKY 33A	NM_001319981	GCACAAGTACGGGATGTCCAGTAAG	AGGTCGGTTAATTGAGTGGTTGCC
